# Supplementary material for: Direct control of lysosomal catabolic activity by mTORC1 through regulation of V-ATPase assembly
Source: Nat Commun. 2022 Aug 17;13:4848. doi: 10.1038/s41467-022-32515-6 (PMC9385660; doi:10.1038/s41467-022-32515-6)
Supplement: Supplementary file 4 — Supplementary Data 1 [file 41467_2022_32515_MOESM4_ESM.xlsx]

## Sheet: Eluate_VS_PNS
Majority protein IDs	Protein names	Gene names	logFC_of_imputed_values	P.Value_of_imputed_values	adj.P.Val_of_imputed_values	Unique peptides - Lysosomal Fraction replicate 1	Unique peptides - Lysosomal Fraction replicate 2	Unique peptides - Lysosomal Fraction replicate 3	Unique peptides - Lysosomal Fraction replicate 4	Unique peptides - Lysosomal Fraction replicate 5	Unique peptides - PNS replicate 1	Unique peptides - PNS replicate 2	Unique peptides - PNS replicate 3	Unique peptides - PNS replicate 4	Unique peptides - PNS replicate 5
E9PZY8;A2AIV2	Protein virilizer homolog	1110037F02Rik;Kiaa1429	0.561264	0.195722	0.220332	0	0	0	0	0	2	2	2	2	2
G3UZG4;G3UZX3;Q8CF25	UPF0575 protein C19orf67 homolog	1700067K01Rik	-3.15637	0.000353366	0.000732028	0	0	0	1	0	1	1	1	1	1
Q9D809		2200002D01Rik	-0.463892	0.533557	0.564908	0	1	1	1	1	1	1	1	1	1
Q9CPN9		2210010C04Rik	0.67329	0.392746	0.424131	1	1	1	1	1	2	1	1	1	1
A0A087WSS1;G3X9J4;E9QM90;Q148V7	LisH domain and HEAT repeat-containing protein KIAA1468	2310035C23Rik;Kiaa1468	-0.147177	0.698184	0.721868	0	0	1	0	0	1	1	1	1	1
E9Q1Z0		4732456N10Rik	0.774314	0.527579	0.558992	1	1	0	0	1	0	1	1	1	1
Q61838	Alpha-2-macroglobulin;Alpha-2-macroglobulin 165 kDa subunit;Alpha-2-macroglobulin 35 kDa subunit	A2m	3.65882	0.000846746	0.00154836	1	2	2	2	2	2	0	0	1	0
P58742;A0A2R8VI45;A0A2R8VI65	Aladin	Aaas	3.9949	4.92543e-08	6.21646e-07	2	3	3	3	3	1	1	1	1	2
Q9D2R0	Acetoacetyl-CoA synthetase	Aacs	-0.438984	0.294369	0.323158	4	2	2	4	3	5	6	6	4	5
A0A1L1SQ40;Q8R2R3	Alpha- and gamma-adaptin-binding protein p34	Aagab	-2.25342	0.00659674	0.00969711	0	0	0	0	0	1	1	0	1	1
Q3UHJ0	AP2-associated protein kinase 1	Aak1	-1.83154	0.00807811	0.0116184	0	1	3	3	1	5	5	4	5	5
J3QN89;Q3TJ22;A0A087WNM5		Aamp	-2.91807	0.00208196	0.00343199	1	1	2	0	1	2	2	2	2	2
Q8BGQ7	Alanine--tRNA ligase, cytoplasmic	Aars	-2.34902	1.90087e-07	1.56494e-06	9	15	14	12	13	29	31	33	32	33
Q14CH7	Alanine--tRNA ligase, mitochondrial	Aars2	2.55914	0.00230525	0.00376113	1	2	1	2	2	0	2	1	1	1
Q9JKX4	Protein AATF	Aatf	-1.26998	0.0271652	0.0351687	0	2	2	1	2	3	3	3	4	3
Q8R420	ATP-binding cassette sub-family A member 3	Abca3	3.34787	8.74094e-07	5.14226e-06	1	1	1	1	1	0	0	0	0	0
P21447;P06795	Multidrug resistance protein 1A;Multidrug resistance protein 1B	Abcb1a;Abcb1b	1.94714	2.09852e-05	6.57796e-05	1	1	1	1	1	0	0	0	0	0
Q9DC29	ATP-binding cassette sub-family B member 6, mitochondrial	Abcb6	6.20483	7.88076e-10	3.48734e-08	3	5	5	4	5	0	0	0	0	0
A0A0G2JDI9;P55096	ATP-binding cassette sub-family D member 3	Abcd3	1.07196	0.181236	0.204587	0	2	2	1	2	1	2	1	2	2
P61222	ATP-binding cassette sub-family E member 1	Abce1	-2.86856	4.14273e-09	1.01444e-07	6	7	5	5	7	18	17	18	18	17
Q6P542	ATP-binding cassette sub-family F member 1	Abcf1	-1.66932	3.24398e-05	9.44361e-05	4	7	6	6	4	9	8	8	8	9
Q99LE6	ATP-binding cassette sub-family F member 2	Abcf2	-1.69781	3.0275e-05	8.86889e-05	6	5	3	4	6	7	8	9	10	8
Q8K268;A0A338P6L5;A0A338P774	ATP-binding cassette sub-family F member 3	Abcf3	-1.80139	0.000426568	0.00086186	0	1	1	0	0	2	2	2	2	2
S4R2E1;A0A0R4J0B6;Q7TMS5;A0A0N4SWA2;D3Z150	ATP-binding cassette sub-family G member 2	Abcg2	5.92104	1.11231e-07	1.09511e-06	4	3	4	3	4	0	0	1	0	1
A0A087WP24;A0A087WRJ2;A0A087WPF8;A0A087WSR2;E9QN99;Q8VCR7	Alpha/beta hydrolase domain-containing protein 14B	Abhd14b	-4.91696	1.06237e-08	1.97642e-07	0	0	0	0	0	1	1	1	1	1
Q7M759	Alpha/beta hydrolase domain-containing protein 17B	Abhd17b	6.13708	1.29728e-08	2.32295e-07	2	3	2	2	2	0	0	0	0	0
B7ZCU2;B7ZCU5;B7ZCU4;B7ZCU3;B7ZCU0;J3QNK8;Q8CBW3	Abl interactor 1	Abi1	-2.01015	0.030373	0.0388998	0	1	0	0	0	1	1	1	1	2
A0A1W2P7X0;E9QMV2;Q4KML4	Costars family protein ABRACL	Abracl	-4.73782	2.17312e-05	6.78212e-05	0	0	0	0	0	2	1	1	1	1
Q921H8;H3BKL5;Q8VCH0;H3BJZ9	3-ketoacyl-CoA thiolase A, peroxisomal;3-ketoacyl-CoA thiolase B, peroxisomal	Acaa1a;Acaa1b	0.192484	0.540269	0.571592	8	7	7	4	6	7	9	8	7	7
Q8BWT1	3-ketoacyl-CoA thiolase, mitochondrial	Acaa2	-1.70668	2.9611e-05	8.69218e-05	8	10	8	6	5	15	14	16	16	14
Q5SWU9	Acetyl-CoA carboxylase 1;Biotin carboxylase	Acaca	-0.8321	0.00245901	0.00398477	10	11	15	9	11	20	22	20	20	20
E9Q4Z2	Acetyl-CoA carboxylase 2;Biotin carboxylase	Acacb	-0.0196066	0.934741	0.941312	1	1	0	0	1	1	1	1	1	1
Q8JZN5	Acyl-CoA dehydrogenase family member 9, mitochondrial	Acad9	-0.710723	0.0732689	0.0882368	4	4	5	1	4	7	6	6	6	6
A0A0R4J083;P51174	Long-chain specific acyl-CoA dehydrogenase, mitochondrial	Acadl	-0.0858568	0.674331	0.701001	6	6	8	9	7	11	12	12	10	9
P45952	Medium-chain specific acyl-CoA dehydrogenase, mitochondrial	Acadm	-0.559357	0.0330296	0.0421139	2	2	1	1	2	4	4	3	3	3
Q07417	Short-chain specific acyl-CoA dehydrogenase, mitochondrial	Acads	-2.74055	0.00576624	0.00859089	0	2	0	1	1	2	5	6	6	5
Q9DBL1	Short/branched chain specific acyl-CoA dehydrogenase, mitochondrial	Acadsb	-1.77237	0.0055214	0.00827776	0	0	0	0	0	1	1	1	1	1
P50544;B1AR28	Very long-chain specific acyl-CoA dehydrogenase, mitochondrial	Acadvl	-1.22809	8.65851e-05	0.000217581	9	7	10	7	7	15	15	15	15	13
Q8QZT1	Acetyl-CoA acetyltransferase, mitochondrial	Acat1	-1.08836	0.000314173	0.000662659	3	4	3	2	3	9	8	8	8	9
Q8CAY6;A0A3B2WAL8;G3XA25;Q80X81	Acetyl-CoA acetyltransferase, cytosolic	Acat2;Acat3	-3.9951	0.000227163	0.000500248	0	2	4	2	2	5	5	5	6	5
A0A0R4J079;Q8BMP6	Golgi resident protein GCP60	Acbd3	-0.467935	0.0979322	0.115368	2	4	3	2	3	5	4	5	5	4
F6RJ39;Q9JIX8;Q52KR6;B8JJ92;B8JJ91	Apoptotic chromatin condensation inducer in the nucleus	Acin1	2.16087	0.00170103	0.00286552	2	2	3	2	3	0	1	1	2	2
Q91V92;Q3V117	ATP-citrate synthase	Acly	-1.61512	2.60126e-06	1.20788e-05	17	14	11	10	13	36	33	33	30	38
P28271	Cytoplasmic aconitate hydratase	Aco1	-3.97933	3.76087e-05	0.000107	1	4	1	0	0	4	5	5	5	4
Q99KI0	Aconitate hydratase, mitochondrial	Aco2	-2.04387	2.95174e-06	1.31112e-05	15	21	15	11	15	32	33	33	34	30
Q9QYR9	Acyl-coenzyme A thioesterase 2, mitochondrial	Acot2	0.995233	0.148975	0.170863	0	0	0	0	0	1	1	1	1	1
Q91YQ6;Q6Q2Z6	Acyl-coenzyme A thioesterase 5	Acot5	-4.51207	1.81547e-07	1.5298e-06	0	0	0	0	0	1	1	1	1	1
E9PYH2;Q91V12	Cytosolic acyl coenzyme A thioester hydrolase	Acot7	-2.78286	4.94737e-05	0.000134225	5	5	4	5	3	8	9	9	8	9
Q9R0X4	Acyl-coenzyme A thioesterase 9, mitochondrial	Acot9	-0.908853	0.0209513	0.0276487	3	4	4	1	4	7	7	5	7	7
A0A1W2P7X3;Q561M1;Q9D358	Low molecular weight phosphotyrosine protein phosphatase	Acp1	-2.41029	0.0176656	0.0236505	2	1	0	1	1	1	2	2	1	2
A0A5F8MPS7;P24638	Lysosomal acid phosphatase	Acp2	7.06839	8.1965e-09	1.68892e-07	7	7	7	8	7	1	2	1	2	1
Q8VCW8	Acyl-CoA synthetase family member 2, mitochondrial	Acsf2	-1.07654	0.000382641	0.000784351	1	1	1	1	1	3	5	5	5	5
A0A1D5RMC8;Q3URE1	Acyl-CoA synthetase family member 3, mitochondrial	Acsf3	-2.38158	6.74355e-06	2.61438e-05	0	0	0	1	0	1	1	1	1	1
E9PUC2;Q9CZW4	Long-chain-fatty-acid--CoA ligase 3	Acsl3	-1.33215	0.000549834	0.00106726	2	3	2	2	1	3	4	3	3	3
Q9QUJ7	Long-chain-fatty-acid--CoA ligase 4	Acsl4	-2.73088	1.6686e-05	5.45724e-05	1	0	2	0	0	3	2	2	2	2
P62737;P63268;D3YZY0;A0A494B9T3;D3Z2K3	Actin, aortic smooth muscle;Actin, gamma-enteric smooth muscle	Acta2;Actg2	-3.84555	0.000958266	0.00172297	0	1	0	0	1	1	1	1	1	1
P60710;E9Q1F2;E9Q5F4	Actin, cytoplasmic 1;Actin, cytoplasmic 1, N-terminally processed	Actb	-0.366743	0.0954328	0.112656	1	2	2	1	2	1	2	2	2	1
Q8BFZ3	Beta-actin-like protein 2	Actbl2	0.367646	0.574382	0.603891	1	1	1	1	1	1	0	1	1	1
P68033;P68134	Actin, alpha cardiac muscle 1;Actin, alpha skeletal muscle	Actc1;Acta1	-1.26118	0.000897887	0.00163123	0	0	0	0	0	1	1	0	0	0
P63260	Actin, cytoplasmic 2;Actin, cytoplasmic 2, N-terminally processed	Actg1	-2.04238	0.00448731	0.00685295	1	2	1	1	1	2	2	2	2	2
Q9Z2N8;D3YVN1;A0A0A6YWG8	Actin-like protein 6A	Actl6a	-1.41221	0.00213882	0.00351361	4	2	4	2	2	6	6	6	6	5
Q7TPR4;A1BN54	Alpha-actinin-1	Actn1	1.04981	0.000491497	0.000973817	26	33	30	21	32	36	36	34	35	34
P57780;A0A1L1SV25;E9Q2W9	Alpha-actinin-4	Actn4	1.22718	4.73955e-05	0.000129445	33	38	37	28	39	37	39	37	37	40
Q9QZB7;A0A1Y7VL71	Actin-related protein 10	Actr10	-0.586728	0.172701	0.195657	0	2	1	1	2	2	2	2	2	2
P61164;A0A494BB86	Alpha-centractin	Actr1a	-5.29793	4.70134e-06	1.94644e-05	0	0	0	0	1	3	3	3	2	3
Q8R5C5	Beta-centractin	Actr1b	-2.92141	0.00195094	0.00324214	0	1	1	0	0	4	3	3	2	1
P61161	Actin-related protein 2	Actr2	-1.42752	7.49886e-06	2.83808e-05	4	6	4	3	6	10	9	9	7	9
Q99JY9	Actin-related protein 3	Actr3	-1.38773	0.000100074	0.00024625	6	10	10	6	8	19	19	18	17	18
A0A1L1SS90;A0A0R4J050;A0A1L1SRC1;Q99JW2;A0A1L1SSU4;A0A087WPX1;A0A1L1SRW7	Aminoacylase-1	Acy1	-0.941587	0.403279	0.434523	0	2	1	0	0	4	0	2	2	2
O35598;E9PYF2	Disintegrin and metalloproteinase domain-containing protein 10	Adam10	2.17433	1.17032e-07	1.13275e-06	5	5	4	5	4	6	5	6	6	5
Q91ZS8	Double-stranded RNA-specific editase 1	Adarb1	-0.0469873	0.900221	0.910068	1	2	2	1	0	1	2	2	2	2
F8WHZ9;F8WGR0;Q9QYC0;F6RDR0;E9Q1K3	Alpha-adducin	Add1	-0.134439	0.737275	0.758181	2	2	3	2	1	3	2	3	3	2
Q9DC42;A0A0D9SEG8;E9QMJ5;E9QJS7;Q9Z0M6	CD97 antigen	Adgre5;Cd97	2.54438	0.000290882	0.000619151	2	1	2	2	2	0	0	0	0	0
P28474	Alcohol dehydrogenase class-3	Adh5	-3.56016	4.11249e-06	1.73513e-05	1	2	1	2	1	3	5	4	3	5
Q99JT9	1,2-dihydroxy-3-keto-5-methylthiopentene dioxygenase	Adi1	-3.04747	6.3442e-05	0.000165841	0	0	0	0	0	1	1	1	0	1
P55264;A0A286YCN3	Adenosine kinase	Adk	-3.88516	0.000395647	0.000805062	0	0	0	0	0	1	1	1	1	1
Q9Z103	Activity-dependent neuroprotector homeobox protein	Adnp	0.357712	0.359319	0.389943	1	1	2	3	3	3	3	3	3	1
Q3UDS7;A0A1L1SSF2;Q8VDL4	ADP-dependent glucokinase	Adpgk	2.01017	0.000105334	0.000256835	1	2	2	1	2	1	2	1	1	1
Q8CG72	Poly(ADP-ribose) glycohydrolase ARH3	Adprhl2	-4.02916	4.07766e-06	1.72833e-05	0	0	1	0	0	2	2	2	2	2
Q99MK8;F6QY34;Q7TS64;Q8BVT9;Q3UYH7	Beta-adrenergic receptor kinase 1;Beta-adrenergic receptor kinase 2	Adrbk1;Adrbk2	-2.65475	0.000504035	0.000993847	2	0	1	1	0	4	3	4	4	4
Q9JKV1;A0A0A6YVU8;D3YUD8	Proteasomal ubiquitin receptor ADRM1	Adrm1;Gm9774	-1.98636	0.0001566	0.000363581	2	3	2	2	3	3	4	5	5	5
P54822;E9Q3T7;E9Q242	Adenylosuccinate lyase	Adsl	-2.38172	8.26155e-06	3.06201e-05	1	2	1	1	3	7	7	6	8	7
P46664	Adenylosuccinate synthetase isozyme 2	Adss	-3.61261	0.000457793	0.00091399	0	4	6	3	2	12	11	10	12	13
O55112	AF4/FMR2 family member 2	Aff2	-2.55335	0.000543634	0.00105713	0	0	0	0	0	1	1	1	1	1
Q8JZQ2	AFG3-like protein 2	Afg3l2	-1.11255	0.000283557	0.000607169	4	2	3	4	3	6	6	6	7	6
Q64191;B7ZNK6	N(4)-(beta-N-acetylglucosaminyl)-L-asparaginase;Glycosylasparaginase alpha chain;Glycosylasparaginase beta chain	Aga	5.75328	1.29328e-07	1.19205e-06	2	5	4	3	4	0	1	1	1	1
Q8CDP0	Cytosolic carboxypeptidase 3	Agbl3	-2.19496	0.012831	0.0177332	0	0	0	0	0	1	1	1	0	1
A0A087WRL1;A0A087WNV1;A0A087WSR7;A0A087WR52;Q8K2K6	Arf-GAP domain and FG repeat-containing protein 1	Agfg1	-3.94196	0.000315103	0.000663523	0	1	0	0	1	1	2	2	2	2
F6XXE6;A0A0G2JGI9;F8VPN4		Agl	-1.5304	0.0109228	0.0152652	0	0	0	0	0	1	1	1	1	1
A2AL49;A2AL50;Q8C0I1;H3BKN2	Alkyldihydroxyacetonephosphate synthase, peroxisomal	Agps	-1.14949	0.077676	0.0931526	2	1	1	2	1	4	4	3	5	4
P50247	Adenosylhomocysteinase	Ahcy	-3.30418	5.36255e-08	6.5128e-07	7	11	7	6	6	20	21	19	17	21
Q80SW1;H3BKT5;F8WI65;F8WGT1;Q68FL4	Putative adenosylhomocysteinase 2;Adenosylhomocysteinase;Putative adenosylhomocysteinase 3	Ahcyl1;Ahcyl2	-2.19883	6.78741e-06	2.62075e-05	2	2	3	3	3	5	8	6	7	5
E9Q616		Ahnak	-0.0745206	0.767846	0.78539	90	117	125	108	113	159	151	149	155	135
F7DBB3;F7CVJ5;E9PYB0		Ahnak2	0.217879	0.691023	0.714981	5	6	8	6	6	7	8	6	5	4
A0A0R4J1D3;A0A0R4J020;Q3U1U7	Aryl hydrocarbon receptor repressor	Ahrr	-2.55749	0.0040174	0.00620478	1	1	1	1	1	1	1	1	1	1
Q8BK64	Activator of 90 kDa heat shock protein ATPase homolog 1	Ahsa1	-4.01404	0.000490746	0.000973001	0	2	0	0	2	4	5	6	6	6
Q8C4Q6	Axin interactor, dorsalization-associated protein	Aida	-1.25194	0.00726505	0.010571	2	2	1	3	1	3	4	4	2	3
B1AU25;Q9Z0X1	Apoptosis-inducing factor 1, mitochondrial	Aifm1	-1.17108	0.000781467	0.00144913	4	8	6	3	6	12	12	11	10	10
Q3UZG4;P31230	Aminoacyl tRNA synthase complex-interacting multifunctional protein 1;Endothelial monocyte-activating polypeptide 2	Aimp1	-1.71399	0.0541785	0.066533	1	5	5	4	4	9	7	7	8	7
Q8R010;Q8R3V2	Aminoacyl tRNA synthase complex-interacting multifunctional protein 2	Aimp2	-1.29769	0.00170745	0.00287418	2	2	3	3	2	6	4	5	5	4
O08915	AH receptor-interacting protein	Aip	-1.62622	4.16705e-05	0.000116931	1	1	2	2	1	3	3	3	3	3
Z4YN97;Q9R0Y5	Adenylate kinase isoenzyme 1	Ak1	-0.929622	0.000749875	0.00139869	1	1	1	1	1	1	1	1	1	1
Q9WTP6	Adenylate kinase 2, mitochondrial;Adenylate kinase 2, mitochondrial, N-terminally processed	Ak2	-0.911101	0.000982584	0.00176164	4	5	4	4	4	8	8	8	6	8
Q9WTQ5	A-kinase anchor protein 12	Akap12	-0.0912907	0.65165	0.679148	6	8	7	4	8	10	11	10	10	9
Q9JII6;B1AXW3	Alcohol dehydrogenase [NADP(+)]	Akr1a1	-4.34118	0.000909011	0.00164414	2	3	2	0	2	6	6	6	6	6
P45376;D3YVJ7	Aldose reductase	Akr1b1;Akr1b3	-1.94885	1.04699e-06	5.86323e-06	3	6	4	2	4	10	10	9	9	10
P45377	Aldose reductase-related protein 2	Akr1b8	-3.69215	0.00166476	0.00281223	1	1	1	1	0	4	3	4	4	3
Q91WR5;Q8K023;A0A1Y7VLH1	Aldo-keto reductase family 1 member C21;Aldo-keto reductase family 1 member C18	Akr1c21;Akr1c18	-6.53798	3.40544e-10	2.21741e-08	0	0	0	0	0	1	1	1	1	1
Q8CG76	Aflatoxin B1 aldehyde reductase member 2	Akr7a2	-3.85908	2.08931e-06	1.01589e-05	0	0	0	0	0	2	2	2	1	1
P31750;D3Z783;D3YXX3	RAC-alpha serine/threonine-protein kinase	Akt1	-2.39248	3.25734e-07	2.37462e-06	2	2	2	3	2	5	5	6	6	5
E9QKI4;E9QKI5;Q9D1F4	Proline-rich AKT1 substrate 1	Akt1s1	-2.31846	0.0205134	0.0271083	0	1	1	0	0	1	1	1	1	1
F8WHG5;Q60823;D3YXM7;D3Z3N2	RAC-beta serine/threonine-protein kinase	Akt2	-1.85338	0.0242984	0.0317587	1	1	0	0	0	3	3	2	2	2
P10518	Delta-aminolevulinic acid dehydratase	Alad	-2.14922	0.00832805	0.0119478	1	2	1	0	2	5	4	4	3	3
A0A1B0GSU0;Q571I9;D3Z0B9	Aldehyde dehydrogenase family 16 member A1	Aldh16a1	-1.95358	0.000336084	0.000701297	2	2	1	2	1	5	4	5	5	5
Q9Z110	Delta-1-pyrroline-5-carboxylate synthase;Glutamate 5-kinase;Gamma-glutamyl phosphate reductase	Aldh18a1	-0.744982	0.000536039	0.00104615	20	21	17	14	18	24	26	26	25	25
Q9JHW9	Aldehyde dehydrogenase family 1 member A3	Aldh1a3	-5.10966	6.25647e-09	1.35137e-07	0	0	0	0	0	5	5	6	4	6
Q9CZS1	Aldehyde dehydrogenase X, mitochondrial	Aldh1b1	-4.78016	2.4233e-06	1.1419e-05	1	1	1	0	1	8	9	8	9	8
Q8K009;D3Z6B9	Mitochondrial 10-formyltetrahydrofolate dehydrogenase	Aldh1l2	-0.593996	0.00876706	0.01254	7	7	8	8	5	13	11	13	11	12
P47738;A0A0G2JEU1	Aldehyde dehydrogenase, mitochondrial	Aldh2	-1.30055	9.01721e-05	0.000224451	9	10	9	7	8	17	15	15	15	16
Q8CHT0	Delta-1-pyrroline-5-carboxylate dehydrogenase, mitochondrial	Aldh4a1	-1.97817	0.00728298	0.0105917	0	1	0	0	0	2	2	1	2	2
Q8BWF0	Succinate-semialdehyde dehydrogenase, mitochondrial	Aldh5a1	-2.2696	0.000157694	0.00036495	0	1	0	0	0	2	1	2	1	1
Q9EQ20	Methylmalonate-semialdehyde dehydrogenase [acylating], mitochondrial	Aldh6a1	-3.95045	3.17512e-05	9.26346e-05	0	0	0	0	0	3	4	4	4	4
Q9DBF1;G3UYR8	Alpha-aminoadipic semialdehyde dehydrogenase	Aldh7a1	-4.38689	2.7166e-08	3.99131e-07	3	5	4	1	5	10	10	9	10	9
Q9JLJ2;Q3U367	4-trimethylaminobutyraldehyde dehydrogenase	Aldh9a1	-2.65046	6.2822e-06	2.46893e-05	5	4	2	3	3	7	9	8	10	8
P05064;A6ZI44;D3YWI1;Q9CPQ9;A6ZI46;D3Z510;A0A0U1RPN8	Fructose-bisphosphate aldolase A;Fructose-bisphosphate aldolase	Aldoa;Aldoart1	-2.63889	1.79444e-08	2.92431e-07	18	17	14	15	16	24	24	24	25	24
P05063	Fructose-bisphosphate aldolase C	Aldoc	-4.98675	8.39364e-07	4.99179e-06	0	0	0	0	0	5	5	5	4	3
O08583	THO complex subunit 4	Alyref	-0.977466	0.0156287	0.0211208	2	2	1	2	4	4	4	5	4	5
F6UP77;F7CUP3;Q8JZV7	Putative N-acetylglucosamine-6-phosphate deacetylase	Amdhd2	-1.91745	4.64279e-05	0.000127429	0	0	0	0	0	1	1	1	1	1
A2AE27;Q9DBT5	AMP deaminase 2	Ampd2	-2.21615	0.00187239	0.0031243	1	3	1	2	0	4	4	4	3	4
P53995	Anaphase-promoting complex subunit 1	Anapc1	-0.229179	0.554922	0.584973	2	1	3	1	2	2	3	3	3	3
Q91W96	Anaphase-promoting complex subunit 4	Anapc4	-1.52277	0.0175535	0.0235444	2	2	1	0	2	3	3	3	3	3
D3YU58;Q9WVM3	Anaphase-promoting complex subunit 7	Anapc7	-1.45217	0.00271081	0.0043534	0	0	1	0	1	2	2	1	2	2
E9QNT8;Q0VGY9;D3YTV8;G8JL84;B7ZW98;G5E8J2;A0A0R4J1N7;D3Z5M4;Q02357;G3UY11;F7D1P5	Ankyrin-1	Ank1	-4.02569	5.91945e-07	3.80251e-06	0	0	0	0	0	7	8	8	8	7
Q810B6	Rabankyrin-5	Ankfy1	-1.35318	0.00125804	0.00219372	1	4	5	2	2	10	9	9	9	8
E9PUR0;E9Q1M6		Ankhd1	-0.586746	0.0766937	0.0920902	1	1	2	2	1	2	2	2	2	2
E9QKG6;A0A0G2JDZ9;E9Q804;Q99NH0;A0A1W2P6X1	Ankyrin repeat domain-containing protein 17	Ankrd17	-1.03082	0.0193339	0.0257038	3	4	2	1	2	4	3	4	3	4
F7BE84		Ankrd50	-1.30344	0.0150045	0.0204314	0	1	1	1	0	2	2	2	2	2
Q8K298	Actin-binding protein anillin	Anln	-1.3542	0.00230963	0.00376398	3	5	5	2	4	9	10	11	9	8
A0A2I3BRD2;A0A2I3BPY8;A0A2I3BPX3;Q6P9J9	Anoctamin-6	Ano6	3.1104	0.0365089	0.0462825	0	1	1	1	1	0	0	1	0	0
F6UFG6;D3YYE1;D3Z7M9;O35381	Acidic leucine-rich nuclear phosphoprotein 32 family member A	Anp32a	-3.4658	1.25642e-08	2.26393e-07	4	3	4	3	2	6	6	6	6	6
Q9EST5	Acidic leucine-rich nuclear phosphoprotein 32 family member B	Anp32b	-2.24515	3.93124e-06	1.68608e-05	3	4	3	3	4	5	4	4	3	4
E9Q5H2;E9PZF5;P97822	Acidic leucine-rich nuclear phosphoprotein 32 family member E	Anp32e	-2.9884	2.86588e-06	1.28293e-05	2	2	3	2	1	5	5	5	5	4
P10107;A0A494BBD8	Annexin A1	Anxa1	-2.33236	7.46151e-08	8.05025e-07	11	16	11	11	10	24	27	26	24	26
P97384;D3Z7U0	Annexin A11;Annexin	Anxa11	-2.658	6.90371e-05	0.000178997	1	2	2	2	1	10	10	10	11	8
P07356;B0V2N7;B0V2N8;B0V2N5	Annexin A2;Annexin	Anxa2	-1.59333	3.94608e-06	1.68849e-05	14	21	15	11	18	26	27	25	24	27
O35639;Q3TET3	Annexin A3;Annexin	Anxa3	-1.40092	0.000111621	0.000270555	9	13	11	10	10	21	22	19	20	19
P97429;F7ANV6;A0A0N4SW89;D3Z0S1;A0A0N4SV57	Annexin A4;Annexin	Anxa4	-2.52556	5.95205e-07	3.81491e-06	4	9	4	8	4	11	12	11	12	11
P48036	Annexin A5	Anxa5	-0.660512	0.00211622	0.00348446	16	20	19	16	20	22	24	22	22	22
F8WIT2	Annexin	Anxa6	-2.274	8.38729e-07	4.99179e-06	0	0	0	0	1	1	2	1	2	0
P14824	Annexin A6	Anxa6	-1.35203	0.0496172	0.0613259	0	0	0	0	0	2	2	2	2	2
Q07076;A0A2C9F2D2	Annexin A7	Anxa7	-1.68386	4.58016e-06	1.90729e-05	3	4	5	4	6	10	10	9	8	9
O35640;Q921D0	Annexin A8;Annexin	Anxa8	-1.87255	7.94099e-06	2.96236e-05	3	6	3	3	2	7	6	7	6	7
Q5SVG5;Q5SVG4;O35643	AP-1 complex subunit beta-1	Ap1b1	-2.20235	0.00611475	0.00905831	0	2	2	2	1	6	4	5	4	4
Q8CBB7;P22892	AP-1 complex subunit gamma-1	Ap1g1	-1.32684	4.32485e-05	0.000120181	4	4	4	3	3	9	10	11	8	10
P35585	AP-1 complex subunit mu-1	Ap1m1	-4.27563	7.08214e-05	0.000182796	1	3	2	0	1	7	5	4	5	5
P61967;D3Z268;D3Z0D6;D3YXN0	AP-1 complex subunit sigma-1A	Ap1s1	-0.981473	0.0362454	0.0459889	1	2	1	1	1	1	2	2	2	2
P17426	AP-2 complex subunit alpha-1	Ap2a1	1.94198	8.38501e-07	4.99179e-06	7	7	8	6	7	7	8	9	7	7
P17427	AP-2 complex subunit alpha-2	Ap2a2	2.22704	6.0869e-08	7.06031e-07	12	11	12	8	10	11	7	9	11	9
Q9DBG3;H3BIY9;H3BKM0	AP-2 complex subunit beta;AP complex subunit beta	Ap2b1	1.2817	4.63569e-05	0.000127429	12	11	10	7	9	14	11	9	10	9
P84091;Q3TWV4	AP-2 complex subunit mu	Ap2m1	1.98019	5.32539e-06	2.14891e-05	6	8	11	10	9	7	7	7	8	7
P62743;A0A0U1RPS0	AP-2 complex subunit sigma	Ap2s1	1.94242	8.65466e-05	0.000217581	2	3	2	1	2	2	2	1	2	1
Q9Z1T1	AP-3 complex subunit beta-1	Ap3b1	1.44675	0.000147635	0.000344443	10	9	12	8	11	8	10	10	9	10
O54774	AP-3 complex subunit delta-1	Ap3d1	-1.69566	0.0300214	0.0385011	1	1	2	0	2	6	5	4	4	4
Q9JKC8;A0A286YDZ6;H7BWY2	AP-3 complex subunit mu-1	Ap3m1	0.483367	0.158289	0.180748	3	4	5	2	2	3	5	5	5	4
Q8R146;A0A0R4J107	Acylamino-acid-releasing enzyme	Apeh	-2.73676	4.12433e-06	1.73513e-05	2	3	2	2	1	5	6	5	7	6
P28352;F6QA74	DNA-(apurinic or apyrimidinic site) lyase;DNA-(apurinic or apyrimidinic site) lyase, mitochondrial	Apex1	-7.13702	6.64205e-08	7.46254e-07	1	1	2	0	0	9	9	10	9	9
O35841	Apoptosis inhibitor 5	Api5	-1.5548	1.52567e-06	7.85839e-06	4	6	5	4	6	9	9	9	8	7
Q9WVQ5	Methylthioribulose-1-phosphate dehydratase	Apip	-1.52027	0.0855408	0.101944	0	0	0	0	0	1	1	1	1	0
A0A1L1SS44;Q60709;Q06335	Amyloid-like protein 2	Aplp2	2.78011	0.00418567	0.00643	1	1	1	1	0	0	0	0	0	0
Q9D7N9	Adipocyte plasma membrane-associated protein	Apmap	-1.43716	0.00131475	0.00227874	1	3	2	2	2	2	3	3	3	2
Q8K4Z3	NAD(P)H-hydrate epimerase	Apoa1bp	-3.6822	3.88397e-07	2.73404e-06	0	0	1	1	0	2	2	2	2	2
E9Q1Y3;E9Q414	Apolipoprotein B-100;Apolipoprotein B-48	Apob	4.22223	2.58313e-06	1.20336e-05	2	3	1	1	3	2	2	2	2	2
A0A2I3BR03;A0A2I3BPT1;A0A2I3BQZ9;Q3TWF3;P12023	Amyloid beta A4 protein;N-APP;Soluble APP-alpha;Soluble APP-beta;C99;Beta-amyloid protein 42;Beta-amyloid protein 40;C83;P3(42);P3(40);C80;Gamma-secretase C-terminal fragment 59;Gamma-secretase C-terminal fragment 57;Gamma-secretase C-terminal fragment 50;C31	App	3.00698	0.0165024	0.0222491	2	2	2	0	2	1	1	1	0	1
Q8K3H0	DCC-interacting protein 13-alpha	Appl1	-3.19661	7.80676e-06	2.92753e-05	3	2	0	1	2	10	7	8	9	9
P08030	Adenine phosphoribosyltransferase	Aprt	-2.61031	0.00203774	0.00336685	1	1	1	1	0	4	5	5	5	5
A2AQA7;Q8CFQ3	Intron-binding protein aquarius	Aqr	1.10821	0.00063514	0.00121231	4	4	5	4	4	5	3	6	4	4
Q5XJY5	Coatomer subunit delta	Arcn1	-1.63627	1.22893e-05	4.22366e-05	11	11	12	11	12	17	17	16	16	16
P84078;P61205;Q8BSL7	ADP-ribosylation factor 1;ADP-ribosylation factor 3;ADP-ribosylation factor 2	Arf1;Arf3;Arf2	-1.43081	0.000987306	0.00176569	1	2	3	1	1	4	4	4	4	4
P61750;E9Q798	ADP-ribosylation factor 4	Arf4	1.22029	0.11501	0.134163	1	1	1	1	1	1	1	2	1	1
P84084	ADP-ribosylation factor 5	Arf5	-3.52403	0.00716527	0.0104311	0	0	1	0	0	2	2	2	3	2
Q9EPJ9;Q3TGS9;V9GXM1	ADP-ribosylation factor GTPase-activating protein 1	Arfgap1	1.19826	0.0763554	0.0917225	2	1	2	2	1	2	1	1	2	1
Q99K28	ADP-ribosylation factor GTPase-activating protein 2	Arfgap2	-1.87044	0.000721367	0.00135168	1	1	1	0	2	2	3	3	3	3
A2A5R2;F6YCJ0;G3X9K3	Brefeldin A-inhibited guanine nucleotide-exchange protein 2;Brefeldin A-inhibited guanine nucleotide-exchange protein 1	Arfgef2;Arfgef1	-0.0766321	0.888746	0.899738	1	1	1	1	1	2	1	0	1	1
A2RSX9;E9Q3G5;G5E8V9;E9QAY5		Arfip1	-3.63179	9.90298e-05	0.000244376	0	1	1	0	0	3	4	4	3	4
A2AH25;Q5FWK3	Rho GTPase-activating protein 1	Arhgap1	-2.57963	2.30431e-05	7.09877e-05	2	3	3	1	2	8	9	10	10	11
Q99PT1	Rho GDP-dissociation inhibitor 1	Arhgdia	-1.65572	2.84648e-06	1.28024e-05	3	5	3	3	3	9	8	9	8	9
E9PUF7;Q61210;F6ZN61	Rho guanine nucleotide exchange factor 1	Arhgef1	-1.72051	0.00182919	0.00306111	0	0	1	1	1	3	3	3	3	2
H3BJU7;H3BJ45;H3BJ40;H3BKH9;H3BJX8;Q60875	Rho guanine nucleotide exchange factor 2	Arhgef2	2.68875	4.70115e-07	3.20685e-06	16	15	16	13	12	11	13	10	11	11
S4R2U9;S4R189;Q3UPH7	Rho guanine nucleotide exchange factor 40	Arhgef40	1.62574	0.0827458	0.0988189	1	1	2	1	1	0	0	1	1	1
E9QAQ7;A2BH40;E9Q4N6;E9Q6R4;E9Q4N7;A0A338P6U8	AT-rich interactive domain-containing protein 1A	Arid1a;Arid1b	-0.393123	0.518745	0.550446	0	1	1	0	1	1	2	2	2	2
A0A1Y7VIX3;Z4YL44;Z4YMH1;A2CG63	AT-rich interactive domain-containing protein 4B	Arid4b	-5.48873	0.00486801	0.00734818	0	0	0	0	0	1	1	1	0	1
H7BWY7;Q9Z1K5;H9KV21	E3 ubiquitin-protein ligase ARIH1	Arih1	-2.45363	0.000685429	0.00129535	0	1	1	2	0	2	2	2	2	2
P61211;F8WIB1;E9Q006	ADP-ribosylation factor-like protein 1	Arl1	-0.0752799	0.925509	0.932999	0	1	2	2	2	2	2	2	2	1
Q9D0J4	ADP-ribosylation factor-like protein 2	Arl2	-4.13599	1.57986e-06	8.0827e-06	0	0	0	0	0	1	2	1	1	3
A0A494BAJ6;Q9WUL7	ADP-ribosylation factor-like protein 3	Arl3	-1.26277	0.000874071	0.001592	2	2	2	2	2	4	3	3	3	4
Q8R5J9	PRA1 family protein 3	Arl6ip5	1.33754	0.00329927	0.00520507	1	2	2	2	2	2	2	2	1	1
Q8VEH3;F6QKK2	ADP-ribosylation factor-like protein 8A	Arl8a	5.94202	2.04837e-07	1.63016e-06	1	1	3	2	1	1	0	0	0	0
Q9CQW2;A0A0N4SVB8	ADP-ribosylation factor-like protein 8B	Arl8b	4.98137	1.05395e-08	1.97357e-07	4	5	5	3	5	2	2	3	3	1
Q9D7A8	Armadillo repeat-containing protein 1	Armc1	-2.8717	0.00187349	0.0031243	0	0	0	0	1	1	1	1	2	1
A0A0G2JF52;Q9R0Q6	Actin-related protein 2/3 complex subunit 1A	Arpc1a	-2.26929	0.000410991	0.000833917	0	0	0	0	1	1	1	1	1	1
Q91Z25;Q9WV32	Actin-related protein 2/3 complex subunit 1B	Arpc1b	-1.52179	1.49633e-05	5.03166e-05	7	9	8	6	6	14	13	12	13	12
Q9CVB6;D3YXG6	Actin-related protein 2/3 complex subunit 2	Arpc2	-1.4131	0.00638102	0.00941866	9	6	7	3	5	14	13	11	10	11
H7BWZ3;Q9JM76;A0A0G2JFK7;D3Z2F7;D3Z2F8	Actin-related protein 2/3 complex subunit 3	Arpc3	-0.997007	0.000286709	0.000611176	1	3	2	1	1	5	5	4	5	5
P59999	Actin-related protein 2/3 complex subunit 4	Arpc4	-0.387491	0.0221798	0.0291894	5	5	5	5	5	6	6	6	6	6
Q9CPW4;Q3UA72	Actin-related protein 2/3 complex subunit 5	Arpc5	-0.932722	0.000276416	0.000594097	2	3	2	2	3	4	5	5	4	4
Q9D898	Actin-related protein 2/3 complex subunit 5-like protein	Arpc5l	-0.992644	0.000786012	0.00145567	1	2	2	1	1	2	2	2	2	2
P50428	Arylsulfatase A	Arsa	4.41916	0.00212514	0.00349513	1	1	0	2	1	0	1	1	1	1
A0A0R4J138;P50429	Arylsulfatase B	Arsb	5.78276	3.77905e-11	7.21799e-09	4	6	5	5	6	4	3	3	3	3
A0A0R4J1N2;Q9D2L1	Arylsulfatase K	Arsk	5.70083	2.67524e-08	3.95081e-07	3	3	3	3	3	0	1	0	0	0
Q9WV54	Acid ceramidase;Acid ceramidase subunit alpha;Acid ceramidase subunit beta	Asah1	4.84396	2.92894e-09	8.30832e-08	13	13	11	10	12	6	7	4	4	4
B7ZN55;Q9JHE3;A0A494B8X7;A0A494B9A2	Neutral ceramidase;Neutral ceramidase soluble form	Asah2	4.13661	1.82993e-07	1.53163e-06	1	1	2	1	2	0	0	0	0	0
Q91ZU1	Ankyrin repeat and SOCS box protein 6	Asb6	-0.186905	0.404679	0.435867	0	0	0	0	0	1	1	1	1	1
E9PZJ8	Activating signal cointegrator 1 complex subunit 3	Ascc3	-0.572077	0.0888901	0.105628	1	1	1	1	2	2	2	2	2	2
Q91YI0;E0CY49	Argininosuccinate lyase	Asl	-1.91246	0.000806819	0.00148748	1	1	1	1	0	1	2	1	3	3
O54984	ATPase Asna1	Asna1	-1.53464	4.8003e-05	0.000130731	2	4	4	4	2	8	6	7	7	7
Q61024	Asparagine synthetase [glutamine-hydrolyzing]	Asns	-2.26919	6.73499e-08	7.50808e-07	6	8	5	5	6	16	14	17	16	16
Q8CBM2;A2AL85;Q8BSY0	Aspartyl/asparaginyl beta-hydroxylase	Asph	0.677001	0.0638272	0.077518	2	3	2	2	2	5	3	3	4	3
Q8VBT9;A2AC05	Tether containing UBX domain for GLUT4	Aspscr1	-3.01128	1.52766e-06	7.85839e-06	0	0	0	0	0	4	4	2	4	5
P16460	Argininosuccinate synthase	Ass1	-3.4004	0.000523699	0.00102767	1	1	1	0	1	6	4	5	3	5
Q8C0J2	Autophagy-related protein 16-1	Atg16l1	-0.879777	0.056598	0.0693259	0	0	0	1	0	0	1	1	1	1
Q9CPX6	Ubiquitin-like-conjugating enzyme ATG3	Atg3	-3.55974	0.00019621	0.000442284	0	0	0	0	0	2	2	2	1	2
A0A0R4J065;Q8BGE6	Cysteine protease ATG4B	Atg4b	-2.93272	0.000142454	0.000336188	0	1	0	0	0	1	1	1	1	1
S4R2D5;A0A0A0MQN4;Q9D906;S4R2T5	Ubiquitin-like modifier-activating enzyme ATG7	Atg7	-1.98465	0.00385398	0.00597493	0	0	0	0	0	1	2	1	2	2
Q9CWJ9	Bifunctional purine biosynthesis protein PURH;Phosphoribosylaminoimidazolecarboxamide formyltransferase;IMP cyclohydrolase	Atic	-1.99885	5.50182e-07	3.60968e-06	13	17	14	9	18	34	29	29	29	29
E9PYT3;Q91YH5	Atlastin-3	Atl3	2.03821	8.09536e-05	0.000205431	3	3	2	1	2	2	2	3	2	2
E9Q3G7;P98197;F6Z4J2	Phospholipid-transporting ATPase;Probable phospholipid-transporting ATPase IH	Atp11a	5.32	1.28574e-07	1.19205e-06	9	12	7	5	11	2	0	0	1	2
E9QKK8;F6Q8D3;Q9QZW0	Phospholipid-transporting ATPase;Phospholipid-transporting ATPase 11C	Atp11c	2.82194	4.76485e-06	1.96705e-05	1	1	1	1	1	0	0	0	0	0
Q9EPE9	Manganese-transporting ATPase 13A1	Atp13a1	1.23628	0.00645973	0.00952012	1	2	2	2	2	2	2	2	3	2
Q8VDN2	Sodium/potassium-transporting ATPase subunit alpha-1	Atp1a1	1.96694	6.88883e-06	2.64564e-05	13	12	10	11	12	11	9	12	9	11
A0A0G2JGX4;Q8VCE0;Q6PIC6;D3YYN7;Q6PIE5	Sodium/potassium-transporting ATPase subunit alpha-3;Sodium/potassium-transporting ATPase subunit alpha-2	Atp1a3;Atp1a2	-3.33058	1.21854e-07	1.15599e-06	0	0	0	0	0	1	2	2	2	2
A0A0A6YX05;P14094	Sodium/potassium-transporting ATPase subunit beta-1	Atp1b1	5.18573	7.24365e-06	2.75971e-05	1	2	1	1	2	0	0	0	0	1
P97370	Sodium/potassium-transporting ATPase subunit beta-3	Atp1b3	5.5628	4.92361e-09	1.13759e-07	3	2	2	2	2	1	1	1	1	0
O55143	Sarcoplasmic/endoplasmic reticulum calcium ATPase 2	Atp2a2	2.26552	1.97592e-07	1.60771e-06	14	16	17	12	15	13	13	11	14	15
G5E829;Q8C048;F7AAP4;E9Q828;A2ALL9;Q6Q477;Q0VF55	Plasma membrane calcium-transporting ATPase 1;Calcium-transporting ATPase	Atp2b1;Atp2b3;Atp2b4	3.28975	0.000156121	0.000362764	2	3	3	3	3	1	1	1	1	2
Q03265;D3Z6F5	ATP synthase subunit alpha, mitochondrial;ATP synthase subunit alpha	Atp5a1	-0.430156	0.0276152	0.0356707	23	25	23	19	25	31	27	24	28	25
P56480	ATP synthase subunit beta, mitochondrial	Atp5b	-1.28041	3.9738e-06	1.69419e-05	20	22	20	16	21	27	24	24	21	25
Q8C2Q8;Q91VR2;A2AKU9;A2AKV1;A2AKV2;A2AKV3	ATP synthase subunit gamma;ATP synthase subunit gamma, mitochondrial	Atp5c1	1.22003	8.9898e-05	0.000223963	5	4	4	3	3	5	4	4	4	4
Q9D3D9	ATP synthase subunit delta, mitochondrial	Atp5d	-1.87115	3.44502e-06	1.5e-05	1	1	1	1	1	2	2	2	2	2
P56135;F8WHP8	ATP synthase subunit f, mitochondrial	Atp5j2	5.52666	0.000281183	0.000602986	1	2	2	2	1	1	0	0	0	1
Q9DB20;A0A338P776	ATP synthase subunit O, mitochondrial	Atp5o	0.0198052	0.951744	0.956082	2	2	2	2	2	2	2	1	2	2
Q9R1Q9	V-type proton ATPase subunit S1	Atp6ap1	6.16156	8.69328e-08	9.1905e-07	2	2	2	2	2	0	0	0	1	0
Q9Z1G4;K3W4T3	V-type proton ATPase 116 kDa subunit a isoform 1;V-type proton ATPase subunit a	Atp6v0a1	6.83753	3.88846e-10	2.27356e-08	12	14	13	11	14	2	4	6	5	5
P15920	V-type proton ATPase 116 kDa subunit a isoform 2	Atp6v0a2	3.07709	2.22127e-06	1.06957e-05	2	2	2	2	2	1	1	0	0	0
P51863	V-type proton ATPase subunit d 1	Atp6v0d1	6.49577	3.70707e-10	2.24146e-08	9	11	9	6	9	1	3	3	2	3
P50516	V-type proton ATPase catalytic subunit A	Atp6v1a	4.38002	1.68913e-10	1.79235e-08	23	25	20	17	25	22	21	18	19	19
P62814	V-type proton ATPase subunit B, brain isoform	Atp6v1b2	3.74844	4.916e-09	1.13759e-07	20	20	15	11	19	10	11	13	15	16
Q9Z1G3	V-type proton ATPase subunit C 1	Atp6v1c1	3.02517	1.80583e-06	8.96655e-06	8	9	9	5	9	8	8	8	5	4
P57746	V-type proton ATPase subunit D	Atp6v1d	5.03943	2.18487e-09	6.87873e-08	6	6	5	6	5	3	4	4	3	2
P50518;A0A0N4SW34	V-type proton ATPase subunit E 1	Atp6v1e1	4.26315	5.36482e-08	6.5128e-07	6	6	4	6	6	2	2	3	4	2
Q9D1K2	V-type proton ATPase subunit F	Atp6v1f	3.15044	0.0280085	0.0361136	0	1	2	1	1	0	1	0	0	0
Q9CR51	V-type proton ATPase subunit G 1	Atp6v1g1	7.53738	2.84238e-06	1.28024e-05	1	2	2	1	3	1	0	1	0	1
A0A0A6YX18;Q8BVE3;A0A0A6YWP6	V-type proton ATPase subunit H	Atp6v1h	4.5001	1.55836e-10	1.7172e-08	6	9	6	6	7	4	5	5	4	3
P28658	Ataxin-10	Atxn10	-0.963874	0.00193958	0.003227	2	5	5	4	4	6	8	7	7	7
A0A286YDU2;E9QM77;O70305;F7B6X4;F6U2C2	Ataxin-2	Atxn2	-2.41202	0.00266765	0.00429613	0	1	1	0	0	1	2	2	1	2
Q3TGG2		Atxn2l	-0.972247	0.00167208	0.00282292	0	1	0	0	1	1	1	1	1	1
Q00993;Q6PE80	Tyrosine-protein kinase receptor UFO;Receptor protein-tyrosine kinase	Axl	4.83581	2.72613e-06	1.24766e-05	6	6	6	2	6	0	0	1	0	0
Q91YN9;A0A087WNX9	BAG family molecular chaperone regulator 2	Bag2	0.530104	0.660197	0.687055	1	1	2	1	1	2	2	2	1	0
Q9JLV1	BAG family molecular chaperone regulator 3	Bag3	-0.934121	0.051342	0.0633211	2	2	1	2	1	3	3	2	2	2
Q3UF95;Q9Z1R2;G3UYQ2;A0A1B0GX81;G3UZT6	Large proline-rich protein BAG6	Bag6	-1.39809	0.000141494	0.000334196	6	8	9	5	6	13	14	11	10	11
B1AZ46;Q8BKX1	Brain-specific angiogenesis inhibitor 1-associated protein 2	Baiap2	-0.0243121	0.91696	0.925683	1	1	2	2	2	2	3	3	3	3
Q91XV3	Brain acid soluble protein 1	Basp1	2.24776	2.40243e-05	7.34574e-05	8	8	7	6	9	6	6	5	7	7
A0A1B0GT81;A0A1B0GTA4;Q07813;A0A1B0GS13	Apoptosis regulator BAX	Bax	-3.16153	0.00489779	0.00738925	1	0	1	1	0	2	3	3	3	4
Q9Z277	Tyrosine-protein kinase BAZ1B	Baz1b	2.69795	2.20122e-05	6.85489e-05	2	4	3	3	3	0	0	0	2	0
Q61335	B-cell receptor-associated protein 31	Bcap31	-0.244905	0.542342	0.573362	1	1	1	1	1	2	2	2	1	1
Q61140	Breast cancer anti-estrogen resistance protein 1	Bcar1	-1.2933	0.00385783	0.00597603	0	1	1	1	0	3	2	1	2	2
D6RGA5;Q9D287	Pre-mRNA-splicing factor SPF27	Bcas2	-5.43171	3.76909e-08	5.12822e-07	0	0	0	0	0	1	1	1	1	1
E9Q4K3;Q8CBC8;P24288;B2KFA8;B2KFA9	Branched-chain-amino-acid aminotransferase;Branched-chain-amino-acid aminotransferase, cytosolic	Bcat1	-0.640852	0.0671801	0.08128	2	3	2	1	1	3	4	4	3	3
O88374;A0A1B0GX27;O35855;A0A1B0GST1	Branched-chain-amino-acid aminotransferase;Branched-chain-amino-acid aminotransferase, mitochondrial	Bcat2	-2.15459	0.0270676	0.0350581	1	0	1	0	1	2	0	1	1	1
Q9CWI3	BRCA2 and CDKN1A-interacting protein	Bccip	-2.91356	1.61672e-06	8.25649e-06	1	1	1	1	0	2	2	2	2	2
Q3U3J1;A0A0U1RPK5;P50136	2-oxoisovalerate dehydrogenase subunit alpha, mitochondrial	Bckdha	-2.2835	0.00148214	0.00253815	0	0	0	0	0	1	2	2	1	2
A2AHX7;A2AHX8;A2AHX9;Q9QWX2;Q64373	Bcl-2-like protein 1	Bcl2l1	-2.16312	0.131176	0.151662	0	1	0	0	0	0	1	1	1	1
A0A0N4SW24;A0A0N4SW63;P59017	Bcl-2-like protein 13	Bcl2l13	-4.8822	4.98238e-07	3.35871e-06	0	0	0	0	0	1	1	1	1	1
A0A087WQA0;F8WI22;Q8K019;A0A087WRN1	Bcl-2-associated transcription factor 1	Bclaf1	-0.905874	0.0226515	0.0297554	4	4	2	2	4	6	5	6	5	5
Q9CZP5	Mitochondrial chaperone BCS1	Bcs1l	-2.45564	0.00149741	0.00256277	1	1	0	1	1	2	2	2	2	1
A0A1L1SSB5;A0A1L1SU50;Q6PAL0	BEN domain-containing protein 3	Bend3	3.25836	0.0192684	0.0256286	0	1	1	1	1	0	0	0	0	0
P28653	Biglycan	Bgn	1.81211	5.21072e-05	0.000140239	4	6	6	4	5	6	5	5	5	5
Q921C5;D3Z390	Protein bicaudal D homolog 2	Bicd2	-1.56115	2.03069e-05	6.41447e-05	3	3	3	4	3	9	9	9	9	6
A0A3Q4EBK4;Q6P1B9;O08539	Myc box-dependent-interacting protein 1	Bin1	-0.711837	0.00751482	0.0108682	2	3	2	2	2	3	3	4	3	3
S4R1L5;S4R2P8;O88738	Baculoviral IAP repeat-containing protein 6	Birc6	-1.58268	0.00128705	0.0022375	5	5	5	2	3	10	11	10	10	8
Q8VD62	UPF0696 protein C11orf68 homolog	Bles03	-2.18557	0.0432638	0.0541507	0	1	0	1	0	2	3	2	2	1
Q8R016;E9PY26	Bleomycin hydrolase	Blmh	-1.46237	0.0701389	0.0846453	5	4	4	1	4	7	6	7	5	6
Q9CY64	Biliverdin reductase A	Blvra	-0.896332	0.154257	0.176566	3	3	4	2	2	8	8	8	7	7
E9PZC3;Q923D2;E9PZC4	Flavin reductase (NADPH)	Blvrb	-4.52371	3.44334e-06	1.5e-05	0	0	0	0	0	3	2	3	2	2
O35607	Bone morphogenetic protein receptor type-2	Bmpr2	4.25229	3.22235e-06	1.41595e-05	1	1	1	1	1	0	0	0	0	0
P97452	Ribosome biogenesis protein BOP1	Bop1	0.325946	0.633836	0.662994	1	1	0	1	3	1	1	3	2	1
A0A1B0GRV0;Q9Z0S1;D3Z5X0	3(2),5-bisphosphate nucleotidase 1	Bpnt1	-2.78919	1.09624e-05	3.83475e-05	1	1	0	1	0	3	3	3	3	3
Q3UH70;Q9ESU6;B0V2V6;A0A494BAK1;Q7JJ13	Bromodomain-containing protein 4;Bromodomain-containing protein 2	Brd4;Brd2	-0.136276	0.853619	0.866012	1	0	1	1	0	1	1	1	1	1
D3Z7P0;Q8K3W0;E9Q8Q1;A0A0J9YV56;E9Q0U3	BRCA1-A complex subunit BRE	Bre	-2.52289	0.000337398	0.000703526	0	0	0	0	0	2	1	2	2	1
Q9DCA5	Ribosome biogenesis protein BRX1 homolog	Brix1	-0.130351	0.750577	0.769651	3	2	3	1	1	3	3	3	3	3
Q8K2Q7	BRO1 domain-containing protein BROX	Brox	0.21967	0.380793	0.411532	1	2	1	1	2	2	2	2	2	2
J3QP71;K3W4Q8;P18572	Basigin	Bsg	6.57224	1.25332e-07	1.17405e-06	2	2	2	2	1	0	0	0	0	0
E9QAE3		Btaf1	-0.672342	0.0690703	0.0833908	2	3	2	1	2	2	3	3	3	3
Q64152	Transcription factor BTF3	Btf3	-2.76179	1.2483e-05	4.27796e-05	1	1	1	1	1	6	3	4	4	4
Q9CQH7	Transcription factor BTF3 homolog 4	Btf3l4	-1.50942	5.66925e-05	0.000150532	1	1	2	1	1	3	3	3	3	2
A0A140LHA2;Q9WVA3;A0A140LIM5;A0A140LJ21	Mitotic checkpoint protein BUB3	Bub3	-1.80997	7.42145e-05	0.000189843	3	4	4	4	4	8	8	9	7	6
Q6PGH1	Protein BUD31 homolog	Bud31	-2.49928	0.00480292	0.00728061	0	1	0	0	1	1	1	1	1	1
O54825	Bystin	Bysl	-2.28963	0.000230684	0.000506832	2	2	3	1	1	6	6	4	5	4
A0A087WQS2;Q9CQC6;A0A087WPF9	Basic leucine zipper and W2 domain-containing protein 1	Bzw1	-2.34435	6.43756e-07	4.08949e-06	3	3	4	3	3	7	7	6	8	7
Q91VK1;A0A1Y7VKZ4	Basic leucine zipper and W2 domain-containing protein 2	Bzw2	-0.983302	0.00130513	0.00226344	1	1	1	1	1	2	2	2	3	3
Q8R5L1;O35658	Complement component 1 Q subcomponent-binding protein, mitochondrial	C1qbp	-3.39283	0.0383159	0.0483803	0	3	3	0	4	5	5	5	5	5
D3Z7B5;Q8BWY9	Protein CIP2A	C330027C09Rik;Kiaa1524	0.231117	0.455839	0.487123	3	4	3	2	3	4	5	4	4	4
D3YXF5		C7	1.33296	0.117602	0.136963	0	1	1	1	0	1	1	1	1	0
Q06138	Calcium-binding protein 39	Cab39	-1.44012	0.000536022	0.00104615	2	2	3	2	2	4	4	3	4	3
Q9CXW3;A0A0A6YY29	Calcyclin-binding protein	Cacybp	-3.14209	1.70788e-06	8.59944e-06	1	4	2	1	2	6	5	5	5	5
E9QAI5;B2RQC6;G3UWN2	CAD protein;Glutamine-dependent carbamoyl-phosphate synthase;Aspartate carbamoyltransferase;Dihydroorotase	Cad	-0.575415	0.014518	0.0198351	24	28	29	19	25	43	39	39	36	34
E9QA15		Cald1	-0.146631	0.814458	0.829219	0	0	0	0	0	0	0	0	0	0
E9QA16;Q8VCQ8;E9Q0M9;S4R1T7;D3Z6I7		Cald1	0.261737	0.175743	0.1987	2	2	2	2	2	2	2	2	2	2
P0DP28;P0DP27;P0DP26;Q3UKW2;A0A3Q4EHJ0		Calm1	-0.928618	0.119567	0.139025	2	5	3	2	5	6	4	5	6	5
P14211	Calreticulin	Calr	-1.61319	0.000587158	0.00112976	13	20	13	8	18	22	21	21	20	21
O35887;G3UWV3;G3V004;G3UWR0	Calumenin	Calu	-2.11756	0.000583867	0.00112494	0	3	1	0	3	2	3	3	3	3
Q6XLQ8		Calu	-3.70434	0.000313214	0.000661769	0	1	1	1	1	1	1	1	1	1
Q91YS8;D3Z368	Calcium/calmodulin-dependent protein kinase type 1	Camk1	-4.123	1.50158e-07	1.3319e-06	0	1	1	0	0	2	2	2	2	2
A0A2I3BQP6;Q923T9	Calcium/calmodulin-dependent protein kinase type II subunit gamma	Camk2g	-0.096694	0.723649	0.745775	0	1	0	0	0	0	1	1	0	1
Q6ZQ38	Cullin-associated NEDD8-dissociated protein 1	Cand1	-1.7115	9.13146e-06	3.28664e-05	16	19	22	9	15	30	29	30	28	27
Q6ZQ73	Cullin-associated NEDD8-dissociated protein 2	Cand2	-1.46085	0.00104687	0.0018629	1	1	1	2	2	4	4	3	3	4
P35564	Calnexin	Canx	-0.695559	0.165162	0.188072	8	13	15	5	14	15	17	16	15	16
P40124	Adenylyl cyclase-associated protein 1	Cap1	-1.63472	4.08592e-06	1.72912e-05	15	18	15	14	16	21	21	21	19	21
Q99LB4;P24452;D3YTL5	Macrophage-capping protein	Capg	-1.39379	1.18279e-05	4.08767e-05	3	5	3	3	4	8	6	7	8	5
A0A494BBB0;O35350	Calpain-1 catalytic subunit	Capn1	-3.17507	2.54774e-06	1.1941e-05	0	1	0	0	1	4	4	4	4	4
O08529	Calpain-2 catalytic subunit	Capn2	-3.30662	0.00346923	0.0054492	1	4	4	0	2	12	9	9	8	8
O35646	Calpain-6	Capn6	3.62316	5.59204e-05	0.000149173	2	2	2	2	1	1	0	0	0	1
O88456;A0A0R4IZW8	Calpain small subunit 1	Capns1	-3.75034	7.88404e-05	0.00020078	0	0	1	1	1	2	1	1	2	1
Q60865	Caprin-1	Caprin1	-0.856877	0.014829	0.020231	5	5	4	2	4	11	11	11	10	11
Q5RKN9;P47753	F-actin-capping protein subunit alpha-1	Capza1	-0.477853	0.221397	0.2476	2	4	4	3	4	4	4	3	5	4
P47754;D6RCW7;A0A0N4SVM0	F-actin-capping protein subunit alpha-2	Capza2	0.842983	0.000993618	0.00177587	4	6	6	4	6	10	8	9	9	10
A2AMW0;F7CAZ6		Capzb	-0.512316	0.0315549	0.0403053	2	2	2	2	2	3	3	3	3	2
P47757	F-actin-capping protein subunit beta	Capzb	-1.86092	0.101154	0.118856	1	1	1	0	0	1	1	1	1	1
Q9CR86	Calcium-regulated heat stable protein 1	Carhsp1	-6.23367	2.46274e-08	3.7155e-07	0	0	0	0	0	1	1	1	1	1
J3QN06;J3QMM7;K3W4M4;Q9CZ42	ATP-dependent (S)-NAD(P)H-hydrate dehydratase	Carkd	-3.6732	7.34705e-05	0.000188108	0	1	0	1	0	4	4	4	4	4
Q9WVG6;D3YUP1	Histone-arginine methyltransferase CARM1	Carm1	-0.839762	0.00257028	0.00415098	6	5	4	4	5	9	9	8	8	8
E9PX09;Q6ZPS2	Carnosine synthase 1	Carns1	0.816524	0.353202	0.38374	1	1	0	1	1	0	1	0	1	0
Q9ER72	Cysteine--tRNA ligase, cytoplasmic	Cars	-1.44218	6.87294e-06	2.64564e-05	8	11	8	7	9	18	18	15	14	13
Q8K3W3	Protein CASC3	Casc3	-1.17837	0.0151327	0.0205669	1	0	0	0	0	1	1	1	1	1
P70677	Caspase-3;Caspase-3 subunit p17;Caspase-3 subunit p12	Casp3	-2.15829	0.000293655	0.000623201	0	0	2	1	0	3	3	3	3	2
A0A087WQT6;O89110	Caspase-8;Caspase-8 subunit p18;Caspase-8 subunit p10	Casp8	-1.08673	0.0819682	0.0979312	0	0	1	1	0	2	1	1	2	1
Q8CE80;P51125;A0A338P6J9;Q921U7;Q8C281;Q8CE04	Calpastatin	Cast	-2.30588	4.23348e-05	0.000118331	3	5	8	4	6	10	10	9	10	10
P24270;A2AL20	Catalase	Cat	0.313499	0.134289	0.155136	6	8	5	7	8	8	9	7	9	7
P49817;H3BKG0;D3Z148	Caveolin-1;Caveolin	Cav1	-1.7905	0.148348	0.170211	1	1	0	0	1	2	2	1	1	1
Q08024	Core-binding factor subunit beta	Cbfb	-1.79882	0.183841	0.207446	0	1	1	0	0	1	1	1	1	0
A0A0U1RP47;A0A0U1RQ85;P22682	E3 ubiquitin-protein ligase CBL	Cbl	-0.386714	0.136548	0.157619	1	1	1	1	1	1	1	1	1	1
P48758;A0A1B0GRG8	Carbonyl reductase [NADPH] 1	Cbr1	-6.02931	4.91237e-07	3.32717e-06	0	0	0	0	0	3	5	4	5	4
Q9DCC5;P23198;D3Z313	Chromobox protein homolog 3	Cbx3	0.327351	0.172711	0.195657	3	5	1	0	6	6	6	6	6	6
F6XC25;Q8BRN9	Coiled-coil and C2 domain-containing protein 1B	Cc2d1b	-0.237369	0.647592	0.675656	1	1	1	1	1	2	1	1	2	2
Q8CH18	Cell division cycle and apoptosis regulator protein 1	Ccar1	-3.83637	1.03631e-08	1.95331e-07	2	2	4	3	3	7	9	7	8	9
Q8VDP4	Cell cycle and apoptosis regulator protein 2	Ccar2	-1.98994	0.000137486	0.000326345	5	5	7	2	3	11	11	11	9	10
Q3TMW1	Coiled-coil domain-containing protein 102A	Ccdc102a	-2.80189	0.000793471	0.00146664	0	1	1	1	0	2	3	3	3	3
Q640L5	Coiled-coil domain-containing protein 18	Ccdc18	0.108481	0.821327	0.835322	1	1	2	1	1	2	2	2	2	2
Q9JIG7	Coiled-coil domain-containing protein 22	Ccdc22	-0.199409	0.75044	0.769651	1	2	3	4	2	4	4	3	4	4
E9Q2S9;Q9CR29	Coiled-coil domain-containing protein 43	Ccdc43	-4.65307	7.27847e-07	4.49414e-06	0	0	0	0	0	2	1	1	2	2
Q9D024	Coiled-coil domain-containing protein 47	Ccdc47	0.0517916	0.914532	0.923884	1	2	2	2	3	4	4	4	4	4
Q8R3Q6;F8WJI3;E9Q4B5	Coiled-coil domain-containing protein 58	Ccdc58	-1.85212	0.000313646	0.000662193	1	1	2	1	2	1	2	2	2	2
D3YZP9	Coiled-coil domain-containing protein 6	Ccdc6	-3.97721	1.44796e-06	7.61174e-06	2	1	0	1	2	5	5	4	5	5
D6RIK7;P51943	Cyclin-A2	Ccna2	-3.44468	0.00158923	0.00269735	0	0	0	0	1	1	1	1	1	1
E9PWD3;Q3UUW5;Q61458	Cyclin-H	Ccnh	-1.29296	0.0916454	0.108632	0	0	0	0	0	1	1	1	1	0
Q3U3M5;O88874	Cyclin-K	Ccnk	-4.10037	1.32384e-08	2.35579e-07	0	0	0	0	0	3	3	3	3	3
P80314	T-complex protein 1 subunit beta	Cct2	-1.94195	8.01529e-07	4.83448e-06	20	25	19	18	25	34	33	33	32	32
P80318;E9Q133;Q3U0I3;F6Q609	T-complex protein 1 subunit gamma	Cct3	-1.45891	5.6629e-06	2.25964e-05	21	28	21	22	27	36	37	37	37	34
P80315;G5E839	T-complex protein 1 subunit delta	Cct4	-1.48983	2.5406e-06	1.19325e-05	17	24	21	20	24	28	29	30	30	31
P80316	T-complex protein 1 subunit epsilon	Cct5	-1.71015	2.61725e-07	2.00493e-06	18	17	15	15	16	29	26	28	25	27
P80317;A0A571BEL9	T-complex protein 1 subunit zeta	Cct6a	-1.0469	0.000176469	0.000404466	20	16	18	15	17	28	27	24	25	24
P80313;A0A0N4SV00	T-complex protein 1 subunit eta	Cct7	-1.32413	7.14825e-06	2.73063e-05	20	21	17	18	22	30	27	27	27	29
P42932;H3BL49	T-complex protein 1 subunit theta	Cct8	-1.34999	1.88138e-05	6.02926e-05	19	29	24	18	21	33	32	31	32	30
Q8C1Y8	Vacuolar fusion protein CCZ1 homolog	Ccz1	5.0522	1.51602e-06	7.84005e-06	4	5	3	4	3	1	1	0	1	1
Q8R422	CD109 antigen	Cd109	2.83623	9.56906e-08	9.89724e-07	7	9	10	7	10	7	6	7	7	5
O35566	CD151 antigen	Cd151	2.91909	0.000146674	0.000342757	1	1	1	1	1	1	1	1	1	0
E9QLX1;A0A0R4J090;P11610;P11609	Antigen-presenting glycoprotein CD1d2;Antigen-presenting glycoprotein CD1d1	Cd1d2;Cd1d1	-2.89758	5.59132e-06	2.23731e-05	0	0	0	0	0	1	1	1	1	1
Q9JLQ0;A0A3B2W812	CD2-associated protein	Cd2ap	0.112914	0.509359	0.541288	4	5	5	4	4	5	5	5	4	5
A0A0U1RPR4;A0A0U1RNN2;A0A0U1RP07;A0A0U1RNG1;Q9CWK3	CD2 antigen cytoplasmic tail-binding protein 2	Cd2bp2	-4.00427	0.00481514	0.00729527	0	0	0	1	0	1	1	1	1	1
Q3U8S1;A2APM5;A2APM3;A2APM4;E9QKM8;Q80X37;A2APM1;A2APM2;P15379	CD44 antigen	Cd44	1.89275	0.000261856	0.000567488	3	2	3	3	3	2	1	1	1	2
P41731;A0A1W2P8C6	CD63 antigen	Cd63	5.96366	3.10212e-10	2.13718e-08	4	5	6	4	5	3	2	2	2	2
P40237;A2AIJ2;A2AIJ1	CD82 antigen;Tetraspanin	Cd82	4.9511	3.55603e-07	2.55105e-06	1	2	2	2	1	0	0	0	0	0
A0A0A6YVX4;Q8CII2	Cell division cycle protein 123 homolog	Cdc123	-4.15766	1.15397e-05	3.99444e-05	0	0	0	0	0	1	1	1	1	1
G3X8W7;A0A0R4J1W7;Q8BGZ4	Cell division cycle protein 23 homolog	Cdc23	-1.08374	0.0509035	0.0628344	2	3	2	1	1	3	4	4	4	2
Q61081;A0A1L1STC0	Hsp90 co-chaperone Cdc37;Hsp90 co-chaperone Cdc37, N-terminally processed	Cdc37	-2.87756	0.000744544	0.00139147	2	5	5	2	5	11	10	11	10	11
P60766	Cell division control protein 42 homolog	Cdc42	0.0104077	0.970871	0.973249	4	4	4	2	5	5	5	5	7	3
Q6A068;A0A1W2P7S8	Cell division cycle 5-like protein	Cdc5l	-1.05592	0.000786613	0.00145584	2	4	3	2	2	8	9	9	9	9
Q8JZM7	Parafibromin	Cdc73	-2.4738	8.47334e-06	3.12837e-05	1	2	4	2	1	6	8	8	7	7
D3YYT0;P15116	Cadherin-2	Cdh2	2.67996	6.71851e-06	2.6082e-05	5	5	6	2	6	4	3	3	5	4
P11440;D3Z2T9	Cyclin-dependent kinase 1	Cdk1	-1.45946	0.000217139	0.000481131	3	6	6	5	5	9	8	9	9	8
A2A9P6;P24788	Cyclin-dependent kinase 11B	Cdk11b	0.494544	0.274468	0.302791	3	2	2	2	1	2	2	2	2	2
Q04735;A0A1L1SUS7;Q04899;Q8K0D0	Cyclin-dependent kinase 16;Cyclin-dependent kinase 18;Cyclin-dependent kinase 17	Cdk16;Cdk18;Cdk17	-0.0623591	0.842331	0.855773	0	0	0	0	0	2	1	0	1	1
P97377	Cyclin-dependent kinase 2	Cdk2	-4.29535	1.73401e-07	1.47855e-06	0	0	1	1	1	3	3	5	4	5
F2Z4B3;O35207	Cyclin-dependent kinase 2-associated protein 1	Cdk2ap1	-3.32161	0.0107293	0.0150242	1	0	1	0	0	1	1	1	1	1
E9Q9E4;E9PZX7;P30285	Cyclin-dependent kinase 4	Cdk4	-1.70285	6.09766e-05	0.000160273	3	3	2	2	1	5	5	5	4	4
P49615	Cyclin-dependent-like kinase 5	Cdk5	-1.7813	0.00084687	0.00154836	0	0	0	0	0	1	1	1	1	1
Q64261	Cyclin-dependent kinase 6	Cdk6	-1.59949	0.14275	0.164183	0	1	1	1	0	1	2	2	2	1
Q99J95	Cyclin-dependent kinase 9	Cdk9	-1.31246	0.0195613	0.0259941	0	0	1	0	0	2	1	1	1	0
Q4VAA2;A0A087WNP6	Protein CDV3	Cdv3	-3.41963	0.00147647	0.00252996	1	3	2	0	1	5	4	5	5	5
A0A0R4J0T5;P28659	CUGBP Elav-like family member 1	Celf1	-1.53511	0.000109066	0.000265259	4	5	5	3	3	7	7	7	7	7
H7BX26;Q6A065;A0A0A6YVZ3;A0A0A6YX99;A0A0A6YXK7	Centrosomal protein of 170 kDa	Cep170	0.14853	0.656868	0.68384	2	2	2	2	3	4	3	3	3	2
O88271	Craniofacial development protein 1	Cfdp1	-1.39447	5.0341e-05	0.000136257	2	3	3	3	3	5	5	5	5	5
P18760;F8WGL3;A0A494B9A7	Cofilin-1	Cfl1	-0.998874	0.00028191	0.000604093	4	6	6	5	7	12	10	10	11	11
P45591	Cofilin-2	Cfl2	-3.77183	1.78204e-06	8.88366e-06	1	3	2	2	1	8	8	8	6	7
E9QAS4;E9QAS5;Q6PDQ2	Chromodomain-helicase-DNA-binding protein 4	Chd4	-2.0576	0.0019785	0.00327843	3	5	6	3	3	14	16	13	13	13
G5E8I8;A0A1D5RL92;Q8CGZ0	Calcium homeostasis endoplasmic reticulum protein	Cherp	-1.69472	0.00116925	0.00205642	2	3	1	2	2	3	4	3	3	4
Q9CQ10	Charged multivesicular body protein 3	Chmp3	0.594185	0.0182863	0.0244357	1	1	1	1	1	1	1	1	1	1
Q9D8B3	Charged multivesicular body protein 4b	Chmp4b	0.561363	0.0251776	0.0328031	2	2	2	2	2	3	3	3	3	3
A0A1L1SU22;Q9D1P4;A0A1L1STQ1;A0A1L1SSG7;A0A1L1STZ1	Cysteine and histidine-rich domain-containing protein 1	Chordc1	-4.5632	0.000621327	0.00118991	1	1	1	1	0	4	4	4	3	4
Q99KN2;G3UYN9;G3UYR5	Probable cytosolic iron-sulfur protein assembly protein CIAO1	Ciao1	-4.13128	1.59729e-08	2.69191e-07	0	0	0	0	0	3	2	3	3	2
D3Z3X4;Q9CQB5	CDGSH iron-sulfur domain-containing protein 2	Cisd2	1.60128	0.34543	0.375867	0	1	1	1	1	1	0	1	0	0
F6SBR5;D3Z1U0;E9QL53;D3YU89;P49025	Citron Rho-interacting kinase	Cit	1.88053	0.00189686	0.0031596	1	1	1	1	1	1	0	0	0	0
Q8BMK4	Cytoskeleton-associated protein 4	Ckap4	2.79719	9.49786e-09	1.83416e-07	21	23	21	20	23	19	17	19	20	19
Z4YL78;A0A0R4J0K2;K3W4R5;A2AGT5	Cytoskeleton-associated protein 5	Ckap5	-0.730839	0.0758512	0.091155	9	12	14	6	12	18	19	20	20	17
Q04447	Creatine kinase B-type	Ckb	-3.72931	0.000216402	0.000480241	0	1	0	1	0	4	3	3	4	3
P30275;A2ARP5	Creatine kinase U-type, mitochondrial	Ckmt1	-6.71875	3.32358e-08	4.66767e-07	0	0	0	0	0	8	8	7	6	8
Q80TV8;A0A087WS18;E9QKH0;E9QNY9;A0A087WRE8;A0A087WP42;A0A087WRK0;A0A087WNW8;A0A087WQ95;A0A087WQF1;J3QP81;E9Q6L0;A0A087WQ31;A0A0A6YXZ1	CLIP-associating protein 1	Clasp1	-0.814504	0.00447956	0.00684478	2	2	2	1	2	5	3	4	3	4
B1ATV0;Q9WVD4	Chloride channel protein;H(+)/Cl(-) exchange transporter 5	Clcn5	6.6027	3.63331e-11	7.21799e-09	5	6	4	6	5	2	2	2	2	2
O35454;A2A7F6;E9Q741	Chloride transport protein 6;Chloride channel protein	Clcn6	4.51039	3.30599e-06	1.44827e-05	2	2	2	1	2	0	0	0	0	0
F6SUM2;O70496;E9PYL4	H(+)/Cl(-) exchange transporter 7;Chloride channel protein	Clcn7	8.70075	1.61692e-11	5.14719e-09	9	10	9	8	10	1	1	1	1	0
Q9Z1Q5	Chloride intracellular channel protein 1	Clic1	-1.59847	0.000137334	0.000326253	10	9	9	10	6	13	16	16	16	16
Q9QYB1	Chloride intracellular channel protein 4	Clic4	-2.41199	1.92295e-05	6.12302e-05	3	3	3	2	2	8	9	8	8	9
Q5SUH7;Q5SUH6;Q99KN9	Clathrin interactor 1	Clint1	-2.32275	0.0189624	0.025245	1	3	0	0	2	3	3	3	3	3
D3Z2Z1;F8WIA1;Q922J3;D3Z3M7;F6RCU2	CAP-Gly domain-containing linker protein 1	Clip1	-1.70592	0.000971857	0.00174569	2	2	4	1	2	6	5	5	4	3
Q9Z0H8	CAP-Gly domain-containing linker protein 2	Clip2	-1.8849	0.00478112	0.00725373	0	0	0	0	0	1	3	3	3	2
Q3UMW8	Ceroid-lipofuscinosis neuronal protein 5 homolog	Cln5	6.01934	4.40087e-08	5.6795e-07	1	3	3	3	3	0	0	1	1	1
Q923F1;Q61189	Methylosome subunit pICln	Clns1a	-5.08511	3.61236e-09	9.15878e-08	0	0	0	0	0	2	1	1	1	1
O88696	ATP-dependent Clp protease proteolytic subunit, mitochondrial	Clpp	-1.50504	0.00709089	0.0103386	1	3	2	1	3	3	3	3	3	3
Q8VBZ3	Cleft lip and palate transmembrane protein 1 homolog	Clptm1	3.30291	5.55461e-08	6.64373e-07	2	1	2	2	2	1	1	1	1	1
Q9JHS4;Q6P8N8	ATP-dependent Clp protease ATP-binding subunit clpX-like, mitochondrial	Clpx	0.00911833	0.967836	0.970546	2	5	5	5	3	6	7	7	6	7
B1AWE0;Q6PFA2;B1AWE1;B1AWD8;B1AWD9;O08585	Clathrin light chain A	Clta	-3.65867	0.0312766	0.0399676	0	2	0	0	2	2	2	2	2	2
Q68FD5;Q5SXR6	Clathrin heavy chain 1;Clathrin heavy chain	Cltc	-0.180099	0.393927	0.425245	43	53	44	27	50	69	68	65	65	68
A0A0R4J140;Z4YLI8;Q5SW19	Clustered mitochondria protein homolog	Cluh	-3.19466	0.00675382	0.00990768	2	1	3	3	2	9	12	11	11	10
Q9DBP5;A0A0R4J093	UMP-CMP kinase	Cmpk1	-3.64782	0.000375901	0.000774232	0	1	2	1	1	6	6	5	6	5
P53996;A0A0N4SVS6	Cellular nucleic acid-binding protein	Cnbp	-4.09951	0.000446211	0.00089611	2	2	1	0	2	4	4	4	4	4
Q9D1A2	Cytosolic non-specific dipeptidase	Cndp2	-2.94276	3.95998e-08	5.27691e-07	2	2	2	2	3	7	7	6	6	7
A0A0A6YW87;Q9CX13	Protein cornichon homolog 4	Cnih4	4.07498	0.00885067	0.012639	1	1	1	1	1	1	0	1	1	0
Q08093;D3Z7R6	Calponin-2;Calponin	Cnn2	-2.01107	4.37554e-05	0.000121355	4	5	5	2	2	8	8	6	8	6
Q9DAW9;A0A0G2JDV8	Calponin-3	Cnn3	-1.8756	6.32763e-05	0.000165558	6	6	5	2	4	11	10	10	11	10
B7ZWL1;A0A1D5RMJ8;Q6ZQ08;A0A1D5RMD8	CCR4-NOT transcription complex subunit 1	Cnot1	-0.76502	0.0113105	0.0157763	5	5	5	3	3	4	9	9	9	8
E9Q027;Q8C5L3	CCR4-NOT transcription complex subunit 2	Cnot2	-0.894797	0.221414	0.2476	1	1	1	0	0	1	1	1	1	1
P16330	2,3-cyclic-nucleotide 3-phosphodiesterase	Cnp	-2.69772	0.00068955	0.00130155	0	1	2	1	0	2	2	3	3	3
A0A1W2P729;Q9QXT0	Protein canopy homolog 2	Cnpy2	-2.53778	0.057721	0.0706713	1	3	1	0	3	3	3	3	3	2
Q9DAU1	Protein canopy homolog 3	Cnpy3	-3.8148	1.64146e-05	5.38694e-05	1	0	0	0	0	2	1	2	2	2
Q8BQ47;D3Z0T5	Protein canopy homolog 4	Cnpy4	-1.40962	0.015163	0.0205984	3	3	3	2	1	6	5	5	5	5
Q9DBL7	Bifunctional coenzyme A synthase;Phosphopantetheine adenylyltransferase;Dephospho-CoA kinase	Coasy	-1.83733	0.00287094	0.00457976	0	0	0	0	0	1	2	2	2	1
Q60847;E9PX70	Collagen alpha-1(XII) chain	Col12a1	2.05527	1.20009e-06	6.52419e-06	16	20	15	13	20	20	21	17	19	12
P11087	Collagen alpha-1(I) chain	Col1a1	1.31246	2.5234e-05	7.6304e-05	54	58	56	53	57	59	57	61	55	57
Q01149	Collagen alpha-2(I) chain	Col1a2	1.3704	2.8539e-06	1.28157e-05	29	32	31	28	31	34	32	32	34	30
P08121	Collagen alpha-1(III) chain	Col3a1	0.832111	0.00483146	0.00730841	6	5	7	4	5	7	6	7	6	5
P02463;A0A1B0GSI7	Collagen alpha-1(IV) chain;Arresten	Col4a1	-0.707296	0.337122	0.367664	0	3	2	0	2	3	3	3	3	1
P08122	Collagen alpha-2(IV) chain;Canstatin	Col4a2	-0.00129652	0.994972	0.995667	1	1	2	1	0	2	2	1	2	2
O88207	Collagen alpha-1(V) chain	Col5a1	0.883879	0.000512853	0.00100915	9	9	11	8	10	12	12	12	12	12
Q3U962	Collagen alpha-2(V) chain	Col5a2	-0.0970095	0.596267	0.625753	17	16	25	18	17	28	30	28	27	27
Q04857	Collagen alpha-1(VI) chain	Col6a1	0.206802	0.240222	0.266793	4	5	5	3	4	7	6	6	6	6
D3Z7D5;Q02788	Collagen alpha-2(VI) chain	Col6a2	0.600982	0.378122	0.408954	1	0	2	2	0	1	1	1	2	0
J3QQ16;A0A087WS16;E9PWQ3;D3YWD1		Col6a3	1.57883	0.000952705	0.00171667	4	5	6	1	5	3	4	4	5	4
Q8K297	Procollagen galactosyltransferase 1	Colgalt1	-0.901191	0.0198118	0.0262659	3	8	5	2	10	8	10	8	9	10
O88587	Catechol O-methyltransferase	Comt	-3.03302	0.000145622	0.000341972	0	0	0	0	0	1	1	1	1	1
Q8CIE6;F8WHL2	Coatomer subunit alpha;Xenin;Proxenin;Coatomer subunit alpha	Copa	-1.12788	0.000104851	0.000255876	11	22	20	12	17	36	35	35	34	36
Q9JIF7	Coatomer subunit beta	Copb1	-1.5806	8.53274e-06	3.13817e-05	12	16	16	11	12	29	32	25	28	26
O55029	Coatomer subunit beta	Copb2	-2.26257	8.51091e-06	3.1359e-05	5	11	6	5	5	23	24	23	20	19
D3Z315;O89079	Coatomer subunit epsilon	Cope	-3.93891	9.60344e-05	0.000237598	0	0	1	0	0	4	3	1	3	4
Q9QZE5	Coatomer subunit gamma-1	Copg1	-2.24688	1.37049e-06	7.2578e-06	4	9	11	5	7	22	16	18	19	18
Q9QXK3	Coatomer subunit gamma-2	Copg2	-2.24537	0.000256055	0.000556176	0	0	0	0	0	3	3	3	3	2
P61202;A2AQE4	COP9 signalosome complex subunit 2	Cops2	-2.49894	6.93897e-05	0.000179586	4	2	2	2	1	8	9	6	7	9
O88543	COP9 signalosome complex subunit 3	Cops3	-1.60863	9.007e-06	3.2541e-05	3	3	4	4	3	6	5	4	5	5
O88544;D3YV99;F6QTS1;D3Z1R9	COP9 signalosome complex subunit 4	Cops4	-2.08301	0.0001899	0.000430089	3	4	4	3	4	12	14	11	15	15
O35864;A0A087WQA8	COP9 signalosome complex subunit 5	Cops5	-2.45846	4.1879e-06	1.75671e-05	1	2	1	1	1	5	6	6	4	4
O88545;D3Z0F5;F6QK86	COP9 signalosome complex subunit 6	Cops6	-1.89356	0.000385361	0.00078749	2	1	2	1	1	4	4	3	3	3
Q9CZ04;D3YVI6;D3Z440;D3Z0S0	COP9 signalosome complex subunit 7a	Cops7a	-2.23365	1.58483e-05	5.24312e-05	2	2	2	1	2	4	4	4	4	4
Q8VBV7	COP9 signalosome complex subunit 8	Cops8	-2.4553	0.0607727	0.074091	0	1	0	0	0	2	2	1	2	1
P61924;Q8R3M1;A0A2R8VJV3	Coatomer subunit zeta-1	Copz1	-2.4167	3.87272e-05	0.000109638	1	2	1	1	2	3	3	3	3	3
Q9WUM3;A0A494B9Y4	Coronin-1B	Coro1b	-1.32583	0.00238459	0.00387513	2	3	4	3	4	5	2	3	4	4
Q9WUM4	Coronin-1C	Coro1c	0.789541	0.00054273	0.00105705	10	10	9	8	9	10	9	10	9	11
P56394	Cytochrome c oxidase copper chaperone	Cox17	-4.45827	3.82807e-06	1.64924e-05	0	0	0	0	0	1	1	1	1	1
O89001	Carboxypeptidase D	Cpd	2.39855	4.40858e-05	0.000122035	3	4	6	5	4	2	4	3	4	2
Q8C166;B7ZCP7;B7ZCP6;E9Q806;B7ZCP4;V9GWY2	Copine-1	Cpne1	-2.71602	0.00013391	0.000318914	0	2	1	1	1	5	5	5	5	5
Q8BT60	Copine-3	Cpne3	-2.15735	1.56853e-07	1.37007e-06	2	3	2	3	3	7	8	7	7	7
P36552	Oxygen-dependent coproporphyrinogen-III oxidase, mitochondrial	Cpox	-4.03765	0.000882535	0.00160537	0	2	2	2	1	6	6	6	6	6
Q9WVJ3;A0A2I3BPG0;A0A2I3BS14	Carboxypeptidase Q	Cpq	3.69937	0.0145722	0.0198996	2	2	2	0	2	0	1	1	1	0
Q9EPU4;A0A2R8VK76	Cleavage and polyadenylation specificity factor subunit 1	Cpsf1	-0.162657	0.718814	0.741059	3	1	3	1	2	5	5	5	5	2
O35218	Cleavage and polyadenylation specificity factor subunit 2	Cpsf2	-1.80579	0.00229457	0.00375012	2	2	3	0	0	6	5	6	4	7
Q9QXK7;A0A1Y7VLY3	Cleavage and polyadenylation specificity factor subunit 3	Cpsf3	-1.06157	0.015196	0.0206334	2	2	2	1	3	4	5	6	2	3
A8Y5J3;Q9CWS4	Integrator complex subunit 11	Cpsf3l	1.65386	9.63846e-06	3.43034e-05	2	2	2	2	2	3	3	2	3	2
H3BJ30;H3BJW3;Q6NVF9;H3BKW0	Cleavage and polyadenylation specificity factor subunit 6	Cpsf6	-2.91265	2.86285e-07	2.1194e-06	2	3	4	3	3	7	7	6	6	6
Q8BTV2;A0A494B9T0	Cleavage and polyadenylation specificity factor subunit 7	Cpsf7	-2.09053	0.00386235	0.0059782	1	2	1	1	1	5	4	4	4	3
P52825;A2A8E8	Carnitine O-palmitoyltransferase 2, mitochondrial	Cpt2	-0.811013	0.205389	0.230399	0	0	0	1	1	2	1	2	2	2
P22935	Cellular retinoic acid-binding protein 2	Crabp2	-4.57403	7.44178e-06	2.8202e-05	0	0	0	0	0	2	2	2	2	1
H7BX88;P47934	Carnitine O-acetyltransferase	Crat	-6.7145	3.3707e-11	7.21799e-09	0	0	0	0	1	6	7	7	6	6
O88668;K4DI63;J3QP41	Protein CREG1	Creg1	5.06582	0.00085031	0.00155325	1	2	2	0	2	0	0	0	0	0
Q9CYA0	Cysteine-rich with EGF-like domain protein 2	Creld2	-2.35352	0.0153059	0.0207618	0	1	3	1	0	3	3	3	3	3
A0A3Q4EHS8;A0A3Q4EIC0;Q9JLL0	Cysteine-rich motor neuron 1 protein	Crim1	4.9297	5.01071e-07	3.36199e-06	1	1	1	1	1	0	0	0	0	0
Q8JZR2;Q5ND50;Q64010;F7D232	Adapter molecule crk	Crk	-3.63225	1.04925e-07	1.05303e-06	1	2	1	1	1	5	4	6	6	6
P47941;A0A338P6Q0;A0A338P675	Crk-like protein	Crkl	-2.30356	0.000238256	0.000521869	1	1	1	1	1	4	4	2	3	3
Q9Z2L7;J3QMV5	Cytokine receptor-like factor 3	Crlf3	-2.13735	0.0303597	0.0388998	0	0	0	0	0	3	1	1	2	0
Q9CYD3	Cartilage-associated protein	Crtap	-1.18742	0.0557013	0.0682637	1	4	4	2	2	5	6	5	5	4
A0A0G2JFU5;D3YWU6;D3Z4Q4;D3Z2X0;D3YUG9;V9GXY8;A0A0A6YXR4;P47199	Quinone oxidoreductase	Cryz	-6.64207	3.31221e-10	2.20685e-08	0	0	0	0	0	1	1	1	1	1
Q9CZU6;Q80X68	Citrate synthase, mitochondrial;Citrate synthase	Cs;Csl	-1.14116	2.49111e-05	7.55911e-05	8	10	6	4	10	14	16	12	16	14
Q8JZN2;Q91W50;A0A0G2JF72	Cold shock domain-containing protein E1	Csde1	-1.3253	1.85102e-05	5.95657e-05	11	17	10	12	13	24	23	21	20	19
Q9ERK4;E9Q1T9;F6ZEW4;E9QAX7	Exportin-2	Cse1l	-1.76255	1.10179e-06	6.07194e-06	14	19	16	12	12	33	30	31	29	31
A0A1L1SR46;A0A1L1STA1;P41241	Tyrosine-protein kinase CSK	Csk	-2.64375	0.000317538	0.000666969	0	0	0	0	0	1	1	1	1	1
H7BXB1;E9Q4G7;E9PWB2;Q8BK63;E9Q2U6;E9Q3W1	Casein kinase I isoform alpha	Csnk1a1	-0.772886	0.174236	0.197229	1	2	1	1	1	2	2	2	2	2
Q60737	Casein kinase II subunit alpha	Csnk2a1	-3.29459	9.34106e-07	5.43946e-06	2	2	4	4	3	7	10	9	7	8
A0A1D5RLE4;O54833;A0A1D5RM74	Casein kinase II subunit alpha	Csnk2a2	-4.0713	1.70251e-07	1.46687e-06	1	0	1	1	1	7	6	5	4	4
P67871;G3UXG7;G3UZA4;G3UZJ5;G3UZX4	Casein kinase II subunit beta	Csnk2b	-3.40418	5.92727e-06	2.34553e-05	1	1	1	1	0	4	3	2	3	3
Q8VHY0	Chondroitin sulfate proteoglycan 4	Cspg4	1.39938	6.30882e-06	2.476e-05	12	18	13	10	16	18	16	17	16	16
P97315	Cysteine and glycine-rich protein 1	Csrp1	-0.637771	0.00756142	0.0109301	2	2	2	2	1	5	4	5	5	5
P97314;A0A1W2P845;A0A1W2P758	Cysteine and glycine-rich protein 2	Csrp2	-1.11997	0.000759201	0.00141517	1	2	1	1	1	2	2	2	2	2
Q62426	Cystatin-B	Cstb	-1.58716	0.000745299	0.00139197	1	1	1	1	1	2	2	2	2	2
Q99LC2	Cleavage stimulation factor subunit 1	Cstf1	-1.56981	0.0751923	0.0904012	1	2	1	0	1	2	3	3	2	3
Q99LI7	Cleavage stimulation factor subunit 3	Cstf3	-0.581697	0.285704	0.314341	0	1	1	1	1	2	2	3	2	3
A0A0J9YU62;O88712;A0A0J9YUM4;A0A0J9YTW3	C-terminal-binding protein 1	Ctbp1	-3.06718	0.000332319	0.000693946	1	2	4	1	1	6	4	5	6	5
Q91YZ2;P56546;E9PWQ9	C-terminal-binding protein 2	Ctbp2	-4.58196	0.000320844	0.000672434	0	1	3	0	0	4	5	5	4	4
Q7TSG2	RNA polymerase II subunit A C-terminal domain phosphatase	Ctdp1	-2.22763	0.00415553	0.00639399	0	2	2	2	1	4	4	5	4	4
P29268;H3BJW0	Connective tissue growth factor	Ctgf	5.9619	1.12254e-09	4.34605e-08	11	11	11	11	12	3	5	2	5	3
Q8VCN5	Cystathionine gamma-lyase	Cth	-0.663627	0.0682697	0.0824937	0	0	0	0	0	1	1	1	1	1
P26231	Catenin alpha-1	Ctnna1	2.1954	8.51563e-06	3.1359e-05	8	13	13	9	14	11	14	11	12	12
Q61301;E0CXB9;Q8BS72	Catenin alpha-2	Ctnna2	-0.675611	0.349652	0.380028	0	0	0	0	1	1	1	1	1	1
Q02248;E9Q6A9	Catenin beta-1	Ctnnb1	3.94714	3.51046e-09	9.1043e-08	7	8	7	6	8	6	5	4	5	7
Q9CWL8	Beta-catenin-like protein 1	Ctnnbl1	-4.73131	0.000195276	0.000440524	1	1	3	1	0	8	8	6	6	5
P30999;E9Q8Z8;E9Q8Z6;E9Q8Z5;G3X9V2;E9Q903;E9Q904;E9Q901;D3Z2H2;E9Q8Z9;E9Q8Z4;E9Q986;E9Q905;E9Q907;E9Q906;D3Z7H6;D3Z2H7	Catenin delta-1	Ctnnd1	1.40844	0.000512678	0.00100915	9	14	9	7	13	9	14	12	11	9
P70698	CTP synthase 1	Ctps1	-1.2723	0.000100944	0.000247607	7	7	8	7	6	14	12	11	9	11
P70303	CTP synthase 2	Ctps2	-3.78377	0.000342498	0.000713122	0	0	1	2	0	5	5	5	5	5
G3X8T3;P16675	Carboxypeptidase;Lysosomal protective protein;Lysosomal protective protein 32 kDa chain;Lysosomal protective protein 20 kDa chain	Ctsa	3.96383	8.91598e-10	3.77265e-08	10	12	8	5	13	6	5	5	5	4
P10605	Cathepsin B;Cathepsin B light chain;Cathepsin B heavy chain	Ctsb	3.92215	1.31038e-07	1.19562e-06	9	10	7	6	9	5	7	9	7	6
F8WIR1;P18242;F6Y6L6;A0A1B0GT66	Cathepsin D	Ctsd	4.66762	1.83762e-10	1.84271e-08	12	16	13	9	15	12	10	8	10	9
P06797	Cathepsin L1;Cathepsin L1 heavy chain;Cathepsin L1 light chain	Ctsl	3.50187	5.35432e-05	0.000143634	5	6	4	2	7	4	4	3	1	2
Q9WUU7	Cathepsin Z	Ctsz	4.46729	2.63638e-05	7.90086e-05	5	6	6	5	7	4	3	3	3	4
Q921L6;Q60598	Src substrate cortactin	Cttn	0.0633429	0.84614	0.859337	12	13	7	5	10	16	14	13	14	15
Q9WTX6;Q3TPM3	Cullin-1	Cul1	-4.02823	2.69507e-06	1.24138e-05	2	2	2	0	1	12	12	11	12	12
Q9D4H8;E0CYT5	Cullin-2	Cul2	-2.91532	1.48867e-06	7.72653e-06	1	3	1	1	0	8	8	8	10	7
Q9JLV5;E9Q4T8	Cullin-3	Cul3	0.54509	0.0376067	0.0476318	6	10	10	8	11	13	12	12	13	10
Q3TCH7	Cullin-4A	Cul4a	-3.964	2.35013e-07	1.81486e-06	1	0	1	0	1	2	3	3	3	3
A2A432;E9PXY1;J3QJX0	Cullin-4B	Cul4b	-2.8653	2.37582e-05	7.27992e-05	2	3	3	2	2	6	6	6	6	6
E9PV12;G3X914;Q9D5V5;E9Q6Z0	Cullin-5	Cul5	-1.20282	0.000576162	0.00111303	3	3	2	2	3	9	6	7	8	7
Q3TKY6	Peptidyl-prolyl cis-trans isomerase CWC27 homolog	Cwc27	-1.54302	0.000150039	0.000349765	0	0	0	0	0	0	1	1	1	1
F2Z456;Q9DCN2	NADH-cytochrome b5 reductase;NADH-cytochrome b5 reductase 3;NADH-cytochrome b5 reductase 3 membrane-bound form;NADH-cytochrome b5 reductase 3 soluble form	Cyb5r3	1.86104	5.88384e-06	2.33479e-05	5	3	5	6	7	6	8	5	6	6
A0A2R8VHK1;Q9D0M3	Cytochrome c1, heme protein, mitochondrial	Cyc1	0.562495	0.00848951	0.0121673	1	3	1	2	3	2	2	2	2	2
P62897	Cytochrome c, somatic	Cycs	-0.810997	0.0365091	0.0462825	3	3	1	1	2	3	3	3	3	3
Q7TMB8;A0A0R4J119;A0A0U1RQ05	Cytoplasmic FMR1-interacting protein 1	Cyfip1	0.0616888	0.745861	0.766185	11	13	15	9	12	20	19	17	16	18
Q8BKE6	Cytochrome P450 20A1	Cyp20a1	2.28288	0.0202352	0.0267778	0	1	2	1	2	1	1	0	1	0
P18406	Protein CYR61	Cyr61	3.88277	2.67415e-08	3.95081e-07	10	10	6	5	9	5	4	4	5	4
E9PX84;Q3TRE6;F6TQN9;E9QL31;A0A0R4J104;P98078	Disabled homolog 2	Dab2	-0.129131	0.621575	0.651119	1	1	1	1	0	1	1	1	1	1
P61804	Dolichyl-diphosphooligosaccharide--protein glycosyltransferase subunit DAD1	Dad1	-3.80885	0.00122466	0.00214465	0	0	0	0	0	1	1	1	1	0
Q62165	Dystroglycan;Alpha-dystroglycan;Beta-dystroglycan	Dag1	1.51575	0.00637541	0.00941524	2	1	1	1	2	1	1	1	2	1
Q3UTZ4;Q8VC30;A0A494BB96;A0A494BBI2	Bifunctional ATP-dependent dihydroxyacetone kinase/FAD-AMP lyase (cyclizing);ATP-dependent dihydroxyacetone kinase;FAD-AMP lyase (cyclizing)	Dak	-4.24096	1.55744e-10	1.7172e-08	0	1	0	1	1	4	4	4	4	4
A0A0R4J1B9;G3X9M0;Q9ER88;G3UWZ6	28S ribosomal protein S29, mitochondrial	Dap3	-1.26784	0.00300127	0.00477172	1	2	2	2	2	4	5	4	5	4
O54784	Death-associated protein kinase 3	Dapk3	0.033309	0.956247	0.959596	0	1	1	0	1	1	1	1	1	1
Q922B2	Aspartate--tRNA ligase, cytoplasmic	Dars	-1.47419	0.000182165	0.000415859	10	16	10	8	10	19	21	18	19	19
Q8BIP0	Aspartate--tRNA ligase, mitochondrial	Dars2	-1.26125	0.0129625	0.017889	0	0	0	0	0	2	1	1	2	2
D3Z4J1;Q3UGB5;Q9JII5	DAZ-associated protein 1	Dazap1	-4.99667	0.00373428	0.00581136	2	1	1	0	0	2	3	2	3	3
P31786;D3Z563;M0QWU8;Q4VWZ5	Acyl-CoA-binding protein	Dbi	-0.0318156	0.936736	0.942328	2	2	2	2	2	2	1	2	1	2
Q9QXS6;A0A0R4J1E3	Drebrin	Dbn1	0.883727	0.0254758	0.0331463	4	9	7	4	10	8	9	9	10	10
Q62418	Drebrin-like protein	Dbnl	-2.41777	0.0320096	0.0408679	2	5	3	0	4	4	6	6	6	6
Q8N7N5	DDB1- and CUL4-associated factor 8	Dcaf8	-3.29938	0.00139436	0.0024022	0	2	2	0	1	4	4	4	4	4
B0QZX9;Q8BHC4	Dephospho-CoA kinase domain-containing protein	Dcakd	1.47121	0.000133762	0.000318826	1	1	1	1	1	1	1	1	1	1
Q9DAR7;Q3TBW9	m7GpppX diphosphatase	Dcps	-4.28354	9.16333e-06	3.29397e-05	0	1	0	0	0	6	3	4	4	4
E9Q586;E9Q3M3;O08788;D3YX34	Dynactin subunit 1	Dctn1	-1.25255	0.000798827	0.00147559	7	11	9	6	8	17	17	17	17	18
Q99KJ8	Dynactin subunit 2	Dctn2	-1.70179	0.00308825	0.00489913	4	5	5	7	5	8	10	9	8	10
Q9Z0Y1	Dynactin subunit 3	Dctn3	-3.38543	1.45082e-05	4.89587e-05	0	0	0	0	0	1	1	1	1	1
Q8CBY8	Dynactin subunit 4	Dctn4	-2.74448	2.26864e-05	7.01906e-05	1	1	2	2	0	3	5	4	4	4
A0A0G2JEA2;A0A0G2JDN9;A0A1B0GXL7;A0A0G2JDM0;A0A140T8R8;A0A0G2JGV7;Q3UT23;A0A1Y7VP24;Q9QZ73	DCN1-like protein;DCN1-like protein 1	Dcun1d1	-4.63952	9.93896e-07	5.66106e-06	0	0	0	0	0	2	2	1	2	2
Q9CWS0	N(G),N(G)-dimethylarginine dimethylaminohydrolase 1	Ddah1	-1.0199	0.00627731	0.00928472	1	1	1	1	1	4	3	3	2	3
Q99LD8	N(G),N(G)-dimethylarginine dimethylaminohydrolase 2	Ddah2	-1.99817	0.000481061	0.000955784	0	1	0	1	0	2	1	2	2	2
Q3U1J4	DNA damage-binding protein 1	Ddb1	-1.43861	1.69351e-06	8.56556e-06	20	23	18	15	18	40	42	40	40	41
A2ADY9	Protein DDI1 homolog 2	Ddi2	-2.55272	2.04212e-06	9.95012e-06	1	2	1	1	1	5	5	4	5	5
O54734	Dolichyl-diphosphooligosaccharide--protein glycosyltransferase 48 kDa subunit	Ddost	1.40372	1.57644e-05	5.22138e-05	5	6	4	4	6	7	8	8	8	8
Q62371	Discoidin domain-containing receptor 2	Ddr2	4.93524	1.73778e-06	8.70407e-06	3	3	3	2	3	0	1	1	1	0
O35215;G3UZN1;G3UYJ7	D-dopachrome decarboxylase	Ddt;Gm20441	-0.534602	0.169779	0.192641	1	1	1	1	1	1	1	2	1	2
Q91VR5	ATP-dependent RNA helicase DDX1	Ddx1	-0.762285	0.00496427	0.00748165	9	9	12	8	8	20	17	19	19	15
Q501J6;Q3U741;Q3TU25	Probable ATP-dependent RNA helicase DDX17	Ddx17	0.0128883	0.945405	0.950714	6	11	8	7	7	12	11	11	12	9
Q8K363	ATP-dependent RNA helicase DDX18	Ddx18	-0.142786	0.770778	0.787827	3	3	5	2	3	7	5	5	2	4
Q61655;Q8R3C7;Q8BZY3	ATP-dependent RNA helicase DDX19A	Ddx19a;Ddx19b	-3.22207	6.05198e-06	2.39158e-05	1	2	2	1	1	7	7	7	8	8
Q9JJY4	Probable ATP-dependent RNA helicase DDX20	Ddx20	-0.762247	0.00651622	0.00959845	3	3	4	2	2	3	4	4	3	3
Q9JIK5	Nucleolar RNA helicase 2	Ddx21	1.01642	7.90645e-05	0.000201172	19	23	16	15	15	21	19	20	19	20
D3Z0M9		Ddx23	-2.30902	0.000272396	0.000586338	6	5	4	2	2	8	10	11	9	11
A0A1Y7VKX7;F8WJA0;Q9ESV0	ATP-dependent RNA helicase DDX24	Ddx24	-0.543575	0.419453	0.450932	0	0	2	1	0	2	2	2	2	0
Q921N6	Probable ATP-dependent RNA helicase DDX27	Ddx27	-0.109578	0.684514	0.710041	4	3	3	4	5	4	6	6	4	5
Q8VDW0	ATP-dependent RNA helicase DDX39A	Ddx39a	-0.919918	0.00435544	0.00667291	3	3	2	2	2	6	5	6	4	5
Q9Z1N5	Spliceosome RNA helicase Ddx39b	Ddx39b	-0.721074	0.00197523	0.0032768	4	7	3	4	5	8	8	8	8	7
Q62167;P16381	ATP-dependent RNA helicase DDX3X;Putative ATP-dependent RNA helicase Pl10	Ddx3x;D1Pas1	0.334021	0.0775741	0.0930695	3	4	3	2	3	5	5	5	4	6
Q62095	ATP-dependent RNA helicase DDX3Y	Ddx3y	-0.252925	0.734477	0.755847	1	2	2	2	2	2	2	2	2	2
A0A1S6GWJ4;Q91VN6	Probable ATP-dependent RNA helicase DDX41	Ddx41	2.93052	7.84801e-07	4.74609e-06	4	5	3	4	3	2	3	4	3	4
Q810A7	ATP-dependent RNA helicase DDX42	Ddx42	-2.14844	1.73189e-06	8.68977e-06	5	7	6	5	5	15	16	13	14	15
F8WHR6;Q569Z5	Probable ATP-dependent RNA helicase DDX46	Ddx46	-4.40471	3.09208e-06	1.3671e-05	0	1	0	0	0	11	11	10	6	11
F6QKD2;Q9CWX9;A0A0N4SVT1;A0A0N4SWC5	Probable ATP-dependent RNA helicase DDX47	Ddx47	-0.734909	0.247515	0.274113	3	2	2	2	3	2	3	3	2	3
Q8BTS0;Q61656;S4R1I6	Probable ATP-dependent RNA helicase DDX5	Ddx5	0.391041	0.0332288	0.0423301	11	17	8	11	14	17	18	16	17	18
P54823	Probable ATP-dependent RNA helicase DDX6	Ddx6	-1.29507	8.80597e-06	3.20166e-05	6	8	4	5	4	12	10	10	9	9
Q9CQ62	2,4-dienoyl-CoA reductase, mitochondrial	Decr1	-1.68703	0.000156928	0.000364047	2	3	2	2	1	4	4	3	4	3
O09005	Sphingolipid delta(4)-desaturase DES1	Degs1	-0.654872	0.644515	0.673181	0	2	0	0	2	1	1	1	1	1
Q7TNV0;E9Q8Y1;D3YVJ6	Protein DEK	Dek	-3.11031	9.10857e-05	0.000226379	2	1	3	0	3	6	7	5	6	6
E9Q0G1;Q9CQJ6	Density-regulated protein	Denr	-2.25258	0.0524238	0.0645996	0	1	0	0	0	1	1	1	0	1
P00375	Dihydrofolate reductase	Dhfr	-4.44498	1.05487e-07	1.05303e-06	0	0	0	0	0	2	1	2	2	2
F6W7I2;Q3TXU5	Deoxyhypusine synthase	Dhps	-3.17034	0.000695178	0.00131032	0	1	0	0	0	1	1	1	1	1
A0A2I3BRG8;Q99LB2;A0A2I3BQ25;A0A2I3BPY3;Q9D2U3	Dehydrogenase/reductase SDR family member 4	Dhrs4	-2.71506	0.00566259	0.00845846	2	1	2	0	2	3	3	2	2	3
A2ATU0	Probable 2-oxoglutarate dehydrogenase E1 component DHKTD1, mitochondrial	Dhtkd1	-2.35626	1.5215e-05	5.08647e-05	0	0	0	0	0	1	1	1	1	1
O35286;Q497W9;A0A0G2JG10	Pre-mRNA-splicing factor ATP-dependent RNA helicase DHX15	Dhx15	-0.188562	0.426167	0.457121	9	11	9	6	11	15	16	16	16	13
G3X8X0;Q05BH3		Dhx16	-3.29455	1.07146e-07	1.06588e-06	1	1	2	1	1	6	5	6	6	6
Q6PGC1	ATP-dependent RNA helicase Dhx29	Dhx29	-2.5101	2.18977e-05	6.82665e-05	0	1	2	0	1	4	5	4	5	4
A0A0G2JGL8;Q99PU8	Putative ATP-dependent RNA helicase DHX30	Dhx30	-0.323251	0.200518	0.225288	5	5	7	4	6	7	8	7	8	6
Q8VHK9	ATP-dependent RNA helicase DHX36	Dhx36	-2.40269	0.00105031	0.00186671	1	3	2	0	1	7	6	7	6	6
Q80X98		Dhx38	-2.16839	7.30188e-05	0.000187454	1	1	1	0	2	4	2	3	2	3
Q5SXR4;Q6PE54	Probable ATP-dependent RNA helicase DHX40	Dhx40	-1.25616	0.00331119	0.005221	0	0	1	0	0	1	1	1	1	1
A0A087WPL5;E9QNN1;O70133;Q3UR42	ATP-dependent RNA helicase A	Dhx9	0.419078	0.165878	0.188737	16	21	17	7	18	23	20	19	19	20
F6XC54;D3Z074;E9PXV7;E9PV41;O08808	Protein diaphanous homolog 1	Diap1;Diaph1	-2.45564	0.00412365	0.00635175	0	1	0	0	0	3	2	4	3	2
A0A0A6YWS6;A0A0R4J114;Q8BTT6	Digestive organ expansion factor homolog	Diexf	-2.30625	0.00139288	0.00240108	0	1	2	0	0	2	3	3	3	2
Q9D0D4	Probable dimethyladenosine transferase	Dimt1	-3.02604	0.0083853	0.012024	0	1	1	0	0	3	3	3	3	3
D6RI31;Q8BFQ6	Disrupted in renal carcinoma protein 2 homolog	Dirc2	7.27701	6.02606e-11	1.00898e-08	1	1	1	1	1	0	0	0	0	0
Q9CSH3	Exosome complex exonuclease RRP44	Dis3	-1.80164	3.55332e-05	0.000102314	4	8	6	4	6	19	19	17	15	13
Q9ESX5;B7ZCL7;F6YUI5	H/ACA ribonucleoprotein complex subunit 4	Dkc1	-0.926528	0.0109439	0.0152873	2	4	4	3	4	7	7	6	7	6
Q8BMF4	Dihydrolipoyllysine-residue acetyltransferase component of pyruvate dehydrogenase complex, mitochondrial	Dlat	1.23409	0.000701524	0.00132141	5	6	4	4	6	2	6	5	4	5
O08749	Dihydrolipoyl dehydrogenase, mitochondrial	Dld	-0.522876	0.0071486	0.0104122	7	9	10	9	10	14	12	13	13	13
H7BWY4;E9Q9H0;Q811D0;D3Z3B8;F6UDT8;S4R2T8	Disks large homolog 1	Dlg1	1.46609	0.000914109	0.00165128	1	3	2	1	2	3	2	2	2	2
B7ZNS2;B1AZP2;H3BJD4;I1E4X0;F6YMR0;E9PUF2	Disks large-associated protein 4	Dlgap4	-0.323804	0.548395	0.578907	1	1	1	1	0	1	1	1	2	1
A0A2I3BQS1;A0A2I3BPW9;A0A0R4J0G7;Q8K4R9	Disks large-associated protein 5	Dlgap5	-1.08587	0.000638042	0.00121542	0	0	0	0	0	1	1	1	1	1
Q9D2G2	Dihydrolipoyllysine-residue succinyltransferase component of 2-oxoglutarate dehydrogenase complex, mitochondrial	Dlst	0.566462	0.00692589	0.0101341	4	4	3	4	4	5	4	5	4	5
P63037;B1AXY1	DnaJ homolog subfamily A member 1	Dnaja1	-0.755719	0.00195656	0.00324771	4	5	3	1	3	7	6	5	7	6
Q9QYJ0	DnaJ homolog subfamily A member 2	Dnaja2	-3.1192	1.5206e-05	5.08647e-05	1	2	2	1	2	9	7	7	6	6
Q9QYJ3;Q3TYL7	DnaJ homolog subfamily B member 1	Dnajb1	-5.21387	7.85216e-07	4.74609e-06	1	1	3	2	1	5	6	5	6	5
Q99KV1	DnaJ homolog subfamily B member 11	Dnajb11	-1.71783	0.0172833	0.0232254	2	5	5	5	3	7	8	8	8	8
Q9D832	DnaJ homolog subfamily B member 4	Dnajb4	-3.75657	2.77065e-05	8.23234e-05	0	0	1	0	0	3	3	2	2	3
Q9DC23	DnaJ homolog subfamily C member 10	Dnajc10	-1.63893	0.0149078	0.0203098	3	5	1	1	3	5	5	5	6	5
G3X922;D4AFX7		Dnajc13	3.10821	5.07301e-08	6.27802e-07	14	15	17	10	14	7	10	11	7	7
E9Q9H2;E9Q9H3;P54103;Q3TRX6	DnaJ homolog subfamily C member 2;DnaJ homolog subfamily C member 2, N-terminally processed	Dnajc2	-4.25917	5.01484e-08	6.27402e-07	0	1	0	0	0	7	7	6	6	5
Q91YW3	DnaJ homolog subfamily C member 3	Dnajc3	-2.61507	0.0082516	0.01185	1	6	3	3	3	7	9	9	9	8
A2AUE1;G5E8T0;P60904	DnaJ homolog subfamily C member 5	Dnajc5	4.95638	0.0011974	0.00210205	2	2	1	2	2	0	1	1	1	0
Q9QYI3;F7BTP8	DnaJ homolog subfamily C member 7	Dnajc7	-1.6077	8.32793e-06	3.08263e-05	2	4	5	4	3	8	8	8	7	6
Q6NZB0;A2ALF0;F6TQL3;A2ALF3	DnaJ homolog subfamily C member 8	Dnajc8	-2.4296	6.4034e-06	2.50625e-05	1	5	2	1	2	9	9	9	8	9
Q91WN1	DnaJ homolog subfamily C member 9	Dnajc9	0.0518529	0.946642	0.951625	0	2	1	2	1	1	2	1	1	1
P56542;D3Z512;D3Z5U3	Deoxyribonuclease-2-alpha	Dnase2;Dnase2a	4.36227	5.03497e-06	2.05487e-05	2	3	3	1	2	1	0	0	0	0
Q8K1M6;E9PUD2;A0A2U3TZ67	Dynamin-1-like protein	Dnm1l	-3.04269	9.88064e-06	3.50347e-05	2	5	4	5	6	22	20	21	21	22
Q3T9X3;P39054;F8WIV5;Q3TCR7;G3X9G4;G3UZZ3	Dynamin-2	Dnm2	-1.76723	1.0717e-06	5.962e-06	3	6	3	2	3	14	12	14	14	13
E9QLL2;Q8BZ98	Dynamin-3	Dnm3	-1.7459	4.83769e-06	1.99424e-05	1	1	1	0	0	1	1	1	1	1
P13864;J3QNW0	DNA (cytosine-5)-methyltransferase 1;DNA (cytosine-5)-methyltransferase	Dnmt1	-1.41298	0.000384991	0.00078749	5	5	7	4	5	10	11	12	9	10
Q3TVK3;Q9Z2W0;Q8BPW9	Aspartyl aminopeptidase	Dnpep	-0.466035	0.0503251	0.0621739	7	8	8	5	6	6	7	6	6	6
Q80VJ3	2-deoxynucleoside 5-phosphate N-hydrolase 1	Dnph1	-2.32688	0.000104017	0.000254273	0	0	1	0	0	1	1	1	1	1
Q8R2M2	Deoxynucleotidyltransferase terminal-interacting protein 2	Dnttip2	1.74542	0.0104165	0.0146291	1	1	2	1	1	0	1	1	0	1
A0A1B0GSI1;Q8BUR4	Dedicator of cytokinesis protein 1	Dock1	0.07572	0.814311	0.829219	2	2	2	2	1	2	2	2	2	2
A0A0U1RNK7;E9PX48;A2A9M5;A2A9M4;Q8R1A4	Dedicator of cytokinesis protein 7	Dock7	-1.6959	0.0082734	0.0118754	2	1	0	2	1	4	5	5	4	4
Q9CR25	Diphthamide biosynthesis protein 2	Dph2	-1.16406	0.0418002	0.0524656	1	0	0	0	0	1	1	1	1	1
A2BDX2;O70152	Dolichol-phosphate mannosyltransferase subunit 1	Dpm1	0.222417	0.478434	0.509938	1	1	1	1	1	1	1	1	1	1
Q99KK7;A0A494BBC1	Dipeptidyl peptidase 3	Dpp3	-2.79193	0.000124964	0.00029985	2	5	4	2	4	18	15	15	15	15
Q9ET22	Dipeptidyl peptidase 2	Dpp7	5.7669	1.18496e-10	1.41454e-08	6	6	5	4	5	2	2	1	2	2
Q8BVG4	Dipeptidyl peptidase 9	Dpp9	-3.29904	5.38183e-07	3.5692e-06	0	0	1	0	2	4	4	7	6	8
Q8CHR6	Dihydropyrimidine dehydrogenase [NADP(+)]	Dpyd	-2.86691	2.18441e-07	1.70063e-06	0	0	0	0	0	3	4	5	5	5
O08553	Dihydropyrimidinase-related protein 2	Dpysl2	-1.24144	2.67066e-05	7.98721e-05	11	14	11	8	11	23	22	21	20	21
E9PWE8;Q3TT92;Q62188	Dihydropyrimidinase-related protein 3	Dpysl3	-0.831436	0.0790257	0.0946128	12	16	10	8	12	25	26	23	21	23
P32233	Developmentally-regulated GTP-binding protein 1	Drg1	-3.87846	0.000394651	0.000803607	0	2	2	2	3	11	11	11	11	10
Q9QXB9	Developmentally-regulated GTP-binding protein 2	Drg2	-2.00161	1.85246e-05	5.95657e-05	2	4	4	3	2	8	7	6	8	4
Q7TSF1;Q61495;Q7TSF0	Desmoglein-1-beta;Desmoglein-1-alpha;Desmoglein-1-gamma	Dsg1b;Dsg1a;Dsg1c	1.97606	0.0252561	0.0328754	2	2	1	0	2	1	1	2	0	0
E9Q557;E9PZW0	Desmoplakin	Dsp	1.4761	0.101049	0.118796	18	12	6	2	8	6	9	18	5	6
E9Q9X1;S4R1P5;Q91ZU6;S4R1Y6;A0A087WSP0	Dystonin	Dst	-1.12999	0.030977	0.0396202	0	1	1	1	1	2	2	2	2	2
Q9R0P5	Destrin	Dstn	-1.38028	0.00445362	0.0068124	1	4	5	2	2	8	8	6	6	5
Q9DD18	D-tyrosyl-tRNA(Tyr) deacylase 1	Dtd1	-5.68078	5.54367e-07	3.60968e-06	0	0	0	1	0	1	1	1	1	1
A0A0R4IZY9;Q91XI1	tRNA-dihydrouridine(47) synthase [NAD(P)(+)]-like	Dus3l	-1.90695	0.0331078	0.0421948	2	1	3	1	0	4	3	3	4	2
H3BKL8;B1AQF4;Q9D7X3;Q3V2Y9	Dual specificity protein phosphatase 3	Dusp3	-3.84425	0.000360046	0.000743715	1	0	0	0	0	2	2	1	1	1
Q9CQ43;Q8VCG1		Dut	-3.82188	0.00122314	0.00214331	1	1	1	0	0	4	4	3	5	4
Q9JHU4	Cytoplasmic dynein 1 heavy chain 1	Dync1h1	-0.643516	0.00210254	0.00346394	51	70	63	41	53	100	97	99	94	93
Q3TPJ8;A2BFF9;O88487;A2BFF8;A2BFF5	Cytoplasmic dynein 1 intermediate chain 2	Dync1i2	-2.88898	0.000799371	0.00147564	0	4	1	1	3	10	6	7	7	7
Q8R1Q8	Cytoplasmic dynein 1 light intermediate chain 1	Dync1li1	-0.811226	0.001038	0.00184942	6	8	5	6	5	10	11	10	9	10
Q6PDL0;A0A1D5RMC1;A0A1D5RM94	Cytoplasmic dynein 1 light intermediate chain 2	Dync1li2	-2.026	0.000146159	0.000342671	1	2	2	2	1	3	3	3	3	3
P63168	Dynein light chain 1, cytoplasmic	Dynll1	-2.82443	0.0200972	0.0266153	2	4	1	0	2	4	4	4	4	4
A2AVR9;P62627	Dynein light chain roadblock-type 1	Dynlrb1	-2.53787	0.00749315	0.0108533	0	0	0	0	0	2	1	1	1	0
F6XLV1		E030010N08Rik	-1.78254	0.000275557	0.000592696	1	1	1	1	1	2	2	1	2	1
Q4PZA2	Endothelin-converting enzyme 1	Ece1	3.23636	1.70582e-07	1.46687e-06	3	4	4	4	5	2	2	3	2	4
Q8BH95	Enoyl-CoA hydratase, mitochondrial	Echs1	-5.58332	7.33423e-05	0.000187948	1	0	0	2	0	5	5	4	5	5
P42125;A0A3Q4EC00;A0A452J8A5	Enoyl-CoA delta isomerase 1, mitochondrial	Eci1	-1.21048	0.00348864	0.00547369	2	4	4	3	2	4	4	4	4	4
Q6PDI5;A2ALV7	Proteasome-associated protein ECM29 homolog	Ecm29;AI314180	-1.78818	1.07888e-05	3.78798e-05	6	4	9	3	8	13	16	14	15	14
Q8K2D3	Enhancer of mRNA-decapping protein 3	Edc3	-1.27056	5.79086e-05	0.000153335	0	1	0	1	0	2	2	2	2	1
A0A0R4J1Q0;G5E896;D6RE33;Q3UJB9	Enhancer of mRNA-decapping protein 4	Edc4	0.189932	0.433862	0.4652	3	4	7	3	3	10	6	7	7	7
Q9JMG1	Endothelial differentiation-related factor 1	Edf1	-4.07533	0.00129344	0.00224725	0	2	0	0	0	1	1	2	2	2
O35474;Q8C4U8;Q8C8K0	EGF-like repeat and discoidin I-like domain-containing protein 3	Edil3	5.03861	2.87079e-09	8.3079e-08	3	4	3	2	4	0	0	0	0	0
Q8BL66	Early endosome antigen 1	Eea1	-2.1069	1.863e-06	9.20257e-06	2	3	5	5	2	7	10	9	10	9
P10126;D3YZ68;D3Z3I8	Elongation factor 1-alpha 1	Eef1a1	-1.83515	6.54473e-07	4.13921e-06	9	9	6	2	7	17	11	11	12	13
P62631	Elongation factor 1-alpha 2	Eef1a2	-4.74759	0.00032508	0.000680725	0	1	1	0	1	5	6	6	5	5
O70251;A0A087WS46	Elongation factor 1-beta	Eef1b;Eef1b2	-2.03865	2.44844e-05	7.47048e-05	2	4	2	2	4	6	5	5	5	5
A0A0R4J1L2;Q91VK2;F6ZFU0;D3YY68;D3Z7N2		Eef1d	-0.632346	0.0105923	0.0148614	1	1	1	1	1	1	1	1	1	1
Q80T06;A0A0R4J1E2;P57776;E9QN08;D3YUQ9;D3YZT9	Elongation factor 1-delta	Eef1d	-1.00405	0.000243777	0.000532334	1	1	1	1	1	1	1	1	1	2
Q9D1M4	Eukaryotic translation elongation factor 1 epsilon-1	Eef1e1	-2.60899	0.00770056	0.0111032	0	1	2	1	0	3	3	3	3	2
Q9D8N0	Elongation factor 1-gamma	Eef1g	-1.08185	4.38728e-05	0.000121562	13	17	13	12	16	23	21	19	19	19
P58252	Elongation factor 2	Eef2	-2.01276	3.99328e-07	2.79042e-06	33	42	37	30	40	61	60	60	59	62
A0A0N4SUV6;Q9JHW4	Selenocysteine-specific elongation factor	Eefsec	-3.60704	0.000104448	0.00025511	0	0	0	0	0	4	4	4	4	4
Q8C845;Q9D8Y0;Q9D4J1	EF-hand domain-containing protein D2;EF-hand domain-containing protein D1	Efhd2;Efhd1	-0.909685	0.000549059	0.00106648	1	2	2	1	1	3	3	3	3	4
Q8C0D5	Elongation factor Tu GTP-binding domain-containing protein 1	Eftud1	-2.39345	0.0291677	0.0374901	1	2	1	2	1	6	6	6	5	5
A2AH85;O08810;G3UZ34	116 kDa U5 small nuclear ribonucleoprotein component	Eftud2	-0.0750051	0.678363	0.704681	13	18	15	12	15	21	22	21	20	20
Q01279;Q9WVF5	Epidermal growth factor receptor	Egfr	3.42846	3.25631e-06	1.42869e-05	4	4	4	4	5	2	2	2	1	3
A0A494B9G7;G5E8Y6;A0A494BA91;E9QP49;Q99MS7;A0A494BBL8	EH domain-binding protein 1-like protein 1	Ehbp1l1	-1.31862	0.126231	0.146241	0	0	1	0	0	1	1	2	1	1
Q9WVK4	EH domain-containing protein 1	Ehd1	0.531793	0.0228881	0.0300525	9	12	12	7	12	14	13	11	12	10
Q8BH64	EH domain-containing protein 2	Ehd2	1.29582	4.26364e-05	0.000119058	6	4	6	5	5	8	8	9	8	8
Q9EQP2	EH domain-containing protein 4	Ehd4	1.8185	0.000183431	0.000418082	3	4	3	2	3	3	3	2	3	3
P48024;J3QN87;A0A1L1SSA3;Q9CXU9	Eukaryotic translation initiation factor 1;Eukaryotic translation initiation factor 1b	Eif1;Eif1b	-6.04984	1.08494e-06	6.01231e-06	0	0	0	0	0	4	3	3	2	2
Q8BMJ3;J3QNT6	Eukaryotic translation initiation factor 1A, X-chromosomal	Eif1ax;Gm5039	-3.47835	0.0078732	0.0113407	0	0	0	0	0	3	2	2	2	1
Q8BJW6	Eukaryotic translation initiation factor 2A;Eukaryotic translation initiation factor 2A, N-terminally processed	Eif2a	-1.83726	0.000560741	0.00108696	4	5	3	4	2	11	11	10	11	11
Q03963	Interferon-induced, double-stranded RNA-activated protein kinase	Eif2ak2	-0.34014	0.697858	0.721792	0	1	1	1	2	1	1	2	2	1
Q99LD9;D3Z487	Translation initiation factor eIF-2B subunit beta	Eif2b2	-2.65369	0.00216305	0.00354933	0	2	1	2	1	3	2	3	3	3
B1AUN3;Q3UKV0;B1AUN2		Eif2b3	-3.25721	4.30121e-05	0.00011999	1	1	1	0	1	5	4	4	5	5
Q61749;D3Z780;A0A0J9YUY0	Translation initiation factor eIF-2B subunit delta	Eif2b4	-2.18857	6.37107e-06	2.49701e-05	2	3	1	2	2	7	7	8	6	6
Q8CHW4	Translation initiation factor eIF-2B subunit epsilon	Eif2b5	-0.639518	0.00945937	0.0133635	3	4	4	3	3	5	4	3	5	5
Q6ZWX6	Eukaryotic translation initiation factor 2 subunit 1	Eif2s1	-2.26587	5.42013e-07	3.5863e-06	5	6	4	3	4	14	12	12	11	11
Q99L45;E0CXJ3	Eukaryotic translation initiation factor 2 subunit 2	Eif2s2	-3.44533	0.000272025	0.000585978	2	7	3	3	5	11	13	13	13	11
Q9Z0N1;A2AAW9	Eukaryotic translation initiation factor 2 subunit 3, X-linked	Eif2s3x	-2.00101	7.58568e-07	4.6438e-06	2	3	2	2	2	5	5	5	4	5
Q9Z0N2	Eukaryotic translation initiation factor 2 subunit 3, Y-linked	Eif2s3y	-5.17149	6.92006e-08	7.65224e-07	1	0	0	0	0	1	1	1	1	1
P23116	Eukaryotic translation initiation factor 3 subunit A	Eif3a	-2.40295	1.08884e-06	6.02225e-06	23	24	25	16	23	48	49	50	52	49
Q8JZQ9	Eukaryotic translation initiation factor 3 subunit B	Eif3b	-1.20726	3.26262e-05	9.48013e-05	14	20	14	12	16	29	30	24	28	26
Q8R1B4	Eukaryotic translation initiation factor 3 subunit C	Eif3c	-0.790412	0.000483757	0.000960474	16	15	14	13	15	23	22	22	26	23
O70194	Eukaryotic translation initiation factor 3 subunit D	Eif3d	-1.35667	2.33517e-05	7.17838e-05	5	9	5	4	8	18	19	17	14	19
P60229	Eukaryotic translation initiation factor 3 subunit E	Eif3e	-1.62267	6.8871e-06	2.64564e-05	5	8	7	4	7	14	12	12	13	12
Q9DCH4	Eukaryotic translation initiation factor 3 subunit F	Eif3f	-0.655959	0.00465891	0.00708857	6	6	5	5	7	9	8	8	8	9
Q9Z1D1	Eukaryotic translation initiation factor 3 subunit G	Eif3g	-3.56242	0.000183406	0.000418082	2	4	3	0	4	10	9	9	8	6
Q91WK2	Eukaryotic translation initiation factor 3 subunit H	Eif3h	-1.49089	8.59355e-06	3.15244e-05	5	7	6	5	8	11	11	9	10	8
Q9QZD9	Eukaryotic translation initiation factor 3 subunit I	Eif3i	-1.64351	3.64171e-05	0.000104439	5	3	2	3	3	9	9	8	9	10
Q3UGC7;Q66JS6	Eukaryotic translation initiation factor 3 subunit J-A;Eukaryotic translation initiation factor 3 subunit J-B	Eif3j1;Eif3j2	-2.75853	1.50861e-06	7.81583e-06	1	1	1	2	1	5	4	4	5	7
Q9DBZ5;A0A140LJ59	Eukaryotic translation initiation factor 3 subunit K	Eif3k	-3.48216	0.0218072	0.0287253	1	3	0	1	0	5	3	3	5	5
Q8QZY1	Eukaryotic translation initiation factor 3 subunit L	Eif3l	-1.28528	1.73967e-05	5.67024e-05	8	12	7	6	9	21	20	19	17	18
Q99JX4;A2A702	Eukaryotic translation initiation factor 3 subunit M	Eif3m	-2.45496	1.31458e-07	1.19564e-06	1	3	2	1	3	8	7	8	8	7
P60843	Eukaryotic initiation factor 4A-I	Eif4a1	-1.49193	2.86205e-06	1.28293e-05	10	10	8	8	9	15	14	14	13	14
P10630;Q8BTU6;E9Q561;A0A338P6X5	Eukaryotic initiation factor 4A-II;Eukaryotic initiation factor 4A-II, N-terminally processed	Eif4a2	-4.06333	3.65441e-09	9.1841e-08	1	1	1	1	1	6	6	5	6	5
Q91VC3;A0A0N4SVP8;E9PV04;A2AFK7	Eukaryotic initiation factor 4A-III;Eukaryotic initiation factor 4A-III, N-terminally processed	Eif4a3;Gm8994	-0.807263	0.039306	0.0495432	5	7	6	2	6	11	10	8	9	8
Q8BGD9;B2RWE8	Eukaryotic translation initiation factor 4B	Eif4b	-0.490674	0.125617	0.145706	7	6	7	5	4	12	12	13	12	12
A0A0G2JH04;P63073;A0A0G2JFB4;A0A0G2JGT5	Eukaryotic translation initiation factor 4E	Eif4e	-4.62109	0.000678764	0.00128445	0	2	0	0	1	3	2	4	4	3
E9PVC5;Q6NZJ6;E9Q9E1;E9PVC6;A0A0J9YUS5;E9Q770;A0A0J9YUC1;A0A0J9YVC1	Eukaryotic translation initiation factor 4 gamma 1	Eif4g1	-0.717297	0.00368931	0.0057445	21	27	27	21	25	38	39	36	36	37
Q62448;G3XA17;F7CBP1	Eukaryotic translation initiation factor 4 gamma 2	Eif4g2	-2.36856	7.37161e-07	4.54186e-06	3	5	9	3	4	15	16	16	17	16
A2AMI7;Z4YKC4;A0A0R4J112;A2AMI2;A0A0N4SVL0;Q80XI3	Eukaryotic translation initiation factor 4 gamma 3	Eif4g3	-1.70339	0.00732529	0.0106425	0	0	0	0	0	1	1	1	1	1
Q9WUK2	Eukaryotic translation initiation factor 4H	Eif4h	-5.71838	0.000145745	0.000341981	0	3	3	0	2	5	6	5	6	6
P59325;Q8BVV6;A0A1Y7VNP4;A0A1Y7VJG2	Eukaryotic translation initiation factor 5	Eif5	-2.71288	1.16611e-07	1.13251e-06	2	5	1	3	3	10	10	10	9	11
A0A0A0MQM0;P63242	Eukaryotic translation initiation factor 5A;Eukaryotic translation initiation factor 5A-1	Eif5a	-2.28355	3.53599e-07	2.54724e-06	3	6	6	4	4	16	15	15	15	14
Q05D44	Eukaryotic translation initiation factor 5B	Eif5b	-3.41938	1.43686e-07	1.28243e-06	4	5	7	4	3	19	20	19	19	20
O55135	Eukaryotic translation initiation factor 6	Eif6	-1.21712	0.00053435	0.00104428	2	3	5	4	3	5	5	5	4	5
Q80Y81;B1ATP7	Zinc phosphodiesterase ELAC protein 2	Elac2	-3.31265	3.72096e-07	2.63875e-06	1	2	1	1	1	6	6	7	6	5
P70372	ELAV-like protein 1	Elavl1	0.511303	0.0749871	0.0901923	5	7	6	5	5	8	7	7	6	6
F6YXR3;Q8BHL5	Engulfment and cell motility protein 2	Elmo2	-0.413659	0.171745	0.194716	1	2	1	1	1	3	2	2	2	2
D3Z0Z6;D3Z136;Q8BHI7	Elongation of very long chain fatty acids protein;Elongation of very long chain fatty acids protein 5	Elovl5	-4.13602	0.00192397	0.00320289	1	0	0	0	0	1	1	1	1	1
Q91WG4	Elongator complex protein 2	Elp2	-2.64309	0.000214931	0.000477718	0	1	1	1	0	1	3	3	3	3
A0A286YDB8;Q9CZX0	Elongator complex protein 3	Elp3	-2.10164	4.91152e-05	0.000133492	0	1	1	1	0	2	4	4	4	3
Q8C7X2;Z4YJW0	ER membrane protein complex subunit 1	Emc1	0.908443	0.203916	0.228926	1	1	1	1	1	3	2	2	2	0
Q9EP72	ER membrane protein complex subunit 7	Emc7	2.06401	0.0033987	0.00535015	1	1	1	1	1	1	1	1	1	0
D6RII3;D3Z4J9;Q05BC3	Echinoderm microtubule-associated protein-like 1	Eml1	-0.271872	0.47023	0.501568	0	0	0	0	0	1	1	1	1	1
A7ISP9;F8WJ93;Q3UMY5;A0A0R4J0H0;A0A0R4J1G7;A0A3Q4EHV9	Echinoderm microtubule-associated protein-like 4	Eml4	-4.08413	7.17984e-08	7.82138e-07	0	0	0	0	0	6	5	3	4	4
A0A0A6YXC8;E9QKR1;A0A0A6YW06;J3QNM3;E9QKQ9;E9QLZ9;Q03173	Protein enabled homolog	Enah	-1.57844	0.0278938	0.035998	1	1	2	1	0	3	4	4	4	5
O08600	Endonuclease G, mitochondrial	Endog	-4.12864	7.60933e-07	4.64834e-06	0	0	0	0	0	2	2	2	2	2
P17182;Q6PHC1	Alpha-enolase	Eno1	-2.81451	1.47694e-08	2.51215e-07	15	22	16	16	18	28	26	28	29	30
P17183;A0A0N4SUX5;D3Z6E4	Gamma-enolase;Enolase	Eno2	-3.10752	0.000264936	0.00057243	0	0	0	0	1	1	2	2	3	1
P21550;Q5SX59	Beta-enolase;Enolase	Eno3	-7.97958	1.16216e-11	4.75654e-09	0	0	0	0	0	2	2	2	2	2
Q8BTJ4;Q3TIW9;D3Z6V6	Bis(5-adenosyl)-triphosphatase enpp4	Enpp4;Enpp7	5.35616	1.52779e-06	7.85839e-06	1	2	2	2	2	0	1	1	1	0
Q9EQG7	Ectonucleotide pyrophosphatase/phosphodiesterase family member 5	Enpp5	3.54319	0.00517499	0.00779104	1	2	2	1	3	0	0	0	0	0
Q8BYW9	EGF domain-specific O-linked N-acetylglucosamine transferase	Eogt	-1.53666	0.00810455	0.0116505	0	0	0	0	0	1	1	1	1	1
A0A571BEG4;A2A839;A2A838;A2A841;P48193;A2AD32;A2A842;A0A1D5RLV1	Protein 4.1	Epb4.1;Epb41	-2.15795	0.000238566	0.000522148	0	0	1	0	0	2	3	2	2	3
Q80UE5;Q80UE4		Epb4.1l2	0.860457	0.0478915	0.0593722	0	0	0	0	0	0	1	1	1	1
A0A3B2WD96;A7YY80;D0VYV6;A0A5F8MPR1;Q9WV92;A0A3B2WBE1;A0A5F8MPE1;A0A286YD84;A0A286YDY4	Band 4.1-like protein 3;Band 4.1-like protein 3, N-terminally processed	Epb4.1l3;Epb41l3	-0.125505	0.685484	0.710532	7	11	9	7	10	16	15	10	11	11
O70318;Q8C928;A0A1W2P6I5	Band 4.1-like protein 2	Epb41l2;Epb4.1l2	0.404201	0.0208137	0.0274925	2	1	1	1	1	2	2	2	2	2
Q99M71	Mammalian ependymin-related protein 1	Epdr1	7.32054	1.10206e-06	6.07194e-06	5	5	4	2	5	2	2	1	0	1
Q03145	Ephrin type-A receptor 2	Epha2	3.19532	6.5557e-09	1.40165e-07	6	9	5	4	8	3	5	4	3	4
P54763	Ephrin type-B receptor 2	Ephb2	1.54173	0.0991868	0.116798	1	2	2	0	2	0	1	1	0	1
F6YTS6;E9PWK1;Q9D379	Epoxide hydrolase 1	Ephx1	-1.78503	0.167115	0.190069	1	2	0	0	1	1	1	1	1	1
Q8VEH5	EPM2A-interacting protein 1	Epm2aip1	-1.94481	0.00311839	0.00493874	0	0	0	0	0	2	1	2	3	2
Q91W69	Epsin-3	Epn3	-1.21621	0.00936134	0.0132315	0	0	0	0	0	1	1	1	1	1
Q8CGC7	Bifunctional glutamate/proline--tRNA ligase;Glutamate--tRNA ligase;Proline--tRNA ligase	Eprs	-1.15077	0.000146421	0.000342726	25	29	27	18	29	49	46	48	46	47
F6W2Q5;Q5JC28;H3BK65;P42567	Epidermal growth factor receptor substrate 15	Eps15	2.86146	9.40155e-07	5.45575e-06	4	7	7	4	4	4	4	5	5	4
A0A1D5RLS1;Q60902	Epidermal growth factor receptor substrate 15-like 1	Eps15l1	-0.345236	0.114991	0.134163	5	3	3	2	2	7	6	6	7	6
Q9EQH2	Endoplasmic reticulum aminopeptidase 1	Erap1	-1.34104	0.000422575	0.000855602	1	1	1	1	1	3	3	3	3	3
B2RUJ2;B7ZNX6;Q80TH2	Protein LAP2	Erbb2ip	3.33946	1.70481e-06	8.59908e-06	2	2	3	2	2	1	0	0	0	0
V9GXP8;F8VPM7;Q99MI1;V9GXH3;V9GXF0;V9GWT6	ELKS/Rab6-interacting/CAST family member 1	Erc1	-0.450683	0.0556448	0.0682459	2	3	2	3	4	6	6	7	5	6
Q8BHK9	DNA excision repair protein ERCC-6-like	Ercc6l	-2.09788	0.0232879	0.0305493	1	1	0	1	0	3	5	5	4	5
F6RK81;F6UIS1;Q9CQE7	Endoplasmic reticulum-Golgi intermediate compartment protein 3	Ergic3	-3.51111	0.000693962	0.00130889	0	0	0	0	0	1	1	0	1	1
A0A1W2P7H9;A0A1W2P7T3;P84089	Enhancer of rudimentary homolog	Erh	1.55337	7.59396e-05	0.00019391	2	2	1	2	2	2	2	2	2	2
Q8BFZ9;Q91X78;A0A1B0GRG7;A0A1B0GT43;E9PUH5;A0A1B0GRQ1;A0A1B0GQZ0;A0A1B0GSD8	Erlin-2;Erlin-1	Erlin2;Erlin1	2.19913	0.00150404	0.00257258	2	2	2	2	2	2	2	2	2	2
F6TQS9;Q3UVK0	Endoplasmic reticulum metallopeptidase 1	Ermp1	2.81356	0.00326597	0.00515822	1	1	2	2	1	1	0	0	1	1
Q8R180;A0A2I3BPM1	ERO1-like protein alpha	Ero1l	-3.20738	4.0628e-08	5.38886e-07	1	3	1	1	2	9	9	9	9	10
P57759	Endoplasmic reticulum resident protein 29	Erp29	-1.14843	0.0116352	0.016182	2	2	3	1	2	6	6	6	5	4
Q9D1Q6	Endoplasmic reticulum resident protein 44	Erp44	-2.50322	2.39364e-05	7.32668e-05	3	6	4	3	4	7	8	8	7	8
H3BKH6;Q9R0P3;H3BJP2;H3BLJ9;H3BJL6;H3BK43	S-formylglutathione hydrolase	Esd	-3.7024	5.07014e-08	6.27802e-07	1	2	1	1	2	14	9	8	7	10
Q3V1V3	ESF1 homolog	Esf1	-0.926363	0.170816	0.19374	0	0	0	0	0	2	2	1	2	1
Q3U7R1;A0A1W2P784	Extended synaptotagmin-1	Esyt1	1.58536	1.19333e-06	6.4998e-06	12	10	11	10	10	9	10	9	7	10
Q3TZZ7	Extended synaptotagmin-2	Esyt2	1.94025	0.00248178	0.0040194	3	5	5	4	3	1	5	6	4	4
Q8BWY3	Eukaryotic peptide chain release factor subunit 1	Etf1	-1.81452	7.19624e-07	4.4626e-06	3	4	5	4	3	13	12	12	12	10
Q99LC5	Electron transfer flavoprotein subunit alpha, mitochondrial	Etfa	-1.59459	9.08416e-06	3.27373e-05	5	5	7	5	5	11	10	9	9	11
Q9DCW4;A0A0U1RNP5;A0A0N4SVE0	Electron transfer flavoprotein subunit beta	Etfb	-1.45104	0.000179996	0.000411563	6	7	3	4	4	9	12	10	11	11
Q9DCM0	Persulfide dioxygenase ETHE1, mitochondrial	Ethe1	0.837493	0.238915	0.265512	1	2	2	2	2	2	2	2	1	1
A0A0N4SV10;A0A0N4SVC4;Q9D4V0	Ethanolamine kinase 1	Etnk1	-2.09961	0.0435623	0.0544766	1	1	0	0	1	1	1	1	1	1
Q5SUT0;Q5SUS9;Q61545	RNA-binding protein EWS	Ewsr1	0.415727	0.224322	0.250754	3	3	3	2	3	4	5	4	5	4
O35382;Q8C391;Q9CXE1	Exocyst complex component 4	Exoc4	0.0745527	0.851364	0.864337	2	2	1	1	2	1	2	2	2	2
Q6PGF7	Exocyst complex component 8	Exoc8	-0.962632	0.0131976	0.0181871	0	0	0	0	0	1	1	2	1	1
F6VYQ6;Q8K366;P56960	Exosome component 10	Exosc10	-1.2976	0.0892875	0.106057	0	1	2	0	1	2	2	3	2	0
Q8VBV3;A2AV19;A0A0A6YW57	Exosome complex component RRP4	Exosc2	-1.15482	0.0886075	0.105336	1	1	1	0	1	1	1	2	1	1
Q921I9	Exosome complex component RRP41	Exosc4	-3.54772	5.65984e-09	1.26683e-07	0	0	0	0	0	1	1	1	1	1
Q8BTW3	Exosome complex component MTR3	Exosc6	-0.591121	0.283002	0.311607	0	1	1	1	1	1	1	1	1	1
Q9D0M0;A0A1L1ST25	Exosome complex exonuclease RRP42	Exosc7	-2.85963	0.00431425	0.00661688	0	2	0	0	1	2	3	4	4	3
F6SGT4;D3YYN3;Q9D753	Exosome complex component RRP43	Exosc8	-1.4534	0.397046	0.42829	0	1	0	1	0	1	1	0	1	1
Q9JHI7;A0A0G2JFV9	Exosome complex component RRP45	Exosc9	-5.60749	8.91244e-09	1.79818e-07	0	0	1	0	0	2	2	2	2	2
A2A953;Q6P4T3;P97480	Eyes absent homolog;Eyes absent homolog 3	Eya3	-3.17575	3.55956e-05	0.000102391	0	0	0	0	0	1	1	2	2	2
P26040	Ezrin	Ezr	-1.96042	5.13304e-06	2.08894e-05	6	10	4	5	10	17	16	16	16	16
A0A0G2JGS5;A0A0R4J088;P20352	Tissue factor	F3	4.52131	6.7887e-05	0.000176815	2	1	1	1	1	0	0	1	0	0
Q05816	Fatty acid-binding protein, epidermal	Fabp5	-4.35006	0.00917842	0.0129986	1	0	0	1	1	4	2	4	4	3
Q9Z0R9	Fatty acid desaturase 2	Fads2	3.80192	9.67595e-09	1.83587e-07	3	3	3	3	3	1	1	1	2	1
P54731	FAS-associated factor 1	Faf1	-4.08968	1.67695e-08	2.77715e-07	0	0	1	1	0	4	7	6	6	6
Q3TDN2	FAS-associated factor 2	Faf2	0.107997	0.690962	0.714981	2	3	1	1	2	4	4	3	4	3
P35505	Fumarylacetoacetase	Fah	-0.714919	0.0791369	0.0947064	0	0	0	0	0	1	1	1	1	1
Q8R0F8	Acylpyruvase FAHD1, mitochondrial	Fahd1	-4.19966	1.45916e-08	2.5033e-07	0	0	0	0	0	1	1	1	1	1
Q9D281	Protein Noxp20	Fam114a1	-3.85283	2.55774e-06	1.1941e-05	0	1	0	0	0	3	4	4	4	3
Q6A0A9	Constitutive coactivator of PPAR-gamma-like protein 1	FAM120A	-1.78937	1.28878e-05	4.41142e-05	4	5	5	6	4	10	12	12	14	11
Q8R1F1	Niban-like protein 1	Fam129b	-1.12259	0.000450978	0.00090164	7	10	7	4	7	16	13	11	14	12
Q6PGN1	Erythroferrone	Fam132b	0.410187	0.643042	0.671887	0	1	1	1	0	0	1	1	1	1
A0A1D5RLF2;A0A1D5RLI3;A0A1D5RLY1;A0A1D5RLX7;A0A1D5RLW0;A0A1D5RLU2;Q91WE2	Protein FAM192A	Fam192a	-4.7425	9.08146e-07	5.30987e-06	0	0	0	0	0	1	1	1	1	1
Q6PGL7;A0A0N4SV74;A0A0N4SUJ0	WASH complex subunit FAM21	Fam21	0.0399254	0.934611	0.941312	1	5	2	2	5	3	5	6	5	5
Q921M7;A0A2I3BRN5	Protein FAM49B	Fam49b	-4.44676	1.84926e-05	5.95657e-05	0	0	1	0	1	4	6	5	6	5
Q9WV03	Protein FAM50A	Fam50a	-2.41331	2.59486e-06	1.20686e-05	1	1	1	1	2	5	4	4	4	4
Q3UVG3	Protein FAM91A1	Fam91a1	-0.283321	0.67458	0.701006	0	1	0	0	0	1	2	1	2	1
A0A3Q4EBV4;Q3TJZ6	Protein FAM98A	Fam98a	-1.7391	0.0830469	0.0991373	1	1	1	0	1	2	2	2	3	3
Q80VD1	Protein FAM98B	Fam98b	-1.06704	0.049508	0.0612172	0	1	1	0	0	1	1	1	1	1
Q9EQR6	Fanconi anemia group G protein homolog	Fancg	3.98476	9.68115e-06	3.43699e-05	1	1	1	1	1	1	1	1	1	1
Q922J9;D3Z5W6;D3Z4N9	Fatty acyl-CoA reductase 1	Far1	3.13829	2.9316e-06	1.30581e-05	5	5	3	3	3	2	4	1	1	2
F8VPU2	FERM, RhoGEF and pleckstrin domain-containing protein 1	Farp1	4.06645	1.06311e-09	4.17235e-08	9	11	11	9	10	6	5	9	8	8
Q8C0C7;E9PWY9	Phenylalanine--tRNA ligase alpha subunit	Farsa	-1.18805	0.0324149	0.0413669	4	5	4	2	2	8	7	8	8	8
Q9WUA2	Phenylalanine--tRNA ligase beta subunit	Farsb	-2.4518	1.03337e-05	3.64158e-05	3	5	5	5	3	13	13	14	13	12
P19096;A0A0U1RNJ1	Fatty acid synthase;[Acyl-carrier-protein] S-acetyltransferase;[Acyl-carrier-protein] S-malonyltransferase;3-oxoacyl-[acyl-carrier-protein] synthase;3-oxoacyl-[acyl-carrier-protein] reductase;3-hydroxyacyl-[acyl-carrier-protein] dehydratase;Enoyl-[acyl-carrier-protein] reductase;Oleoyl-[acyl-carrier-protein] hydrolase	Fasn	-1.01675	0.000228995	0.000503895	40	45	39	30	35	71	62	60	62	60
F2Z4A3;A0A087WRT4;A0A1L1SQU7		Fat1	3.33475	5.27467e-09	1.19936e-07	6	7	8	3	6	4	4	5	3	4
A0A494B9Z0;A0A494BBA8;Q642K5;P62862	40S ribosomal protein S30	Fau	1.22913	0.00317597	0.00502439	3	3	3	1	2	3	3	3	3	3
P35550	rRNA 2-O-methyltransferase fibrillarin	Fbl	1.57504	0.00861622	0.0123366	2	3	3	1	2	4	3	2	4	4
P37889	Fibulin-2	Fbln2	-0.297898	0.119055	0.138543	17	21	23	12	20	28	26	27	26	27
Q61554	Fibrillin-1	Fbn1	3.20866	0.0128826	0.0177873	3	3	3	1	2	2	3	2	2	0
Q3V492;Q78JE5	F-box only protein 22	Fbxo22	-3.67654	1.06307e-06	5.93704e-06	0	0	0	0	0	1	2	2	3	2
Q8BJL1	F-box only protein 30	Fbxo30	-1.49951	0.0272907	0.0353152	0	1	1	0	1	1	1	1	1	1
Q3TSA9		Fbxw18	-2.12401	0.00198198	0.0032823	0	0	0	0	0	1	2	1	1	1
Q8BIA4	F-box/WD repeat-containing protein 8	Fbxw8	-1.48208	0.0150502	0.0204742	0	0	1	0	0	1	1	1	1	1
Q920E5;A0A0G2JEA5;A0A0G2JDJ5;A0A0G2JEB3	Farnesyl pyrophosphate synthase	Fdps	-1.65209	0.000265184	0.000572533	4	4	4	3	5	8	8	8	8	8
Q61578	NADPH:adrenodoxin oxidoreductase, mitochondrial	Fdxr	-5.48839	7.87568e-09	1.63506e-07	0	0	0	0	0	4	4	4	4	4
A0A494BBL4;F6T2S0;A0A494B9Y8;Q91W09;A0A494BAI5;Q544X6;P22315	Ferrochelatase;Ferrochelatase, mitochondrial	Fech	-2.66263	0.000345338	0.000718513	0	0	1	0	0	1	1	1	1	1
Q91Z50;P39749	Flap endonuclease 1	Fen1	-3.19738	7.88863e-06	2.95051e-05	2	2	2	2	1	6	5	6	4	4
Q8CIB5	Fermitin family homolog 2	Fermt2	-0.119727	0.545764	0.576554	5	8	9	5	7	12	11	11	10	9
P97807	Fumarate hydratase, mitochondrial	Fh	-2.02505	3.04405e-06	1.34794e-05	6	8	7	5	9	16	16	14	16	13
A2AEX8;A2AEX6;P97447;A2AEY1;A2AEY2;A2AEX7	Four and a half LIM domains protein 1	Fhl1	-1.07269	0.000954583	0.00171897	4	3	1	1	2	7	6	4	5	5
F2Z455;Q9R059	Four and a half LIM domains protein 3	Fhl3	1.37214	0.158713	0.181016	1	1	1	1	0	1	1	0	1	1
E0CYM1;E0CYH7;Q6P6L0	Filamin A-interacting protein 1-like	Filip1l	-0.0659216	0.763005	0.780718	4	4	5	5	4	8	6	7	7	6
D3Z3F1;Q9D824	Pre-mRNA 3-end-processing factor FIP1	Fip1l1	-0.0642682	0.921298	0.929408	2	2	2	2	1	2	3	3	3	3
Q9CQ92;G3X9U9;D3YZ32	Mitochondrial fission 1 protein	Fis1	-3.81814	4.20848e-05	0.000117747	0	0	0	0	0	2	2	2	2	2
Q61576;A2A4H9	Peptidyl-prolyl cis-trans isomerase FKBP10	Fkbp10	-1.63607	0.00450451	0.00687556	8	13	9	6	12	17	17	15	17	14
Q9D1M7	Peptidyl-prolyl cis-trans isomerase FKBP11	Fkbp11	3.52421	0.00106671	0.00189	1	1	1	1	1	0	1	1	1	1
Q80YW9;Q6P9Q6	Peptidyl-prolyl cis-trans isomerase;FK506-binding protein 15	Fkbp15	0.622347	0.0578903	0.0708482	1	2	2	2	2	2	2	2	1	2
P26883;F6X9I3	Peptidyl-prolyl cis-trans isomerase FKBP1A;Peptidyl-prolyl cis-trans isomerase	Fkbp1a	-2.00477	2.33284e-06	1.10839e-05	1	2	1	1	2	3	4	4	4	4
P45878	Peptidyl-prolyl cis-trans isomerase FKBP2	Fkbp2	-2.90736	0.0241296	0.0315668	1	2	0	0	2	3	2	2	2	2
Q62446;A0A1Y7VLK0;A0A1Y7VJ86;A0A1Y7VP01	Peptidyl-prolyl cis-trans isomerase FKBP3	Fkbp3	-4.65825	0.000249754	0.000544142	0	1	2	1	0	7	7	6	6	6
P30416	Peptidyl-prolyl cis-trans isomerase FKBP4;Peptidyl-prolyl cis-trans isomerase FKBP4, N-terminally processed	Fkbp4	-2.81278	1.1794e-07	1.13311e-06	6	8	12	6	8	22	22	22	21	20
Q64378;A0A3B2WBD2	Peptidyl-prolyl cis-trans isomerase FKBP5;Peptidyl-prolyl cis-trans isomerase FKBP5, N-terminally processed	Fkbp5	-2.85729	3.65195e-07	2.60269e-06	0	1	1	0	1	3	3	2	3	2
O35465;F6WP10	Peptidyl-prolyl cis-trans isomerase FKBP8	Fkbp8	-1.13661	0.294395	0.323158	0	2	0	0	1	2	2	2	1	1
Q9Z247	Peptidyl-prolyl cis-trans isomerase FKBP9	Fkbp9	-0.683479	0.0475107	0.0589767	2	5	3	1	3	4	5	4	3	4
Q9JJ28	Protein flightless-1 homolog	Flii	-0.276621	0.123036	0.142885	7	7	9	7	8	13	13	13	13	13
B7FAU9;Q8BTM8;B7FAV1	Filamin-A	Flna	0.39548	0.0182283	0.0243696	88	101	82	74	102	115	118	115	110	115
Q80X90	Filamin-B	Flnb	-0.187358	0.243619	0.270216	85	97	78	69	87	118	115	111	110	114
Q8VHX6	Filamin-C	Flnc	0.199643	0.197877	0.222579	51	65	52	42	59	86	81	80	79	76
O08917;G3UYU4	Flotillin-1	Flot1	6.67781	1.86523e-10	1.84271e-08	17	20	18	15	19	5	6	5	7	4
Q60634;Q5SS83	Flotillin-2	Flot2	6.30803	3.98379e-10	2.28271e-08	23	25	23	22	25	6	12	6	8	6
Q8BGT1		Flrt3	2.73982	0.000300607	0.000637483	1	1	1	1	1	0	0	0	0	0
D3Z7A7;E9PXE6;F8VPR2;A2AQW2;Q6ZPF4;A2APV2	Formin-like protein 3;Formin-like protein 2	Fmnl3;Fmnl2	3.06117	1.83148e-06	9.06248e-06	2	2	2	2	2	1	1	1	1	2
E9QAT0;Q6AXB7;E9QAS8;P35922;E9QAS9;D3Z6U8;E9QNF5	Fragile X mental retardation protein 1 homolog	Fmr1	-0.0602251	0.768287	0.785561	1	2	2	2	2	3	3	3	3	3
A0A087WR50;Q3UHL6;P11276;A0A087WS56;A0A087WSN6;B9EHT6;B7ZNJ1	Fibronectin;Anastellin	Fn1	3.65037	3.43614e-09	9.03168e-08	49	63	43	31	57	48	43	38	33	37
A0A0A6YX88;A0A0R4J0H8;Q6NWW9	Fibronectin type III domain-containing protein 3B	Fndc3b	6.06704	6.57321e-05	0.000171514	1	1	1	1	1	0	0	0	0	1
Q61239	Protein farnesyltransferase/geranylgeranyltransferase type-1 subunit alpha	Fnta	-4.44704	1.01313e-06	5.7251e-06	0	0	0	0	0	2	1	1	1	1
E9PYJ6;A2AKG8	Focadhesin	Focad	2.0806	0.015459	0.0209298	1	1	0	1	1	1	1	1	0	0
D3Z0J5;H3BJR8;A0A0R4J282;H3BJ24;A0A0R4J1H9;H3BL33;H3BJM1;E2S038;H3BLF2;D3Z6Q4;D3Z6Q3;P58462	Forkhead box protein P1	Foxp1	4.23415	0.000643305	0.00122463	1	1	1	1	1	1	0	1	0	0
P97376	Protein FRG1	Frg1	-2.74808	1.08072e-05	3.78978e-05	0	0	0	0	0	1	1	1	1	1
A0A0G2JFP4;Q8K385	Ferric-chelate reductase 1	FRRS1	7.13301	2.97024e-10	2.13718e-08	3	4	4	4	3	0	1	1	0	1
Q61553;A0A0G2JDU7	Fascin	Fscn1	-1.17549	0.000973044	0.00174672	8	17	7	5	11	23	22	19	19	20
Q62356	Follistatin-related protein 1	Fstl1	-0.471488	0.128524	0.148776	2	4	2	1	3	4	4	4	4	4
P09528	Ferritin heavy chain;Ferritin heavy chain, N-terminally processed	Fth1	4.58319	4.81371e-10	2.60213e-08	8	10	6	6	10	5	8	6	6	7
Q9CPX4;P29391;A0A1B0GR60;P49945	Ferritin;Ferritin light chain 1;Ferritin light chain 2	Ftl1;Ftl2	3.91853	3.32241e-08	4.66767e-07	10	13	8	5	13	8	7	7	8	6
D3Z127;E9Q1E4;Q8BGW1	Alpha-ketoglutarate-dependent dioxygenase FTO	Fto	-3.03835	0.00126829	0.00220891	0	0	0	0	0	1	1	1	1	1
A0A0G2JG00;Q3TUE1;A0A0G2JGW9;A0A0G2JFY5;Q3UUU2;Q91WJ8;A0A0G2JFK2	Far upstream element-binding protein 1	Fubp1	0.104632	0.750298	0.769651	11	10	10	9	6	12	11	10	11	12
A2AJ72;Q3TIX6		Fubp3	-0.564181	0.0541019	0.0664673	6	6	6	2	5	9	10	8	9	8
Q99LJ1	Tissue alpha-L-fucosidase	Fuca1	6.25437	1.11274e-06	6.11901e-06	3	3	3	3	3	0	2	1	1	0
Q8CFQ9;P56959;G3UXT7	RNA-binding protein FUS	Fus	0.521808	0.0444384	0.0554996	4	4	3	2	5	6	6	7	6	6
P11370	Retrovirus-related Env polyprotein from Fv-4 locus	Fv4	-4.63588	6.79751e-08	7.5484e-07	0	0	0	0	0	2	2	2	2	2
Q61584;A0A0G2JEP0;A0A0H2UH27	Fragile X mental retardation syndrome-related protein 1	Fxr1	-0.507259	0.0252032	0.0328214	6	4	4	2	3	9	8	7	8	8
Q6P5B5;Q9WVR4	Fragile X mental retardation syndrome-related protein 2	Fxr2	-0.469503	0.102152	0.119896	1	3	2	2	2	2	3	3	2	4
A0A140T8V9;Q8VDC1	FYVE and coiled-coil domain-containing protein 1	Fyco1	4.57388	2.59207e-08	3.8881e-07	3	5	5	5	4	0	0	0	0	0
P97855	Ras GTPase-activating protein-binding protein 1	G3bp1	-0.675716	0.00482677	0.00730841	8	10	8	4	10	15	13	12	13	13
P97379;A0A0J9YTQ8	Ras GTPase-activating protein-binding protein 2	G3bp2	-1.06421	0.00736922	0.01069	4	6	4	4	2	6	5	6	7	6
Q00612;A3KG36	Glucose-6-phosphate 1-dehydrogenase X;Glucose-6-phosphate 1-dehydrogenase	G6pdx	-4.26942	3.54158e-09	9.1043e-08	3	3	5	1	4	14	15	12	14	15
P70699	Lysosomal alpha-glucosidase	Gaa	4.26801	1.77832e-07	1.50403e-06	14	17	10	8	16	8	8	5	4	4
Q00422	GA-binding protein alpha chain	Gabpa	-3.62504	0.00025003	0.000544328	0	1	1	1	0	3	3	3	3	3
Q9R0N0	Galactokinase	Galk1	-0.83849	0.00691361	0.0101214	2	2	2	2	2	2	4	4	3	2
Q571E4;Q8CC47	N-acetylgalactosamine-6-sulfatase	Galns	2.99702	0.00551513	0.0082727	1	3	1	0	2	0	0	0	0	0
Q8BHN3	Neutral alpha-glucosidase AB	Ganab	-0.887872	0.000118404	0.000285066	15	22	19	14	23	36	33	34	31	32
P16858;A0A0A0MQF6;A0A1D5RLD8;S4R1W1;S4R257	Glyceraldehyde-3-phosphate dehydrogenase	Gapdh;Gm3839	-1.56033	9.59778e-06	3.42011e-05	13	16	13	11	15	22	23	22	23	23
Q6PAR5;F7ADT6;F7ADQ2	GTPase-activating protein and VPS9 domain-containing protein 1	Gapvd1	-0.82964	0.0247526	0.0322934	5	4	3	4	3	8	5	8	8	8
Q9CZD3	Glycine--tRNA ligase	Gars	-2.48871	5.56543e-08	6.64373e-07	8	14	11	7	10	22	21	21	19	22
Q64737	Trifunctional purine biosynthetic protein adenosine-3;Phosphoribosylamine--glycine ligase;Phosphoribosylformylglycinamidine cyclo-ligase;Phosphoribosylglycinamide formyltransferase	Gart	-3.22106	2.12424e-07	1.67657e-06	10	13	11	5	7	31	26	26	25	25
A0A1I7Q4G8;E9QMN5;Q8CHY6	Transcriptional repressor p66 alpha	Gatad2a	-3.34308	1.48697e-06	7.72653e-06	0	0	0	1	0	3	4	2	4	2
Q8VHR5;A1L3S7;A0A0U1RNM2	Transcriptional repressor p66-beta	Gatad2b	-0.360236	0.300044	0.32898	3	2	3	2	3	4	4	4	4	4
P17439;A0A0G2JDK2	Glucosylceramidase	Gba	5.27114	9.49873e-10	3.92293e-08	9	10	9	7	11	7	4	5	8	3
Q6DFZ1		Gbf1	1.15963	0.0805178	0.0963188	0	1	2	2	2	1	1	0	1	1
P97494	Glutamate--cysteine ligase catalytic subunit	Gclc	-2.4282	0.000205962	0.000460281	0	0	0	2	0	2	2	2	2	2
E9PVA8		Gcn1l1	-1.36329	0.00015714	0.000364243	23	20	25	11	18	39	39	37	39	37
P50396	Rab GDP dissociation inhibitor alpha	Gdi1	-3.5159	9.08194e-06	3.27373e-05	1	1	2	1	1	8	6	6	5	6
Q61598;A0A1Y7VL99	Rab GDP dissociation inhibitor beta	Gdi2	-1.72228	4.24482e-06	1.77798e-05	5	9	9	6	8	27	23	24	24	23
A2AFQ9;E9PUU4;Q8BX17	Gem-associated protein 5	Gemin5	-1.2163	0.000689618	0.00130155	0	1	1	1	0	2	2	2	2	2
D3Z7S0;D3Z4J5;Q9D1H7	Golgi to ER traffic protein 4 homolog	Get4	-2.75869	0.000150273	0.000350025	1	0	1	1	0	2	2	2	2	2
Q8K0D5	Elongation factor G, mitochondrial	Gfm1	-1.3867	4.58668e-05	0.000126233	4	8	4	5	4	15	13	13	13	12
P47856	Glutamine--fructose-6-phosphate aminotransferase [isomerizing] 1	Gfpt1	-2.32827	2.70968e-06	1.24212e-05	5	8	6	3	5	18	17	17	17	19
Q8R0H9;A0A2R8VI72	ADP-ribosylation factor-binding protein GGA1	Gga1	-1.85751	0.0267883	0.0347436	0	0	1	0	1	1	2	2	2	2
Q9Z0L8	Gamma-glutamyl hydrolase	Ggh	4.44539	1.42997e-05	4.8369e-05	2	3	3	3	2	0	2	1	1	1
G3UYG6;Q6Y7W8;G3UWR2;G3UYR9;E9Q2M5	PERQ amino acid-rich with GYF domain-containing protein 2	Gigyf2	-2.59374	0.00173506	0.00291209	0	1	2	1	1	4	4	5	5	4
Q9D600	DNA replication complex GINS protein PSF2	Gins2	-2.15208	0.000200804	0.000450159	0	0	0	0	0	1	1	1	1	1
Q99LZ3	DNA replication complex GINS protein SLD5;DNA replication complex GINS protein SLD5, N-terminally processed	Gins4	-1.51755	0.000543878	0.00105713	0	0	0	0	0	1	1	1	1	1
Q9Z0G0	PDZ domain-containing protein GIPC1	Gipc1	-2.61229	0.000203907	0.000456402	0	0	0	0	1	1	1	2	2	1
Q5F258;Q68FF6;D3Z409;F6WV69;F7BIK4;Q80XR8;J3QK07;D3Z1I2;E9PVA6;Q9JLQ2	ARF GTPase-activating protein GIT1;ARF GTPase-activating protein GIT2	Git1;Git2	-0.304104	0.608241	0.637851	1	1	1	0	1	2	2	1	1	2
P23242	Gap junction alpha-1 protein	Gja1	8.53437	3.5855e-10	2.24146e-08	14	11	12	11	12	2	2	3	2	3
Q00977	Gap junction beta-2 protein	Gjb2	6.26631	2.6152e-05	7.85384e-05	5	8	5	2	7	1	1	2	0	0
P51569;Q8BGZ6	Alpha-galactosidase A	Gla	5.86873	4.37059e-10	2.43899e-08	5	9	6	5	7	2	2	2	3	2
P23780	Beta-galactosidase	Glb1	5.24429	9.58482e-10	3.92293e-08	13	12	10	10	10	3	5	4	6	4
F8WHM5;Q61543	Golgi apparatus protein 1	Glg1	1.45357	0.000431994	0.00087098	5	7	9	4	6	4	7	6	7	5
B1AWD6;Q9CYL5	Golgi-associated plant pathogenesis-related protein 1	Glipr2	4.62999	4.07589e-05	0.000114709	1	1	1	1	1	1	0	1	1	1
Q3T9A5;Q8BZM1;D6RGR3;D3Z0L3	Glomulin	Glmn	-0.972893	0.0186862	0.0249121	0	0	0	0	0	1	2	1	2	1
H3BK59;H9H9R4;Q9JHJ3	Glycosylated lysosomal membrane protein	Glmp	5.69697	0.00645019	0.00951096	1	1	0	1	1	1	0	0	0	0
Q9CPU0;A0A494BAF7;A0A494BBE7	Lactoylglutathione lyase	Glo1	-3.07193	3.16881e-09	8.72946e-08	1	1	1	1	1	4	4	4	4	4
Q9CPV4;E9Q197;F6ZTG3	Glyoxalase domain-containing protein 4	Glod4	-3.48559	0.000115874	0.000279914	1	2	2	1	0	4	4	4	5	5
Q9CQM9;A0A1B0GS58	Glutaredoxin-3	Glrx3	-4.38886	0.00061236	0.0011743	1	1	1	0	0	9	9	7	9	7
A0A1Y7VN70;Q80Y14	Glutaredoxin-related protein 5, mitochondrial	Glrx5	-1.92071	0.00526867	0.00792375	0	0	0	0	0	1	1	1	0	1
D3Z7P3;D3Z7P4	Glutaminase kidney isoform, mitochondrial	Gls	-2.2261	1.09889e-05	3.83475e-05	6	8	5	3	4	15	14	15	14	14
P26443	Glutamate dehydrogenase 1, mitochondrial	Glud1	-1.58352	2.36127e-05	7.24308e-05	10	17	10	7	13	24	23	23	23	24
D3YYT1;Q922P9	Putative oxidoreductase GLYR1	Glyr1	-1.2051	0.0240948	0.0315357	0	0	0	0	1	1	1	1	1	1
F6YVP7;P62270;S4R1N6;A0A1Y7VKY1;A0A3Q4EGP3	40S ribosomal protein S18	Gm10260;Rps18	-0.518128	0.111773	0.130652	8	9	9	4	7	10	11	11	10	11
E9PZF0;Q01768	Nucleoside diphosphate kinase;Nucleoside diphosphate kinase B	Gm20390;Nme2	-1.40138	0.000199692	0.000448721	1	2	2	1	2	8	7	7	7	7
Q60648	Ganglioside GM2 activator	Gm2a	5.33643	1.84264e-09	5.93163e-08	2	3	2	3	3	0	0	0	0	0
D3YYI9;F8VPX6;D3Z6R1;K7N660;K7N5V5;G3UY31;E9QAN3;E9Q4E0;A0A0G2JGR8;Q80ZT2;K7N6S8;A0A087WQP8;A0A0G2JGJ6;A0A0G2JFD5;K7N6A0;K7N6W5;A0A0G2JFY7;A0A0G2JE01		Gm7347;Speer4a;Gm7361;Gm10220;Gm5862;Gm21671;Gm1979;5031410I06Rik;Gm9758;Speer4e;Gm21698;Gm10354;Gm17019	-7.09963	2.74724e-10	2.13718e-08	0	0	0	0	0	1	2	1	1	1
Q9CQI3	Glia maturation factor beta	Gmfb	-5.0548	1.54711e-07	1.3555e-06	0	0	0	0	0	1	1	1	1	1
Q922H4	Mannose-1-phosphate guanyltransferase alpha	Gmppa	-2.71066	0.000190892	0.000431313	1	1	1	2	0	3	3	3	3	3
Q8BTZ7	Mannose-1-phosphate guanyltransferase beta	Gmppb	-3.7474	0.00044971	0.000900993	0	0	0	2	1	3	3	3	3	3
Q99L27	GMP reductase 2	Gmpr2	-3.08455	1.60236e-05	5.28891e-05	0	0	0	1	0	1	1	1	1	1
Q3THK7	GMP synthase [glutamine-hydrolyzing]	Gmps	-3.11088	1.1626e-08	2.10813e-07	6	7	9	7	6	31	25	24	27	25
P21278;P30677;P21279	Guanine nucleotide-binding protein subunit alpha-11;Guanine nucleotide-binding protein subunit alpha-14;Guanine nucleotide-binding protein G(q) subunit alpha	Gna11;Gna14;Gnaq	3.73114	4.31123e-06	1.80054e-05	2	2	1	1	2	1	1	1	0	2
P08752;A0A0A6YWA9	Guanine nucleotide-binding protein G(i) subunit alpha-2	Gnai2	3.64566	6.6458e-10	3.16962e-08	7	9	6	3	8	5	5	6	5	6
Q9DC51	Guanine nucleotide-binding protein G(k) subunit alpha	Gnai3	3.18204	1.08831e-07	1.07889e-06	2	2	2	2	2	2	2	2	2	2
P63094;Q6R0H7;A0A571BEI3;Z4YKV1;A0A571BEM2	Guanine nucleotide-binding protein G(s) subunit alpha isoforms short;Guanine nucleotide-binding protein G(s) subunit alpha isoforms XLas	Gnas	2.12211	5.60607e-07	3.6338e-06	6	7	7	5	7	6	7	6	7	7
P62874;H3BKR2;H3BLF7	Guanine nucleotide-binding protein G(I)/G(S)/G(T) subunit beta-1	Gnb1	1.78021	0.000768906	0.00143046	3	5	4	2	5	5	4	4	2	3
P62880;E9QKR0;D3Z1M1;D3Z1T4;D3YZX3	Guanine nucleotide-binding protein G(I)/G(S)/G(T) subunit beta-2	Gnb2	1.85326	1.25077e-06	6.76123e-06	5	5	4	4	5	5	5	4	4	5
P68040	Guanine nucleotide-binding protein subunit beta-2-like 1;Guanine nucleotide-binding protein subunit beta-2-like 1, N-terminally processed	Gnb2l1	-2.08501	3.34314e-06	1.46231e-05	8	10	12	8	7	20	20	20	19	19
Q3UW64;Q91WG8;G3UYD5;G3UX23;G3UZ98	Bifunctional UDP-N-acetylglucosamine 2-epimerase/N-acetylmannosamine kinase;UDP-N-acetylglucosamine 2-epimerase (hydrolyzing);N-acetylmannosamine kinase	Gne	-2.83975	5.71152e-05	0.000151514	0	1	1	1	0	3	3	4	4	3
P36916	Guanine nucleotide-binding protein-like 1	Gnl1	-2.13796	7.32922e-05	0.000187948	1	1	2	0	1	3	4	3	3	3
Q99LH1	Nucleolar GTP-binding protein 2	Gnl2	-1.57292	0.00109069	0.00192771	1	3	2	1	2	5	4	5	4	5
Q8CI11	Guanine nucleotide-binding protein-like 3	Gnl3	0.299936	0.311718	0.341388	2	7	6	5	7	9	7	8	7	6
O88958;A0A494B9X2	Glucosamine-6-phosphate isomerase 1	Gnpda1	-6.6406	1.28874e-09	4.67373e-08	0	0	0	0	0	4	5	5	5	5
A0A2I3BQE3;A0A2I3BQY4;Q9JK38	Glucosamine 6-phosphate N-acetyltransferase	Gnpnat1	-5.16695	1.16542e-06	6.37199e-06	1	0	1	0	0	2	2	2	2	2
Q8BFR4	N-acetylglucosamine-6-sulfatase	Gns	6.42953	1.10995e-07	1.09511e-06	10	12	10	8	12	4	6	6	5	4
Z4YJU8;E9PUQ5;Q921M4	Golgin subfamily A member 2	Golga2	0.90093	0.0150842	0.0205108	1	1	2	1	2	1	2	2	2	2
A0A0R4J1H6;E9QP99;P55937	Golgin subfamily A member 3	Golga3	-1.95626	5.52412e-05	0.000147499	1	1	1	1	1	3	3	4	3	4
A2ATI9;Q99JX3;A2ATI8;A2ATI6	Golgi reassembly-stacking protein 2	Gorasp2	-0.526866	0.0924472	0.109486	4	6	4	5	3	5	6	6	6	5
P05201	Aspartate aminotransferase, cytoplasmic	Got1	-2.53145	3.46468e-06	1.50627e-05	3	4	6	2	4	10	12	12	12	13
P05202	Aspartate aminotransferase, mitochondrial	Got2	-0.352915	0.040759	0.0512619	15	17	14	12	17	20	19	20	20	20
Q9QZF2	Glypican-1;Secreted glypican-1	Gpc1	1.48575	9.27293e-06	3.32919e-05	6	8	6	6	7	7	7	6	6	6
P51655	Glypican-4;Secreted glypican-4	Gpc4	2.75708	1.91776e-06	9.4405e-06	2	2	2	2	2	1	2	2	0	1
Q3ULJ0	Glycerol-3-phosphate dehydrogenase 1-like protein	Gpd1l	-3.2877	6.84849e-05	0.000178048	0	0	1	0	0	2	2	2	2	2
A2AQR0;Q64521	Glycerol-3-phosphate dehydrogenase;Glycerol-3-phosphate dehydrogenase, mitochondrial	Gpd2	2.65368	8.30106e-05	0.000210279	3	2	2	1	2	1	1	2	2	2
P06745	Glucose-6-phosphate isomerase	Gpi	-2.30763	5.89061e-07	3.8009e-06	4	7	7	4	7	12	11	9	11	10
G5E8C3;Q8BHL4	Retinoic acid-induced protein 3	Gprc5a	5.5471	1.19905e-05	4.13887e-05	1	1	1	1	1	0	1	1	0	1
Q3MIA8;B1ATU4;G3UXW9;Q99LD4;A0A140LJB7	COP9 signalosome complex subunit 1	Gps1	-1.27253	0.00492609	0.00742802	2	3	2	2	2	6	3	5	4	4
Q60760;Q5SUW3	Growth factor receptor-bound protein 10	Grb10	3.05163	7.72089e-08	8.28478e-07	5	7	7	5	7	6	6	8	6	7
B1AT92;Q60631	Growth factor receptor-bound protein 2	Grb2	-2.08743	0.00654934	0.00964227	0	1	0	0	1	2	2	2	2	2
D6REG4;Q91Z53	Glyoxylate reductase/hydroxypyruvate reductase	Grhpr	-4.88622	8.02436e-06	2.98569e-05	0	0	0	1	0	3	2	3	3	3
Q3U9N4;P28798;H3BJE0;H3BJ90	Granulins;Acrogranin;Granulin-1;Granulin-2;Granulin-3;Granulin-4;Granulin-5;Granulin-6;Granulin-7	Grn	5.25176	1.38815e-07	1.25065e-06	3	4	4	3	4	0	1	1	0	0
Q99LP6	GrpE protein homolog 1, mitochondrial	Grpel1	-1.51227	0.00230719	0.00376215	2	3	2	2	1	4	4	3	2	3
E9Q179;Q8C5Q4	G-rich sequence factor 1	Grsf1	0.0187499	0.954427	0.958441	2	2	2	1	3	2	3	3	2	3
Q810D6	Glutamate-rich WD repeat-containing protein 1	Grwd1	-3.08516	3.40369e-05	9.84013e-05	0	2	1	1	1	4	4	4	5	4
D3Z7E5;Q2NL51	Glycogen synthase kinase-3 alpha	Gsk3a	-3.28526	0.00072097	0.00135168	0	0	0	0	1	2	2	2	1	1
E9QAQ5;Q9WV60	Glycogen synthase kinase-3 beta	Gsk3b	-1.1038	0.100884	0.11865	1	3	2	0	1	3	3	3	2	1
P13020;A0A0J9YUQ8	Gelsolin	Gsn	-1.52677	3.57493e-06	1.54716e-05	6	8	9	5	7	13	13	13	12	13
Q8R050;Q149F3	Eukaryotic peptide chain release factor GTP-binding subunit ERF3A;Eukaryotic peptide chain release factor GTP-binding subunit ERF3B	Gspt1;Gspt2	-1.92732	1.99561e-05	6.32457e-05	6	8	7	4	4	20	17	15	15	16
P47791	Glutathione reductase, mitochondrial	Gsr	-1.49529	0.000526879	0.0010325	5	4	4	1	2	8	8	5	7	8
P51855;Q3UEE2;A2AQN7	Glutathione synthetase	Gss	-4.20304	0.000506576	0.000998171	1	0	2	1	3	5	5	5	5	5
O09131;A0A494BAB1	Glutathione S-transferase omega-1	Gsto1	-2.37972	1.48718e-06	7.72653e-06	3	4	4	3	3	7	6	7	6	6
P19157;A0A494BAW2;A0A494B908;P46425	Glutathione S-transferase P 1;Glutathione S-transferase P 2	Gstp1;Gstp2	-4.06096	0.00126699	0.00220798	2	3	1	0	4	8	8	8	7	6
Q9D0D5	General transcription factor IIE subunit 1	Gtf2e1	-0.938284	0.238774	0.265459	0	1	1	1	1	0	1	2	1	2
Q3THK3	General transcription factor IIF subunit 1	Gtf2f1	-3.2622	2.13825e-05	6.68786e-05	0	2	1	1	1	6	6	6	6	6
Q8R0A0	General transcription factor IIF subunit 2	Gtf2f2	-2.58382	0.000173294	0.000398146	1	1	0	1	0	3	2	1	1	2
G3UYD0;Q9ESZ8;Q3UHU8	General transcription factor II-I	Gtf2i	-0.127477	0.624378	0.653817	10	12	15	13	8	19	19	20	18	19
Q3TMP1		Gtf3c3	-0.517964	0.333136	0.363594	2	1	2	1	0	2	2	2	2	2
E9Q2B0;Q8BMQ2	General transcription factor 3C polypeptide 4	Gtf3c4	-1.12663	0.189109	0.213139	2	0	1	1	0	3	4	3	4	3
O08582	GTP-binding protein 1	Gtpbp1	-1.74342	8.78576e-05	0.000219836	2	3	4	3	2	5	4	6	6	5
Q99ME9;A0A217FL53	Nucleolar GTP-binding protein 1	Gtpbp4	-1.45647	0.0556116	0.0682344	0	2	2	3	2	6	6	6	5	6
P12265	Beta-glucuronidase	Gusb	5.79796	6.39732e-10	3.16006e-08	14	19	16	10	20	9	8	6	8	8
L7N451;Q80SU7	Interferon-induced very large GTPase 1	Gvin1	-1.94334	0.000350575	0.000727702	1	1	1	1	1	3	3	2	3	2
Q9R062	Glycogenin-1	Gyg1	-2.87206	0.00216137	0.00354862	0	0	0	0	0	1	1	1	0	1
Q9Z1E4;A0A1B0GT92	Glycogen [starch] synthase, muscle	Gys1	-3.12714	4.51931e-05	0.000124738	0	1	2	3	1	5	4	5	5	6
P10922	Histone H1.0;Histone H1.0, N-terminally processed	H1f0	2.01693	0.0183849	0.0245445	4	3	4	3	4	2	3	3	3	4
Q80ZM5		H1fx	-0.766677	0.0388253	0.0489588	1	2	2	2	1	2	1	2	2	2
Q3THW5;P0C0S6;Q8R029;Q3UA95	Histone H2A.V;Histone H2A.Z;Histone H2A	H2afv;H2afz	0.32144	0.13004	0.150409	1	2	1	1	1	2	1	2	2	2
Q9QZQ8	Core histone macro-H2A.1	H2afy	4.63671	1.31658e-06	7.02419e-06	2	3	3	2	3	1	1	1	0	0
P01902	H-2 class I histocompatibility antigen, K-D alpha chain	H2-K1	-3.66908	0.00235134	0.00382543	0	0	0	0	0	1	0	1	1	1
E0CZ27;F8WI35;A0A1W2P768;P84244;P84228;P68433;P02301	Histone H3;Histone H3.3;Histone H3.2;Histone H3.1;Histone H3.3C	H3f3a;Hist1h3b;Hist1h3a;H3f3c	3.75427	6.02932e-08	7.02195e-07	3	3	3	3	3	3	3	3	3	3
Q8CFX1;A2A7A7	GDH/6PGL endoplasmic bifunctional protein;Glucose 1-dehydrogenase;6-phosphogluconolactonase	H6pd	-3.10518	0.000820528	0.00150886	0	1	3	1	2	6	5	5	7	4
Q61425	Hydroxyacyl-coenzyme A dehydrogenase, mitochondrial	Hadh	-2.89082	0.0106465	0.0149301	2	2	2	0	1	4	3	3	3	3
Q8BMS1	Trifunctional enzyme subunit alpha, mitochondrial;Long-chain enoyl-CoA hydratase;Long chain 3-hydroxyacyl-CoA dehydrogenase	Hadha	-0.219609	0.416391	0.448144	5	5	4	5	3	8	8	9	6	10
Q99JY0	Trifunctional enzyme subunit beta, mitochondrial;3-ketoacyl-CoA thiolase	Hadhb	-1.59747	0.000447711	0.000898244	1	2	3	1	2	6	6	5	5	5
Q61035	Histidine--tRNA ligase, cytoplasmic	Hars	-2.53284	1.30394e-07	1.19419e-06	6	10	10	8	7	23	21	18	19	20
Q8BY71;A2ATU9	Histone acetyltransferase type B catalytic subunit	Hat1	-3.95856	6.94576e-07	4.34489e-06	2	2	1	1	1	8	8	9	8	8
Q3TGM7;Q69ZS7	HBS1-like protein	Hbs1l	-3.74684	1.0654e-06	5.93849e-06	0	1	0	0	0	6	6	6	6	5
Q61191;B1AUX2	Host cell factor 1;HCF N-terminal chain 1;HCF N-terminal chain 2;HCF N-terminal chain 3;HCF N-terminal chain 4;HCF N-terminal chain 5;HCF N-terminal chain 6;HCF C-terminal chain 1;HCF C-terminal chain 2;HCF C-terminal chain 3;HCF C-terminal chain 4;HCF C-terminal chain 5;HCF C-terminal chain 6	Hcfc1	-1.28007	0.00035077	0.000727702	6	5	8	3	3	11	10	10	11	11
O09106	Histone deacetylase 1	Hdac1	-1.89484	0.00734471	0.0106653	1	1	1	0	1	2	2	2	1	2
P70288;A0A0R4J008;Q8BQ10	Histone deacetylase 2	Hdac2	-4.33746	0.00133723	0.0023121	0	2	0	0	0	1	1	1	0	2
B1AUA8;A0A1B0GX25;Q9Z2V5	Histone deacetylase 6	Hdac6	-1.8906	0.0909113	0.107896	0	0	1	0	0	1	1	1	0	1
P51859;E0CXA0	Hepatoma-derived growth factor	Hdgf	-3.99758	0.00184073	0.00307863	1	4	2	1	3	9	9	8	6	7
Q3UMU9	Hepatoma-derived growth factor-related protein 2	Hdgfrp2	-2.29559	0.0484284	0.0599341	1	0	1	0	1	1	1	1	1	1
Q3UGR5	Haloacid dehalogenase-like hydrolase domain-containing protein 2	Hdhd2	-4.2499	3.85835e-05	0.000109339	0	0	2	0	0	2	2	2	2	2
Q8VDJ3;A0A087WP83	Vigilin	Hdlbp	-1.62648	2.75418e-06	1.25649e-05	17	25	24	21	21	45	42	43	43	43
G3X9B1		Heatr1	1.85849	1.78471e-05	5.77761e-05	1	1	1	1	1	1	1	1	1	0
Q8BQM4;E9PWH6	HEAT repeat-containing protein 3	Heatr3	-0.809263	0.091794	0.108763	1	2	3	2	2	7	5	4	5	6
Q5PRF0	HEAT repeat-containing protein 5A	Heatr5a	-0.946455	0.0912152	0.108212	0	0	1	0	0	2	3	3	3	3
F8WIE5;Q69ZR2	E3 ubiquitin-protein ligase HECTD1	Hectd1	-1.72866	1.7703e-05	5.75046e-05	0	3	2	2	0	6	7	8	7	6
Q3U487	E3 ubiquitin-protein ligase HECTD3	Hectd3	-0.138934	0.749417	0.769287	0	0	0	0	0	1	1	1	1	1
Q60848	Lymphocyte-specific helicase	Hells	-2.17003	0.00239529	0.00389031	1	1	3	2	2	5	5	5	5	5
Q6PAV2	Probable E3 ubiquitin-protein ligase HERC4	Herc4	-3.76986	1.81098e-06	8.97658e-06	0	0	0	1	0	4	6	5	5	4
P29416	Beta-hexosaminidase subunit alpha	Hexa	3.81321	7.29881e-06	2.77335e-05	7	9	8	5	10	3	4	3	5	2
P20060	Beta-hexosaminidase subunit beta	Hexb	5.06392	4.95151e-08	6.22196e-07	13	17	9	8	12	5	7	4	5	5
Q8R409	Protein HEXIM1	Hexim1	-5.03182	0.000101306	0.000248282	0	2	0	1	0	4	3	3	3	4
Q8C3I8	Protein HGH1 homolog	Hgh1	-2.12561	0.00273778	0.00439178	0	1	1	1	0	1	2	2	2	2
Q3UMA3;Q99LI8	Hepatocyte growth factor-regulated tyrosine kinase substrate	Hgs	0.31322	0.112462	0.131404	2	3	2	2	2	3	3	3	2	2
Q3UDW8	Heparan-alpha-glucosaminide N-acetyltransferase	Hgsnat	6.17118	1.15847e-07	1.12891e-06	4	3	3	3	5	0	0	0	0	0
Q99L13	3-hydroxyisobutyrate dehydrogenase, mitochondrial	Hibadh	-3.56688	0.000903661	0.0016386	0	1	0	1	0	3	2	3	3	3
E0CX19;Q8QZS1	3-hydroxyisobutyryl-CoA hydrolase, mitochondrial	Hibch	-3.46707	9.33809e-06	3.3442e-05	1	0	0	0	0	1	1	1	1	1
Q9JLZ6	Hypermethylated in cancer 2 protein	Hic2	-1.31573	5.37754e-06	2.1669e-05	1	1	1	1	1	1	1	1	1	1
P70349;B0R1E3	Histidine triad nucleotide-binding protein 1	Hint1	-4.26428	0.00776812	0.011195	1	2	0	1	0	4	3	2	1	2
Q8BLH7	HIRA-interacting protein 3	Hirip3	-0.873454	0.144249	0.165773	0	0	0	0	0	0	1	1	1	1
P43275	Histone H1.1	Hist1h1a	1.16708	0.00433729	0.00664865	5	5	4	3	5	4	3	5	4	6
P43276	Histone H1.5	Hist1h1b	1.24217	0.000186555	0.000423854	5	5	3	4	4	4	4	5	5	4
P15864	Histone H1.2	Hist1h1c	1.69308	8.95789e-06	3.24207e-05	3	3	3	3	3	3	3	3	3	2
P43277	Histone H1.3	Hist1h1d	1.76666	1.04285e-05	3.66599e-05	3	3	2	2	2	1	1	1	1	3
P43274	Histone H1.4	Hist1h1e	1.36822	0.000356341	0.000736593	6	6	6	6	6	5	4	5	5	5
Q8CGP6;C0HKE7;C0HKE1;C0HKE2;C0HKE3;C0HKE4;C0HKE5;C0HKE6;C0HKE9;A0A0N4SV66;Q8CGP4;C0HKE8;Q8BFU2;Q8CGP5;Q8CGP7;Q8R1M2	Histone H2A type 1-H;Histone H2A;Histone H2A type 3;Histone H2A type 1-F;Histone H2A type 1-K;Histone H2A.J	Hist1h2ah;Hist1h2aa;Hist3h2a;Hist1h2af;Hist1h2ak;H2afj	3.19612	3.84937e-05	0.000109193	2	2	2	2	2	2	2	2	1	2
Q8CBB6;Q8CGP2;Q8CGP1;Q6ZWY9;Q64525;Q64478;Q64475;P10854;P10853;Q9D2U9;Q8CGP0;Q64524;P70696	Histone H2B;Histone H2B type 1-P;Histone H2B type 1-K;Histone H2B type 1-C/E/G;Histone H2B type 2-B;Histone H2B type 1-H;Histone H2B type 1-B;Histone H2B type 1-M;Histone H2B type 1-F/J/L;Histone H2B type 3-A;Histone H2B type 3-B;Histone H2B type 2-E;Histone H2B type 1-A	Hist1h2br;Hist1h2bp;Hist1h2bk;Hist1h2bc;Hist2h2bb;Hist1h2bh;Hist1h2bb;Hist1h2bm;Hist1h2bf;Hist3h2ba;Hist3h2bb;Hist2h2be;Hist1h2ba	2.62159	4.0538e-07	2.81896e-06	7	7	5	6	6	4	5	4	6	5
P62806	Histone H4	Hist1h4a	3.30055	6.64687e-10	3.16962e-08	13	13	9	7	11	9	10	11	8	11
Q64523;Q6GSS7	Histone H2A type 2-C;Histone H2A type 2-A	Hist2h2ac;Hist2h2aa1	3.28736	2.80786e-06	1.27228e-05	2	1	1	1	2	1	1	1	1	1
G3UVV4;P17710	Hexokinase;Hexokinase-1	Hk1	-1.61673	2.99864e-05	8.79336e-05	6	7	10	8	5	16	18	19	19	18
O08528;E9Q5B5	Hexokinase-2;Hexokinase	Hk2	-0.732904	0.0386607	0.0487727	3	3	5	6	4	7	8	7	9	9
Q3TE85;A0A338P6F6;P17095	High mobility group protein HMG-I/HMG-Y	Hmga1	2.33552	7.7074e-06	2.89406e-05	2	2	2	2	2	2	2	2	2	2
Q6NSP9;P52927	High mobility group protein HMGI-C	Hmga2	4.3172	1.29388e-07	1.19205e-06	1	2	2	2	2	1	0	1	1	1
A0A0J9YUD8;A0A0J9YUZ4;P63158;D3YZ18;D3YVC6	High mobility group protein B1	Hmgb1	-1.69711	7.32948e-06	2.78132e-05	6	8	6	6	7	11	12	11	13	13
P30681;A0A1B0GQX9	High mobility group protein B2	Hmgb2	-0.867938	0.00114576	0.00201757	3	5	6	5	3	8	7	8	9	7
A2AP78;O54879	High mobility group protein B3	Hmgb3	-5.74917	6.86529e-07	4.31339e-06	0	0	0	0	0	3	2	4	3	2
Q8JZK9	Hydroxymethylglutaryl-CoA synthase, cytoplasmic	Hmgcs1	-3.01085	7.93191e-06	2.96236e-05	1	2	2	2	1	6	6	4	5	5
A3KGL9;B7ZCQ3;F6W687;P09602;Q5XK38	Non-histone chromosomal protein HMG-17	Hmgn2	1.62816	0.000197061	0.000443853	2	2	2	2	2	2	2	2	2	2
P14901	Heme oxygenase 1	Hmox1	0.767111	0.0093471	0.0132179	1	1	1	1	1	2	2	2	1	2
D3YXN4;D3YX62;O70252	Heme oxygenase 2	Hmox2	1.22026	0.010365	0.0145638	1	1	2	1	1	2	2	2	2	1
P97825	Hematological and neurological expressed 1 protein;Hematological and neurological expressed 1 protein, N-terminally processed	Hn1	-3.47578	0.00142914	0.00245768	0	0	0	0	1	1	1	1	1	1
Q6PGH2	Hematological and neurological expressed 1-like protein	Hn1l	-1.00044	0.00486486	0.00734818	3	2	2	4	2	4	5	5	5	3
Q9CX86	Heterogeneous nuclear ribonucleoprotein A0	Hnrnpa0	-0.103474	0.732967	0.754563	3	4	4	3	4	7	6	7	6	5
P49312;Q5EBP8	Heterogeneous nuclear ribonucleoprotein A1;Heterogeneous nuclear ribonucleoprotein A1, N-terminally processed	Hnrnpa1	-0.841003	0.011679	0.0162271	14	14	15	8	15	20	20	19	20	20
O88569	Heterogeneous nuclear ribonucleoproteins A2/B1	Hnrnpa2b1	-0.012856	0.949669	0.954332	15	16	15	12	13	20	20	19	20	17
A2AL12;Q8BG05	Heterogeneous nuclear ribonucleoprotein A3	Hnrnpa3	-0.651165	0.0781429	0.0936734	12	17	11	7	15	20	19	18	18	19
Q20BD0;Q80XR6;Q99020	Heterogeneous nuclear ribonucleoprotein A/B	Hnrnpab	-0.0364598	0.863152	0.875373	10	12	9	9	10	14	14	13	14	14
Q9Z204;A0A2I3BRM6;A0A2I3BQH3	Heterogeneous nuclear ribonucleoproteins C1/C2	Hnrnpc	1.41223	7.12977e-06	2.72721e-05	11	8	10	10	9	9	11	10	9	11
Q60668;F6ZV59;G5E8G0;G3X9W0;E9Q5B6	Heterogeneous nuclear ribonucleoprotein D0	Hnrnpd	-0.382934	0.0721376	0.0869109	6	12	11	7	11	11	12	12	12	11
D3YTQ3;F6VQH5;Q9Z130	Heterogeneous nuclear ribonucleoprotein D-like	Hnrnpdl	0.389939	0.2458	0.27253	2	5	3	1	2	5	5	5	4	4
Q9Z2X1;J3QM80	Heterogeneous nuclear ribonucleoprotein F;Heterogeneous nuclear ribonucleoprotein F, N-terminally processed	Hnrnpf	-1.02444	0.0110088	0.0153631	5	7	5	5	5	7	7	6	7	8
Q8C2Q7;O35737	Heterogeneous nuclear ribonucleoprotein H;Heterogeneous nuclear ribonucleoprotein H, N-terminally processed	Hnrnph1	-0.978568	0.00111972	0.00197415	3	5	4	4	4	6	6	6	6	5
P70333	Heterogeneous nuclear ribonucleoprotein H2	Hnrnph2	-2.57192	0.0418111	0.0524656	0	2	2	0	3	4	4	4	4	3
D3YWT1;D3Z3N4		Hnrnph3	-2.63651	0.000586659	0.00112955	0	0	0	0	0	1	1	1	1	1
P61979;B2M1R6;H3BLL4;H3BK96;H3BKD0;A0A286YDM3;A0A286YCM2	Heterogeneous nuclear ribonucleoprotein K	Hnrnpk	-1.00424	0.00250441	0.00404917	13	17	12	10	16	23	21	20	20	21
G5E924;Q8R081;G3UY38	Heterogeneous nuclear ribonucleoprotein L	Hnrnpl	0.31849	0.345202	0.375762	13	17	10	6	15	17	17	16	14	15
Q921F4	Heterogeneous nuclear ribonucleoprotein L-like	Hnrnpll	-0.777369	0.00995351	0.0140339	2	6	5	3	2	8	8	8	6	7
Q9D0E1;B8JK33;B8JK32	Heterogeneous nuclear ribonucleoprotein M	Hnrnpm	0.392375	0.0296002	0.0380119	19	22	21	17	21	22	24	24	25	24
Q8VHM5;F7B5B5;A2AW41		Hnrnpr	-1.91853	0.00176398	0.00295544	2	8	6	3	2	8	11	8	9	10
Q8VEK3	Heterogeneous nuclear ribonucleoprotein U	Hnrnpu	-0.287931	0.0806672	0.0964572	17	22	19	16	20	35	28	27	27	27
Q8VDM6	Heterogeneous nuclear ribonucleoprotein U-like protein 1	Hnrnpul1	-0.982585	0.000746937	0.00139412	5	8	7	4	6	11	8	10	11	11
Q00PI9	Heterogeneous nuclear ribonucleoprotein U-like protein 2	Hnrnpul2	-0.107475	0.75261	0.771459	4	5	3	2	3	7	7	6	5	5
Q8BUK6	Protein Hook homolog 3	Hook3	-1.64126	0.0152353	0.020677	0	2	2	1	2	4	4	4	4	5
Z4YKB8;Q3TEA8;A2AM70;Z4YKA3	Heterochromatin protein 1-binding protein 3	Hp1bp3	-1.43912	0.0168306	0.0226703	1	1	1	0	1	2	1	2	1	1
P00493	Hypoxanthine-guanine phosphoribosyltransferase	Hprt1	-3.14548	1.43797e-05	4.85824e-05	2	3	3	1	3	6	8	7	6	5
Q61411;A0A0G2JGP4;Q9D091;P08556	GTPase HRas;GTPase HRas, N-terminally processed;GTPase NRas	Hras;Nras	2.88834	0.00226593	0.00370541	0	0	0	0	0	0	0	0	0	0
Q99N15;A2AFQ2;O08756	3-hydroxyacyl-CoA dehydrogenase type-2	Hsd17b10	-2.1786	5.25342e-06	2.12585e-05	1	2	2	1	3	5	4	3	5	5
O70503	Very-long-chain 3-oxoacyl-CoA reductase	Hsd17b12	4.04409	6.96126e-07	4.3451e-06	2	3	3	2	2	2	1	2	1	1
P51660	Peroxisomal multifunctional enzyme type 2;(3R)-hydroxyacyl-CoA dehydrogenase;Enoyl-CoA hydratase 2	Hsd17b4	0.16685	0.295447	0.324188	5	7	5	4	6	10	9	10	9	9
Q2TPA8	Hydroxysteroid dehydrogenase-like protein 2	Hsdl2	-3.81646	4.90325e-06	2.0097e-05	0	0	0	0	0	1	1	1	1	1
P07901	Heat shock protein HSP 90-alpha	Hsp90aa1	-2.34959	9.36932e-08	9.73318e-07	19	24	16	16	21	42	44	42	39	40
P11499	Heat shock protein HSP 90-beta	Hsp90ab1	-1.82082	1.25764e-06	6.78558e-06	26	32	21	16	26	38	42	38	35	39
P08113;F7C312	Endoplasmin	Hsp90b1	-1.10455	4.79309e-05	0.000130658	31	40	26	21	38	55	56	51	48	53
Q8BM72	Heat shock 70 kDa protein 13	Hspa13	-1.39142	0.140866	0.162146	0	2	2	1	2	2	2	2	2	2
Q99M31	Heat shock 70 kDa protein 14	Hspa14	-4.12411	9.66337e-06	3.43493e-05	0	0	1	1	0	5	5	5	5	4
Q61696;P17879	Heat shock 70 kDa protein 1A;Heat shock 70 kDa protein 1B	Hspa1a;Hspa1b	-2.90828	9.64656e-08	9.90616e-07	4	6	4	4	4	8	8	8	8	8
P16627	Heat shock 70 kDa protein 1-like	Hspa1l	-0.870722	0.0526359	0.0648332	1	1	1	2	1	1	1	2	2	2
P17156	Heat shock-related 70 kDa protein 2	Hspa2	2.00204	0.00137186	0.00236912	3	3	3	2	2	2	3	3	2	3
Q3U2G2;Q61316	Heat shock 70 kDa protein 4	Hspa4	-2.10075	3.53858e-07	2.54724e-06	16	33	18	16	23	47	47	46	45	49
P48722;E0CY23	Heat shock 70 kDa protein 4L	Hspa4l	-2.66346	9.98406e-05	0.000246165	1	4	4	2	1	8	8	9	7	9
P20029	78 kDa glucose-regulated protein	Hspa5	-1.17668	2.49332e-05	7.55911e-05	39	43	36	31	43	44	47	46	45	46
P63017;Q504P4	Heat shock cognate 71 kDa protein	Hspa8	-0.899882	0.000384248	0.000786897	22	27	26	18	23	32	34	35	34	34
P38647	Stress-70 protein, mitochondrial	Hspa9	-0.893924	0.000530904	0.00103825	25	26	24	21	28	38	38	38	35	40
P14602;D3YZ06	Heat shock protein beta-1	Hspb1	-2.83911	6.78687e-06	2.62075e-05	3	3	2	2	1	6	6	6	6	6
Q8BK58;A0A384DV63	HSPB1-associated protein 1	Hspbap1	-1.5855	0.00417194	0.00641235	0	1	0	1	0	2	2	2	2	1
Q99P31;A0A0U1RPF2	Hsp70-binding protein 1	Hspbp1	-4.00199	4.65538e-05	0.000127511	0	1	1	1	0	4	4	4	5	4
P63038	60 kDa heat shock protein, mitochondrial	Hspd1	-1.88022	3.52727e-07	2.54724e-06	24	34	31	22	27	42	43	41	43	42
Q64433;Q9JI95	10 kDa heat shock protein, mitochondrial	Hspe1;Cpn10-rs1	-0.379115	0.267494	0.295782	6	8	5	5	5	7	7	6	6	8
E9PZ16;B1B0C7;Q05793	Basement membrane-specific heparan sulfate proteoglycan core protein;Endorepellin;LG3 peptide	Hspg2	3.32962	6.90176e-10	3.16962e-08	17	18	17	14	18	10	11	12	10	10
Q61699;E9Q0U7	Heat shock protein 105 kDa	Hsph1	-1.71282	1.22951e-05	4.22366e-05	13	19	17	14	17	34	33	30	29	32
Q8BGC0	HIV Tat-specific factor 1 homolog	Htatsf1	-2.85356	0.000320592	0.000672399	0	1	0	0	0	1	3	3	3	3
F6TCV0;D3YX27;Q9JIY5;S4R1A8;F6XUR8;S4R1B3;D3YX28	Serine protease HTRA2, mitochondrial	Htra2	-2.08852	0.00144242	0.00247754	2	1	1	0	0	2	2	2	2	2
A2AFQ0;Q7TMY8	E3 ubiquitin-protein ligase HUWE1	Huwe1	-2.23585	7.39334e-07	4.54548e-06	6	7	10	9	5	25	23	22	21	20
Q9JKR6	Hypoxia up-regulated protein 1	Hyou1	-1.29411	1.64369e-05	5.38806e-05	17	24	18	15	20	34	36	33	34	34
Q8BU30	Isoleucine--tRNA ligase, cytoplasmic	Iars	-0.690424	0.00249301	0.00403302	16	22	16	12	17	33	34	32	30	30
Q8BIJ6;E9PWN2	Isoleucine--tRNA ligase, mitochondrial	Iars2	-2.26046	1.38071e-05	4.7036e-05	4	5	5	3	5	11	12	10	9	11
F6RPJ9;Q9JHR7	Insulin-degrading enzyme	Ide	-2.76093	0.000450507	0.00090164	5	6	7	1	5	18	17	17	17	16
O88844	Isocitrate dehydrogenase [NADP] cytoplasmic	Idh1	-4.69944	9.66059e-07	5.54985e-06	2	1	3	2	2	10	10	9	7	7
P54071	Isocitrate dehydrogenase [NADP], mitochondrial	Idh2	-1.72647	3.79709e-06	1.63835e-05	10	13	11	8	10	15	15	16	15	16
A0A1L1STE6;Q9D6R2	Isocitrate dehydrogenase [NAD] subunit alpha, mitochondrial	Idh3a	-1.96191	0.000376965	0.000775309	8	9	5	5	6	14	14	12	12	10
Q91VA7	Isocitrate dehydrogenase [NAD] subunit, mitochondrial	Idh3b	-1.53322	0.014466	0.0197734	1	1	3	1	3	6	6	6	5	6
P70404	Isocitrate dehydrogenase [NAD] subunit gamma 1, mitochondrial	Idh3g	-1.22121	0.00098649	0.00176533	1	3	1	2	1	5	5	6	6	5
G3XA48;P58044	Isopentenyl-diphosphate Delta-isomerase 1	Idi1	-1.72648	0.000278993	0.000598738	1	2	1	2	1	3	2	3	3	2
P0DOV1;Q8CGE8	Interferon-activable protein 205-A	Ifi205a	-2.43932	0.00710323	0.0103513	0	1	0	2	1	3	4	3	4	2
Q9ESY9	Gamma-interferon-inducible lysosomal thiol reductase	Ifi30	3.87943	0.000210851	0.000469377	1	1	1	1	1	0	0	1	0	0
Q9CQW9	Interferon-induced transmembrane protein 3	Ifitm3	4.39407	0.00123106	0.00215191	3	3	2	0	2	3	2	1	0	2
Q61249	Immunoglobulin-binding protein 1	Igbp1	-2.39699	4.66549e-05	0.000127544	0	0	0	0	0	1	1	1	2	1
E9QNX9;Q60751	Tyrosine-protein kinase receptor;Insulin-like growth factor 1 receptor;Insulin-like growth factor 1 receptor alpha chain;Insulin-like growth factor 1 receptor beta chain	Igf1r	1.92049	0.000463173	0.000923376	1	1	1	1	1	0	0	0	0	0
O88477	Insulin-like growth factor 2 mRNA-binding protein 1	Igf2bp1	-1.52924	5.31448e-05	0.000142833	4	4	3	3	3	7	7	6	5	7
Q5SF07;A6X8Z3	Insulin-like growth factor 2 mRNA-binding protein 2	Igf2bp2	-2.76238	2.65227e-06	1.22766e-05	1	3	2	2	2	6	8	8	9	8
Q9CPN8	Insulin-like growth factor 2 mRNA-binding protein 3	Igf2bp3	-4.20628	4.78746e-07	3.25025e-06	0	0	0	1	0	4	5	5	4	5
Q07113	Cation-independent mannose-6-phosphate receptor	Igf2r	4.48086	1.01348e-07	1.03332e-06	11	12	13	8	9	5	4	5	5	2
E9Q5D9;F8WH23;Q61581	Insulin-like growth factor-binding protein 7	Igfbp7	6.20902	2.15998e-09	6.87592e-08	1	1	1	1	1	0	0	0	0	0
Q9Z1M8;A0A494BAW7	Protein Red	Ik	1.16303	0.000317503	0.000666969	2	2	2	1	2	2	2	2	2	2
Q7TT37	Elongator complex protein 1	Ikbkap	-0.567498	0.0107264	0.0150242	9	8	8	7	9	12	13	13	13	12
P14719	Interleukin-1 receptor-like 1	Il1rl1	3.29066	0.000983561	0.00176229	2	2	2	2	2	1	1	1	0	1
V9GX00;Q00560	Interleukin-6 receptor subunit beta	Il6st	6.13739	2.73854e-06	1.25134e-05	5	8	8	6	8	0	0	0	0	1
Q9CXY6	Interleukin enhancer-binding factor 2	Ilf2	-1.1956	3.94209e-05	0.000111382	7	9	9	6	7	15	12	14	13	14
Q45VK5;A0A1L1STE4;Q9Z1X4	Interleukin enhancer-binding factor 3	Ilf3	-1.41808	1.59748e-05	5.27888e-05	9	14	11	9	11	18	20	21	19	20
O55222	Integrin-linked protein kinase	Ilk	-0.568793	0.0285838	0.0367967	3	5	4	4	4	7	7	7	6	8
Q8R0F6	Integrin-linked kinase-associated serine/threonine phosphatase 2C	Ilkap	-4.14404	4.65187e-05	0.000127511	0	0	0	1	0	4	4	4	4	4
E9Q800;Q8CAQ8;E9QAY6;A0A0U1RP81	MICOS complex subunit Mic60	Immt	1.30454	0.000135045	0.000321082	8	11	9	7	10	9	10	9	9	9
Q924B0;O55023;Q80ZJ2	Inositol monophosphatase 1	Impa1	-1.09967	0.000263869	0.000570554	6	5	6	4	4	7	7	7	8	7
E0CYE2;F7DEU6;P50096;E0CXK0	Inosine-5-monophosphate dehydrogenase;Inosine-5-monophosphate dehydrogenase 1	Impdh1	-1.45385	0.000494393	0.000978877	1	2	3	2	2	3	4	4	3	3
P24547;A0A0A6YXS4	Inosine-5-monophosphate dehydrogenase 2	Impdh2	-1.51872	3.50032e-06	1.51946e-05	6	7	4	4	5	9	9	9	9	9
Q0GNC1;E9QLA5;A0A1Y7VM80	Inverted formin-2	Inf2	-0.309162	0.689886	0.714579	2	3	1	1	3	2	3	3	3	3
E0CYQ4;E0CX64;H3BK26;P49442	Inositol polyphosphate 1-phosphatase	Inpp1	-3.63558	0.00345028	0.0054224	0	0	1	0	0	1	1	0	1	1
A0A0G2JFJ6;Q7TPD0	Integrator complex subunit 3	Ints3	-1.57698	0.00367935	0.0057321	1	2	2	0	0	5	4	4	3	3
A0A0R4J0E4;Q7TQK1	Integrator complex subunit 7	Ints7	0.0600806	0.874543	0.886298	1	2	2	2	1	1	2	1	2	2
Q8K2V6	Importin-11	Ipo11	-1.76651	0.00683426	0.0100154	0	2	2	2	0	6	5	5	4	4
Q8VI75;Q5U4C5	Importin-4	Ipo4	-0.823789	0.000710165	0.00133452	7	6	10	7	9	18	17	16	17	16
Q8BKC5	Importin-5	Ipo5	-1.62458	1.75532e-06	8.77658e-06	21	28	22	16	22	44	35	35	39	34
Q9EPL8	Importin-7	Ipo7	-2.02627	1.57102e-06	8.05182e-06	4	6	8	6	8	21	23	23	20	21
Q7TMY7;B2KGD7	Importin-8	Ipo8	-2.33097	0.000417976	0.000847488	1	2	0	0	0	2	2	2	2	2
E9QKZ2;Q91YE6	Importin-9	Ipo9	-2.52827	1.17855e-06	6.43152e-06	3	7	4	4	5	11	12	10	10	10
Q9JKF1	Ras GTPase-activating-like protein IQGAP1	Iqgap1	-0.777421	0.00104411	0.00185914	29	44	29	20	36	54	56	56	50	56
F8VQ29;Q3UQP1		Iqgap3	0.18748	0.536556	0.567873	2	3	3	3	2	4	2	2	3	3
E9Q1P8	Interferon regulatory factor 2-binding protein 2	Irf2bp2	-2.27875	9.93955e-06	3.52e-05	1	0	0	0	0	2	2	2	2	2
Q8K3X4	Interferon regulatory factor 2-binding protein-like	Irf2bpl	-2.82854	0.000984575	0.001763	0	3	1	1	1	4	6	4	3	4
Q60766	Immunity-related GTPase family M protein 1	Irgm1	6.39607	2.46549e-09	7.35888e-08	6	7	6	6	5	2	1	3	2	2
Q91V64;A0A494B952	Isochorismatase domain-containing protein 1	Isoc1	-2.82853	0.000596713	0.0011466	1	1	0	1	0	5	2	3	4	4
Q9CX00	IST1 homolog	Ist1	1.33928	0.13834	0.159559	2	2	1	2	1	2	2	0	2	2
Q9JHU9	Inositol-3-phosphate synthase 1	Isyna1	-6.52887	4.51383e-09	1.06877e-07	1	0	0	0	1	4	5	4	5	5
Q8C863	E3 ubiquitin-protein ligase Itchy	Itch	2.23495	0.00901391	0.012829	2	1	1	0	3	0	1	2	0	0
Q62470	Integrin alpha-3;Integrin alpha-3 heavy chain;Integrin alpha-3 light chain	Itga3	5.19644	9.85275e-07	5.64562e-06	6	6	6	3	5	3	1	3	1	1
P11688	Integrin alpha-5;Integrin alpha-5 heavy chain;Integrin alpha-5 light chain	Itga5	4.38571	9.26429e-11	1.22319e-08	10	13	11	8	13	4	3	5	5	5
P43406;A2AKI5	Integrin alpha-V;Integrin alpha-V heavy chain;Integrin alpha-V light chain	Itgav	4.11679	4.20245e-09	1.02034e-07	10	12	9	9	11	4	8	5	5	3
P09055	Integrin beta-1	Itgb1	2.52512	2.09207e-06	1.01589e-05	15	15	13	10	13	13	14	12	12	11
A0A338P795;Q6PE70;G5E8F8;O70309	Integrin beta;Integrin beta-5	Itgb5	3.6842	5.8738e-05	0.000155387	2	2	2	1	2	2	1	1	1	0
B1AYG7;B1AYG6;Q9Z0T9	Integrin beta;Integrin beta-6	Itgb6	2.58072	4.28846e-07	2.96059e-06	1	1	1	1	1	1	1	1	1	1
A0A2I3BQ30;O89051	Integral membrane protein 2B;BRI2, membrane form;BRI2 intracellular domain;BRI2C, soluble form;Bri23 peptide	Itm2b	5.75154	0.000575542	0.00111264	1	1	1	0	1	0	0	0	0	0
A0A087WRM2;Q91VK4	Integral membrane protein 2C;CT-BRI3	Itm2c	4.16959	0.00440098	0.00673547	0	1	1	1	1	0	0	0	0	0
Q9D892	Inosine triphosphate pyrophosphatase	Itpa	-4.87164	3.94864e-06	1.68849e-05	0	0	1	0	0	1	3	2	2	3
Q9JHI5	Isovaleryl-CoA dehydrogenase, mitochondrial	Ivd	-4.30086	2.4658e-09	7.35888e-08	0	0	0	0	0	1	3	1	2	1
A0A1D5RMB4;A0A1D5RLV0;Q8C1D8	Protein IWS1 homolog	Iws1	-3.36694	2.26134e-07	1.75101e-06	1	0	1	1	1	3	2	2	2	2
B1ASP2;P52332	Tyrosine-protein kinase;Tyrosine-protein kinase JAK1	Jak1	3.64889	6.35929e-07	4.04875e-06	2	1	2	1	2	0	0	0	0	1
G3UVU9;Q9ERI5;F6VRF7;F6VMC4	Bifunctional arginine demethylase and lysyl-hydroxylase JMJD6	Jmjd6	-3.93126	0.000131528	0.000313761	0	1	0	0	0	2	2	3	1	3
P15066	Transcription factor jun-D	Jund	-0.574012	0.425525	0.456603	0	1	1	1	1	1	1	1	1	2
Q02257	Junction plakoglobin	Jup	2.99338	0.000380079	0.000780034	14	9	13	8	11	9	3	14	6	7
Q8BX02	KN motif and ankyrin repeat domain-containing protein 2	Kank2	1.8367	0.00118904	0.00208866	2	1	2	2	1	2	1	1	2	2
Q99MN1;Q8R2P8	Lysine--tRNA ligase	Kars	-1.73225	0.000219323	0.000485418	9	15	12	10	9	19	20	23	20	22
Q9JHP7	KDEL motif-containing protein 1	Kdelc1	-0.933138	0.191706	0.21598	0	0	0	0	0	1	2	2	2	1
G5E897;A0A1L1SRB2		Kdelc2	-1.84457	5.5186e-05	0.000147489	1	0	2	1	0	2	2	2	2	2
G8JL40;A3KG93;Q6ZQ88	Lysine-specific histone demethylase 1A	Kdm1a	-1.02578	0.00034944	0.000726521	3	4	4	2	2	5	6	7	6	6
A0A1L1SS10;Q9Z2X8	Kelch-like ECH-associated protein 1	Keap1	2.35084	0.00282786	0.00452111	0	1	1	1	1	1	0	0	0	1
Q60749	KH domain-containing, RNA-binding, signal transduction-associated protein 1	Khdrbs1	0.65267	0.0534848	0.0658504	2	5	3	2	2	4	5	3	4	3
Q3U0V1;A0A3B2WCD8	Far upstream element-binding protein 2	Khsrp	0.618277	0.00909361	0.0129114	15	16	16	13	11	19	22	19	21	21
Q8C2E7	WASH complex subunit strumpellin	Kiaa0196	1.01757	0.0116524	0.016198	3	3	2	4	3	3	2	2	4	3
Q3UMB9	WASH complex subunit 7	Kiaa1033	-1.41156	0.0580557	0.0710203	1	2	1	0	1	3	3	3	4	2
A0A1B0GR85;A0A1D5RLN6;Q8BRV5	Uncharacterized protein KIAA1671	Kiaa1671	2.78415	0.000857585	0.00156396	2	1	2	1	2	0	0	0	1	0
A0A1Y7VNF8;A0A1Y7VMH7;A0A1Y7VME9;E9Q9B7		Kidins220	0.57776	0.0288331	0.0370767	1	1	1	1	0	1	1	1	1	1
Q6P9P6	Kinesin-like protein KIF11	Kif11	-2.62426	0.0137688	0.0189015	2	1	3	0	2	4	4	4	5	5
E9Q4K7;A0A286YCV9;Q3V3Y9;A0A286YDX6;E9Q9B0;F8VQ75;O35071;Q9EQW7;Q80TF6	Kinesin-like protein;Kinesin-like protein KIF1C;Kinesin-like protein KIF13A;StAR-related lipid transfer protein 9	Kif13b;Kif1c;Kif13a;Stard9	1.74464	0.00729952	0.0106104	1	1	1	1	1	1	1	1	0	1
A0A1L1SU97;Q6P9L6	Kinesin-like protein KIF15	Kif15	-0.0835217	0.803961	0.820573	2	2	2	2	1	2	2	2	2	3
A0A1D5RMD4;E7FLY0;B1AVY7	Kinesin-like protein;Kinesin-like protein KIF16B	Kif16b	1.3858	0.0680221	0.0822292	0	0	1	0	0	1	0	0	0	0
A0A5F8MPF0;Q60575;E9QAN4;G3UW47;Q6TA13;E9Q9G6;A0A087WQE8;P33173	Kinesin-like protein KIF1B;Kinesin-like protein;Kinesin-like protein KIF1A	Kif1b;Kif1a	4.0108	0.000203817	0.000456402	1	0	1	1	1	0	0	0	0	0
E9Q5G3;A0A1L1SRP4	Kinesin-like protein KIF23	Kif23	4.81361	5.00403e-07	3.36199e-06	6	9	8	5	9	1	3	2	3	3
P28740;E0CZ72;F8VQ42	Kinesin-like protein KIF2A;Kinesin-like protein	Kif2a	-2.22313	0.000521093	0.00102396	1	1	3	1	0	5	6	5	6	6
Q3TTL2;Q922S8	Kinesin-like protein;Kinesin-like protein KIF2C	Kif2c	0.491348	0.313126	0.342799	1	1	2	1	1	2	3	2	2	2
P33174	Chromosome-associated kinesin KIF4	Kif4	-0.318387	0.320685	0.350673	1	0	2	1	0	2	1	2	2	2
Q61768;E9QAK5	Kinesin-1 heavy chain;Kinesin-like protein	Kif5b	-0.995509	0.000109983	0.00026681	9	14	13	10	11	26	26	25	25	22
Q5UE59;E9Q7C9;Q7TNF4;Q8CD76;A0A5F8MPZ2;O88447	Kinesin light chain 1	Klc1	-1.5219	0.0281261	0.0362488	2	2	2	2	1	4	2	2	2	3
G3X961;G3UZG5;G3UZ63;Q921I2	Kelch domain-containing protein 4	Klhdc4	-0.740319	0.0481238	0.0596344	2	3	4	3	4	5	4	4	4	4
A0A0G2JF30;G3UW75;Q8BUL5	Kelch-like protein 7	Klhl7	0.141628	0.642456	0.67152	1	1	1	1	1	1	1	1	1	1
Q6ZPT1;Q80TF4	Kelch-like protein 9;Kelch-like protein 13	Klhl9;Klhl13	5.23456	2.46403e-08	3.7155e-07	4	3	3	3	4	0	1	2	0	0
H7BX94;Q9Z2Q2;D3Z5V3;F6ZLH4;K4DI66	Lysine-rich nucleolar protein 1	Knop1	2.44089	4.8659e-06	2.00299e-05	1	2	2	2	2	1	1	2	1	1
Q60960	Importin subunit alpha-5;Importin subunit alpha-5, N-terminally processed	Kpna1	-1.22643	0.109374	0.127901	0	0	1	0	0	1	1	1	1	0
P52293	Importin subunit alpha-1	Kpna2	0.149699	0.354863	0.385399	9	11	12	9	11	14	13	13	13	11
O35344	Importin subunit alpha-4	Kpna3	-0.919531	0.00361781	0.00564852	2	2	2	2	3	6	6	5	6	5
O35343;A0A0B4J1E7;D3YTN1	Importin subunit alpha-3	Kpna4	-3.97174	8.65707e-06	3.16359e-05	0	1	1	1	2	5	6	5	6	6
Q4FJZ2;O35345	Importin subunit alpha;Importin subunit alpha-7	Kpna6	-3.01412	0.00276171	0.00442769	0	2	1	1	1	2	3	2	3	1
P70168	Importin subunit beta-1	Kpnb1	-1.08765	9.87653e-05	0.000243933	19	19	19	15	21	26	25	27	25	26
Q3UV11;Q9Z331	Keratin, type II cytoskeletal 6B	Krt6b	2.08601	0.0604269	0.0737008	1	1	1	1	1	1	0	1	0	0
Q3UV17	Keratin, type II cytoskeletal 2 oral	Krt76	0.19182	0.896198	0.906641	1	1	1	0	1	1	1	1	1	1
F8VQC7;A0A087WQQ5;Q61595;A0A087WPX0;A0A087WP14;A0A087WS29;A0A087WRS1;A0A087WP85;A0A087WNW3;A0A087WQ25;A0A087WQI3;A0A087WS23;A0A087WPW5;A0A087WQD0;A0A087WQG4;A0A087WS04;A0A087WP48;A0A087WQF8	Kinectin	Ktn1	0.806237	0.00387615	0.00599631	10	11	11	9	11	11	11	14	12	12
Q91YP0	L-2-hydroxyglutarate dehydrogenase, mitochondrial	L2hgdh	-3.45932	4.30202e-09	1.03574e-07	0	0	0	0	0	2	2	2	2	2
Q61001	Laminin subunit alpha-5	Lama5	3.39947	2.27793e-08	3.53811e-07	3	5	5	4	5	2	3	3	2	3
E9QN70;P02469	Laminin subunit beta-1	Lamb1	0.534625	0.105845	0.124027	7	10	9	4	10	11	9	11	11	14
F8VQJ3;P02468	Laminin subunit gamma-1	Lamc1	1.44447	0.00043569	0.000877198	7	8	8	6	8	7	9	6	8	8
P11438	Lysosome-associated membrane glycoprotein 1	Lamp1	5.4757	6.2323e-08	7.14221e-07	9	10	6	6	8	6	3	4	3	5
P17047	Lysosome-associated membrane glycoprotein 2	Lamp2	6.39588	1.96823e-10	1.87966e-08	11	12	9	10	11	6	5	4	6	7
Q9CQ22;A0A0A6YX02	Ragulator complex protein LAMTOR1	Lamtor1	7.30519	6.33914e-11	1.00898e-08	5	7	4	3	7	2	2	2	1	2
Q9JHS3;D3YTS4	Ragulator complex protein LAMTOR2	Lamtor2	6.83358	1.91021e-05	6.10798e-05	1	2	1	1	2	0	0	0	0	0
O88653	Ragulator complex protein LAMTOR3	Lamtor3	5.28328	0.000741299	0.00138721	4	2	4	2	4	2	1	1	2	0
Q8CF66	Ragulator complex protein LAMTOR4;Ragulator complex protein LAMTOR4, N-terminally processed	Lamtor4	6.50059	8.6226e-06	3.15501e-05	1	1	1	1	1	1	1	1	0	1
G3UW70;Q9D1L9	Ragulator complex protein LAMTOR5	Lamtor5	7.45764	6.86634e-10	3.16962e-08	1	1	1	1	1	0	0	0	0	0
Q9CPY7	Cytosol aminopeptidase	Lap3	-1.00627	0.000114683	0.000277435	6	13	14	9	10	20	18	18	17	17
Q6ZQ58;Z4YJT3	La-related protein 1	Larp1	-3.36066	0.000906415	0.00164255	2	4	3	0	0	14	9	9	11	11
A0A2R8W6Y5;A0A2R8VKL5;E9Q066;G3X9Q6;Q8BWW4	La-related protein 4	Larp4	-0.764646	0.0155231	0.0209881	2	3	2	2	3	4	5	3	3	4
Q6A0A2	La-related protein 4B	Larp4b	-0.695371	0.267068	0.295425	1	0	2	1	0	2	1	1	2	1
Q05CL8;A2AMD0	La-related protein 7	Larp7;Gm12666	-1.85534	0.0293572	0.0377167	0	2	2	2	1	4	4	4	3	3
Q8BMJ2	Leucine--tRNA ligase, cytoplasmic	Lars	-1.15596	1.80284e-05	5.82316e-05	16	20	16	12	18	35	31	31	34	30
A2BE28	Ribosomal biogenesis protein LAS1L	Las1l	-1.42912	0.0582667	0.0712481	0	0	2	1	1	2	2	3	2	2
Q61792;A2A6G9;A2A6H0;A2A6G7;A2A6G8;A2A6G6	LIM and SH3 domain protein 1	Lasp1	-0.354031	0.499227	0.531113	5	6	4	3	3	5	9	8	7	9
P06151;A0A1B0GSX0;A0A1B0GSR9;D3YZQ9;A0A1B0GT41;A0A1B0GQX5;A0A1B0GSL7	L-lactate dehydrogenase A chain;L-lactate dehydrogenase	Ldha	-1.55951	1.74568e-05	5.67692e-05	13	15	12	12	7	19	18	16	17	17
P16125;D3Z7F0	L-lactate dehydrogenase B chain;L-lactate dehydrogenase	Ldhb	-1.92247	0.0132408	0.0182205	0	0	0	0	1	2	2	1	2	2
A0A1L1SRE8;P35951	Low-density lipoprotein receptor	Ldlr	3.38463	8.41548e-07	4.99179e-06	2	3	3	2	2	1	2	1	2	2
Q5XJE5	RNA polymerase-associated protein LEO1	Leo1	-2.2384	0.000896114	0.00162904	1	1	1	0	0	2	2	2	1	2
Q8CG70	Prolyl 3-hydroxylase 3	Leprel2	-1.91747	0.00212931	0.00349999	0	1	1	0	1	1	3	2	2	2
Q9Z2I0	LETM1 and EF-hand domain-containing protein 1, mitochondrial	Letm1	-1.6369	8.49631e-05	0.000214466	2	3	3	3	2	5	5	6	6	6
P16045	Galectin-1	Lgals1	0.0363528	0.864526	0.876457	8	9	8	6	9	9	9	9	9	9
Q8C253;P16110	Galectin;Galectin-3	Lgals3	1.3261	8.98176e-05	0.000223963	6	6	5	5	6	5	4	5	5	5
Q07797	Galectin-3-binding protein	Lgals3bp	4.79509	0.000453241	0.000905535	1	4	3	1	3	0	0	0	0	0
Q9JL15;A8DIL0;Q8C6H0	Galectin-8;Galectin	Lgals8	3.351	0.000143478	0.000338046	1	2	2	2	1	0	0	0	1	0
Q8VED9	Galectin-related protein	Lgalsl	-1.72515	0.0297868	0.0382173	0	0	0	0	0	1	1	1	1	0
O89017	Legumain	Lgmn	2.49949	0.000209893	0.000467608	2	4	2	1	4	3	2	2	2	3
Q3U4X8;P37913	DNA ligase;DNA ligase 1	Lig1	-2.73527	0.000189149	0.000429068	1	5	3	4	1	12	13	11	14	14
Q3UC82;Q80ZH7;K4DI59;P97386;Q3TJN5;B1AT03	DNA ligase;DNA ligase 3	Lig3	-0.516268	0.0924803	0.109486	2	3	2	3	1	3	4	3	4	3
Q9ERG0	LIM domain and actin-binding protein 1	Lima1	2.12868	0.00910745	0.0129236	3	5	3	2	3	2	2	3	1	4
A0A0R4J005;A0A5F8MPJ3;E9QP62;Q9D7B2;Q99JW4	LIM and senescent cell antigen-like-containing domain protein 1	Lims1	2.02821	0.00547199	0.00821228	2	2	2	2	1	1	2	2	1	2
O88952;Q8JZS0	Protein lin-7 homolog C;Protein lin-7 homolog A	Lin7c;Lin7a	3.88276	0.000382731	0.000784351	1	1	2	2	1	2	0	1	1	0
Q9Z0M5	Lysosomal acid lipase/cholesteryl ester hydrolase	Lipa	4.63986	0.00122825	0.00214962	0	2	4	3	4	1	1	0	0	0
A0A0R4J0S4;Q80Y17	Lethal(2) giant larvae protein homolog 1	Llgl1	1.38013	0.0380178	0.0481313	0	1	2	2	2	1	1	1	2	1
Q9D0F3	Protein ERGIC-53	Lman1	2.05111	8.09309e-07	4.86095e-06	3	3	4	4	4	5	4	5	5	2
Q9DBH5	Vesicular integral-membrane protein VIP36	Lman2	-0.424183	0.0649093	0.0787321	3	4	3	3	3	5	5	4	3	4
Q8K0B2	Probable lysosomal cobalamin transporter	Lmbrd1	3.22821	0.0175393	0.0235364	0	1	1	1	1	0	0	1	0	0
Q8C3X8	Lipase maturation factor 2	Lmf2	3.0883	1.04781e-06	5.86323e-06	1	2	2	1	1	1	1	1	1	1
P48678	Prelamin-A/C;Lamin-A/C	Lmna	1.14727	1.93679e-05	6.15178e-05	36	40	29	30	34	38	39	38	41	40
P14733	Lamin-B1	Lmnb1	2.05307	2.88166e-05	8.48636e-05	10	14	10	11	13	12	11	9	9	7
A0A0R4J0Q5;P21619	Lamin-B2	Lmnb2	1.97324	0.000958609	0.00172297	1	1	1	1	1	0	1	0	0	1
Q8C129	Leucyl-cystinyl aminopeptidase	Lnpep	5.96237	7.06528e-06	2.70616e-05	9	12	11	7	10	4	1	0	1	3
Q8CGK3	Lon protease homolog, mitochondrial	Lonp1	-1.991	3.15092e-07	2.3029e-06	10	6	6	2	10	23	21	22	22	19
P28301	Protein-lysine 6-oxidase	Lox	2.11508	4.75848e-06	1.96705e-05	2	2	2	2	2	2	2	2	2	2
Q3TFD2	Lysophosphatidylcholine acyltransferase 1	Lpcat1	1.27647	0.0644645	0.0782257	1	1	1	1	1	0	1	1	1	1
A0A0G2JEQ8;A0A0G2JH16;A0A0G2JFV3;A0A0G2JDE3;A0A0G2JG66;A0A0G2JDF4;A0A0G2JFF5;A0A0G2JDK6;A0A0G2JGM8;Q8JZZ7	Latrophilin-2	Lphn2	2.74107	0.000503123	0.000992733	1	1	0	1	1	0	0	0	0	0
Q8BFW7	Lipoma-preferred partner homolog	Lpp	0.680219	0.097807	0.115268	4	9	5	5	5	8	9	7	6	8
B7ZWM8;B2RXP1;E9QAU9;Q8BVU0	Leucine-rich repeat and calponin homology domain-containing protein 3	Lrch3	-0.445433	0.33885	0.369408	0	1	2	1	1	2	2	2	2	2
P70193	Leucine-rich repeats and immunoglobulin-like domains protein 1	Lrig1	3.85862	2.92372e-06	1.30475e-05	1	2	2	1	2	0	0	0	0	0
Q91ZX7;A0A0R4J0I9	Prolow-density lipoprotein receptor-related protein 1;Low-density lipoprotein receptor-related protein 1 85 kDa subunit;Low-density lipoprotein receptor-related protein 1 515 kDa subunit;Low-density lipoprotein receptor-related protein 1 intracellular domain	Lrp1	2.51624	3.7768e-08	5.12822e-07	26	30	23	20	28	23	25	21	21	15
A0A0R4J0A9;O88572	Low-density lipoprotein receptor-related protein 6	Lrp6	2.28068	0.00018376	0.000418167	0	1	1	1	1	0	0	0	0	0
P55302	Alpha-2-macroglobulin receptor-associated protein	Lrpap1	-2.97119	0.000208703	0.000465318	1	2	1	0	1	3	3	3	3	3
Q6PB66	Leucine-rich PPR motif-containing protein, mitochondrial	Lrpprc	0.481702	0.627689	0.656804	17	21	27	14	21	35	34	32	30	28
A0A0R4J0W6;Q9CRC8	Leucine-rich repeat-containing protein 40	Lrrc40	-1.32896	0.00569677	0.00850509	1	2	2	2	1	3	6	5	4	5
E9PV22;Q505F5	Leucine-rich repeat-containing protein 47	Lrrc47	-2.45	3.43278e-06	1.49923e-05	4	4	3	3	1	10	10	10	10	10
Q3UGP9	Leucine-rich repeat-containing protein 58	Lrrc58	-2.52012	0.0021935	0.00359518	0	1	1	0	1	2	2	3	2	3
Q922Q8	Leucine-rich repeat-containing protein 59	Lrrc59	1.38789	0.000285015	0.000608925	5	7	6	4	7	9	7	8	7	7
Q80WG5	Volume-regulated anion channel subunit LRRC8A	Lrrc8a	4.15521	1.14227e-08	2.08446e-07	3	3	3	2	3	1	1	0	2	1
Q8R502	Volume-regulated anion channel subunit LRRC8C	Lrrc8c	5.21224	1.1865e-07	1.13311e-06	4	5	4	4	4	1	0	2	2	1
G5E8E1;A0A087WNU6;E9Q9T1;A0A087WPK3;A0A087WSF5		Lrrfip1	-2.19976	0.000650502	0.00123669	1	1	2	0	0	2	2	2	2	2
Q3UZ39	Leucine-rich repeat flightless-interacting protein 1	Lrrfip1	-0.791811	0.00985916	0.0139077	2	5	3	2	4	5	7	7	6	7
Q80ZI6	E3 ubiquitin-protein ligase LRSAM1	Lrsam1	-0.589798	0.0442634	0.0553051	0	0	0	0	0	1	1	1	1	1
Q3UM18	Large subunit GTPase 1 homolog	Lsg1	-2.69656	0.00400969	0.00619955	0	0	2	0	0	2	2	2	2	1
Q9D0R8	Protein LSM12 homolog	Lsm12	-3.05575	2.02873e-07	1.62685e-06	0	0	0	0	0	1	1	1	1	1
F6X2V9;Q8K2F8	Protein LSM14 homolog A	Lsm14a	-4.42399	8.75865e-06	3.19663e-05	0	0	0	0	0	1	2	2	2	1
P62311	U6 snRNA-associated Sm-like protein LSm3	Lsm3	0.304133	0.210391	0.235733	1	1	1	1	1	1	1	1	1	1
D3YTP8;A0A1B0GRR9;Q9CY46;Q9QXA5;A0A1B0GQZ9	U6 snRNA-associated Sm-like protein LSm4	Lsm4	-1.45082	0.357995	0.388653	0	0	1	0	1	2	1	2	1	0
Q6ZWM4;A0A0N4SUZ3	U6 snRNA-associated Sm-like protein LSm8	Lsm8	-4.24204	5.17945e-05	0.000139728	0	1	0	0	0	1	2	1	1	2
Q8BLN5	Lanosterol synthase	Lss	0.507573	0.0913042	0.108273	1	2	2	1	1	2	3	3	2	3
P24527	Leukotriene A-4 hydrolase	Lta4h	-3.66926	2.75493e-05	8.20466e-05	2	5	5	3	2	17	17	16	14	16
B1B1E2;A0A3Q4EGK3;Q8CG19	Latent-transforming growth factor beta-binding protein 1	Ltbp1	0.496577	0.193481	0.217895	2	2	1	1	2	2	2	2	2	2
A0A0G2JGX1;A0A0G2JEA3;P08071	Lactotransferrin	Ltf	4.13554	0.00360516	0.00563491	0	1	1	1	1	0	0	0	0	0
Q14B86;Q6A009	E3 ubiquitin-protein ligase listerin	Ltn1	-0.913101	0.0590359	0.0720963	0	1	0	0	0	1	1	1	1	1
Q6NSQ7	Protein LTV1 homolog	Ltv1	-1.62623	0.0158359	0.0213908	1	0	1	1	0	2	2	2	3	1
Q9CYI4;A0A0R4J047;D3Z765	Putative RNA-binding protein Luc7-like 1	Luc7l	-3.65366	1.98715e-07	1.60797e-06	0	0	0	0	0	3	4	4	4	4
Q7TNC4;E9Q715;Q05CX5	Putative RNA-binding protein Luc7-like 2	Luc7l2	-5.881	2.3171e-06	1.10457e-05	0	0	1	1	0	5	7	4	5	5
Q5SUF2	Luc7-like protein 3	Luc7l3	-3.46854	6.7532e-06	2.61459e-05	0	0	0	0	1	3	3	3	3	3
Q8R4U7	Leucine zipper protein 1	Luzp1	0.995351	0.000628659	0.00120154	1	1	1	1	1	1	1	1	2	2
P70202	Latexin	Lxn	-3.19699	0.000190489	0.000430742	0	1	1	1	1	2	3	3	3	3
A2AW86;Q60767	Lymphocyte antigen 75	Ly75	2.47682	1.74226e-05	5.67225e-05	2	2	2	1	3	3	2	3	2	2
D3Z5X8;D3Z7N3;D3Z345;Q08288;D6RDT2;D3Z009;D3YU83	Cell growth-regulating nucleolar protein	Lyar	-0.448363	0.0444671	0.0555112	2	2	1	1	2	4	4	4	4	2
P24668	Cation-dependent mannose-6-phosphate receptor	M6pr	3.09939	0.000178926	0.000409443	1	1	1	1	1	1	1	1	1	0
Q9QXZ0;B1ARU1;E9QA63;B1ARU4;E9PVY8;F6Q750;A0A571BGC6;A0A571BF93;A0A0A0MQA6;F7ACR9;E9QNP1	Microtubule-actin cross-linking factor 1	Macf1	-0.673615	0.00600175	0.00890472	2	2	1	1	2	4	3	3	4	3
A0A023T778;Q9CQL1;P61327;G3UZW7	Protein mago nashi homolog 2;Protein mago nashi homolog	Magohb;Magoh	-5.41874	0.000147443	0.000344273	0	2	1	0	0	5	5	4	5	5
P27046	Alpha-mannosidase 2	Man2a1	4.31674	4.93962e-06	2.02172e-05	6	8	5	1	6	1	2	1	1	1
O09159	Lysosomal alpha-mannosidase	Man2b1	5.55181	3.08088e-08	4.41335e-07	16	18	13	11	14	2	6	5	5	6
O54782	Epididymis-specific alpha-mannosidase	Man2b2+D44D13:D13:D71	7.54623	2.74052e-08	4.00592e-07	4	10	9	5	9	2	1	0	2	2
A0A0R4J092;Q8K2I4	Beta-mannosidase	Manba	7.5942	1.02682e-11	4.75654e-09	9	15	11	9	9	2	1	1	1	1
Q80ZP8;Q3TMX5;F6USD5;F6T4L3;Q9CXI5	Mesencephalic astrocyte-derived neurotrophic factor	Manf	-0.954745	0.00108833	0.00192474	2	2	2	3	2	6	6	5	4	6
Q64133	Amine oxidase [flavin-containing] A	Maoa	2.05564	0.00759005	0.0109604	2	2	1	0	1	1	1	1	1	1
P14873	Microtubule-associated protein 1B;MAP1B heavy chain;MAP1 light chain LC1	Map1b	1.1238	0.000997003	0.00178081	5	5	6	7	4	7	6	5	7	4
Q9CQV6;M0QWC2	Microtubule-associated proteins 1A/1B light chain 3B	Map1lc3b	3.56114	2.38937e-08	3.65864e-07	1	1	1	1	1	0	0	0	0	0
Q8C052;A0A1D5RLY6	Microtubule-associated protein 1S;MAP1S heavy chain;MAP1S light chain	Map1s	-0.895082	0.00127264	0.00221514	3	2	3	3	4	5	6	6	4	5
P31938	Dual specificity mitogen-activated protein kinase kinase 1	Map2k1	-4.98419	8.97039e-08	9.4017e-07	0	1	0	0	0	4	3	3	4	4
Q91YS7;Q63932;M0QWN2	Dual specificity mitogen-activated protein kinase kinase 2	Map2k2	-2.19404	2.23124e-05	6.94084e-05	0	0	1	1	1	5	4	4	5	5
P47809;M0QW52;B1ATL6	Dual specificity mitogen-activated protein kinase kinase 4	Map2k4	-0.744095	0.00559887	0.00838514	2	1	1	1	1	2	2	2	2	2
P27546	Microtubule-associated protein 4	Map4	-0.64371	0.00358179	0.00560144	14	16	20	14	16	27	23	26	25	24
P97820;B7ZNR9;A0A0A6YW53;E9PVG7;F8VPL5;A0A0A6YWR8;B2RUE8;A0A0A6YWM8;F7AMS7;A0A0A6YVZ8;B2RQ80;E0CZF8;E0CZD7;Q9JM52;P83510;E0CXD6;E0CY98;E9PUL9;Q5SXG1;Q5SXG3;G3X9G2;B9EKN8	Mitogen-activated protein kinase kinase kinase kinase 4;Misshapen-like kinase 1;Traf2 and NCK-interacting protein kinase	Map4k4;Mink1;Tnik	1.72195	0.00110597	0.00195231	3	3	4	4	3	2	2	4	3	3
P63085	Mitogen-activated protein kinase 1	Mapk1	-2.2548	1.87626e-07	1.55343e-06	4	6	4	5	5	8	7	8	5	7
P47811;A0A3B2WB60;B2KF34	Mitogen-activated protein kinase 14	Mapk14	-3.68245	4.664e-05	0.000127544	0	0	1	0	0	4	3	3	3	3
Q63844;A0A0U1RPX4;D3Z3G6;D3Z6D8	Mitogen-activated protein kinase 3;Mitogen-activated protein kinase	Mapk3	-3.83467	0.000327878	0.000685172	4	1	1	1	0	5	5	5	5	5
Q61166	Microtubule-associated protein RP/EB family member 1	Mapre1	-2.07552	5.22718e-06	2.12123e-05	3	4	4	2	3	11	10	9	8	10
A0A0R4J1H0;Q3KNM2	E3 ubiquitin-protein ligase MARCH5	Marchf5	-0.503312	0.49883	0.531085	0	1	1	1	0	1	1	1	1	1
P26645	Myristoylated alanine-rich C-kinase substrate	Marcks	-0.679442	0.151664	0.173806	1	3	1	1	3	3	4	3	4	3
P28667	MARCKS-related protein	Marcksl1	0.652533	0.0142544	0.0195121	2	3	3	2	3	3	2	3	3	3
Q68FL6;E9QB02	Methionine--tRNA ligase, cytoplasmic	Mars	-0.95222	0.000284274	0.000608248	9	10	14	10	10	21	18	17	19	18
Q3THS6;A0A0U1RNT6;A0A0U1RNK6	S-adenosylmethionine synthase isoform type-2	Mat2a	-3.12473	5.97336e-08	6.98904e-07	6	12	8	9	6	21	20	20	19	20
Q99LB6	Methionine adenosyltransferase 2 subunit beta	Mat2b	-2.06798	1.79741e-05	5.81215e-05	3	2	2	3	2	4	5	4	4	4
Q8K310;A0A494BAZ7;A0A494BAD4	Matrin-3	Matr3	-0.419787	0.145212	0.16668	5	7	4	3	3	9	9	9	8	8
F6WZH1;D3YTR5;D3YTR4;Q9Z2D8	Methyl-CpG-binding domain protein 3	Mbd3	-0.848976	0.16964	0.192559	0	0	0	0	0	1	1	1	1	1
A0A0A6YXE3;A0A0A6YWB0;G3X9Q0;A0A0A6YVV8;Q9JKP5;A0A0A6YXP3	Muscleblind-like protein 1	Mbnl1	-1.8617	0.0683387	0.0825423	1	1	1	1	1	2	2	2	2	2
F6UP63;Q8CHK3	Lysophospholipid acyltransferase 7	Mboat7	-3.52261	0.00864255	0.0123681	1	0	0	1	0	1	1	1	1	1
Q8R2Y2	Cell surface glycoprotein MUC18	Mcam	1.927	0.00106431	0.00188767	2	3	2	2	3	2	2	3	3	2
A0A2R8W722;Q8R3F5	Malonyl-CoA-acyl carrier protein transacylase, mitochondrial	Mcat	-2.04169	0.0153123	0.0207618	0	0	0	0	0	0	1	1	1	1
A0A0G2JF64;Q99MR8	Methylcrotonoyl-CoA carboxylase subunit alpha, mitochondrial	Mccc1	-0.576908	0.546724	0.577355	0	1	1	0	0	1	1	1	0	1
Q3ULD5	Methylcrotonoyl-CoA carboxylase beta chain, mitochondrial	Mccc2	-2.82505	7.84704e-06	2.93879e-05	0	0	0	0	0	2	2	2	1	1
P97310	DNA replication licensing factor MCM2	Mcm2	-2.78548	2.01568e-08	3.19056e-07	13	16	16	9	13	32	30	30	31	33
P25206	DNA replication licensing factor MCM3	Mcm3	-2.36654	5.52968e-07	3.60968e-06	13	18	12	11	17	34	31	29	29	31
P49717	DNA replication licensing factor MCM4	Mcm4	-2.79405	6.33029e-08	7.19693e-07	8	13	11	6	8	30	30	26	25	31
P49718	DNA replication licensing factor MCM5	Mcm5	-1.9101	4.07801e-06	1.72833e-05	8	11	12	5	13	21	20	21	23	22
P97311;Q3ULG5	DNA replication licensing factor MCM6;DNA helicase	Mcm6	-2.78657	7.56451e-06	2.85538e-05	13	18	12	5	10	33	35	31	29	31
Q61881	DNA replication licensing factor MCM7	Mcm7	-2.25157	2.78947e-07	2.0976e-06	12	16	9	7	10	32	32	29	29	28
Q8R3C0;H9KV04	Mini-chromosome maintenance complex-binding protein	Mcmbp	-2.34438	0.00140411	0.00241753	1	1	2	0	2	6	6	4	6	6
Q9DB27;Q9CQ21	Malignant T-cell-amplified sequence 1;Malignant T-cell-amplified sequence 2	Mcts1;Mcts2	-2.80515	1.57037e-05	5.20731e-05	0	0	0	0	0	2	2	2	2	1
P14152;A0A5F8MPN8	Malate dehydrogenase, cytoplasmic	Mdh1	-4.11164	4.43202e-09	1.05815e-07	3	5	3	2	3	6	6	6	6	6
P08249	Malate dehydrogenase, mitochondrial	Mdh2	-1.20005	1.91591e-05	6.11257e-05	21	19	18	14	21	20	22	20	22	24
J3QMC5;A2ANY6		Mdn1	-1.94992	0.00212371	0.0034948	1	2	2	1	1	1	4	6	2	4
P06801;Q3TQP6	NADP-dependent malic enzyme;Malic enzyme	Me1	-3.17871	7.84075e-05	0.000200033	0	4	1	3	3	13	11	11	11	8
Q99KE1	NAD-dependent malic enzyme, mitochondrial	Me2	-2.34418	4.1224e-06	1.73513e-05	5	2	3	1	1	14	12	11	10	13
A2A845;Q9DCS3	Trans-2-enoyl-CoA reductase, mitochondrial	Mecr	-3.18425	0.0125442	0.0173619	0	0	1	0	0	1	1	1	1	1
G3UW74;E9QP84;Q6PGF3	Mediator of RNA polymerase II transcription subunit 16	Med16	-1.00313	0.00478265	0.00725373	1	0	2	1	0	1	2	2	2	1
H3BK33;F8WJB0;E9QNV2;Q80YQ2	Mediator of RNA polymerase II transcription subunit 23	Med23	-1.89478	0.00409452	0.00631707	1	0	1	2	0	2	5	4	5	3
A6PW47;Q99K74	Mediator of RNA polymerase II transcription subunit 24	Med24	-0.447098	0.342777	0.373547	0	0	0	0	1	1	1	0	1	1
Q91VH6;A0A3B2W7C9;A0A3F2YNL8	Protein MEMO1	Memo1	-4.24645	0.000223875	0.000493414	1	0	0	0	0	3	1	1	3	2
Q8K3A9	7SK snRNA methylphosphate capping enzyme	Mepce	-0.887643	0.0540489	0.0664308	0	0	0	0	0	0	1	1	1	1
D3YVR4;Q9ERE7	LDLR chaperone MESD	Mesdc2	-1.18105	0.00890239	0.0126932	1	1	1	1	1	2	2	2	2	2
Q8BP48	Methionine aminopeptidase 1	Metap1	-2.64094	0.000911216	0.00164709	1	2	0	1	1	3	3	2	4	3
Q3TMN1;Q3UI33;O08663;M0QW69	Methionine aminopeptidase 2;Methionine aminopeptidase	Metap2	-2.80636	1.38803e-05	4.71737e-05	1	0	0	0	1	3	4	4	3	4
Q9Z120;D3Z7D2	tRNA (guanine-N(7)-)-methyltransferase	Mettl1	-3.92287	2.67077e-05	7.98721e-05	0	0	0	0	0	2	1	2	2	2
Q91YR5	Methyltransferase-like protein 13	Mettl13	-1.29453	0.0218911	0.0288226	0	0	0	1	0	1	1	1	1	1
Q9CQG2;Q5SW15;F8WHZ7	Methyltransferase-like protein 16;Methyltransferase-like protein	Mettl16	-1.59545	0.000600596	0.00115329	2	1	2	1	1	3	3	3	3	4
P21956	Lactadherin	Mfge8	5.36493	1.86537e-11	5.34428e-09	19	18	19	14	18	12	11	9	8	10
Q9DC37	Major facilitator superfamily domain-containing protein 1	Mfsd1	4.97915	4.13573e-08	5.43527e-07	2	2	2	2	2	0	0	0	0	0
Q8BH31;A0A0N4SWC1;A0A0N4SVE9;A0A0N4SUV8	Major facilitator superfamily domain-containing protein 8	Mfsd8	6.89653	8.8381e-10	3.77265e-08	2	2	2	2	2	0	0	0	0	0
Q9EQQ9	Protein O-GlcNAcase	Mgea5	-2.78199	3.46261e-05	9.98026e-05	0	0	0	0	0	3	2	3	4	2
A0A0R4J2D3;Q8BI84	Melanoma inhibitory activity protein 3	Mia3	2.73295	2.33287e-05	7.17838e-05	1	1	1	1	1	0	0	0	1	0
Q8VC42	Uncharacterized protein C18orf8 homolog	Mic1	5.47731	7.26802e-07	4.49414e-06	4	5	4	3	5	0	1	0	0	0
Q8VDP3;E9PUI4	Protein-methionine sulfoxide oxidase MICAL1	Mical1	-1.66079	8.58867e-06	3.15244e-05	1	1	2	1	1	3	4	3	3	4
P34884	Macrophage migration inhibitory factor	Mif	-3.43413	0.00439507	0.00673002	3	2	1	3	3	3	3	3	3	3
Q9Z2L6	Multiple inositol polyphosphate phosphatase 1	Minpp1	-1.95987	0.00222832	0.00364808	0	1	1	0	1	1	2	2	2	2
Q80WQ8	Mis18-binding protein 1	Mis18bp1	5.83082	0.000764594	0.00142348	1	1	1	0	1	0	0	0	0	0
E9PVX6		Mki67	1.98719	0.00188648	0.00314414	2	2	2	1	2	0	0	1	0	1
Q9D2Y4	Mixed lineage kinase domain-like protein	Mlkl	0.0807967	0.921786	0.929573	1	1	0	1	1	1	1	0	1	1
E9PYX7;E9Q852;E9Q9C3;Q9QZQ1	Afadin	Mllt4	0.300243	0.417195	0.448841	3	4	4	2	4	4	6	5	5	5
Q9DCJ1;A0A3Q4EC26;A0A3Q4L2V5	Target of rapamycin complex subunit LST8	Mlst8	5.741	2.61905e-09	7.65672e-08	1	1	1	2	1	0	0	0	0	0
Q61391	Neprilysin	Mme	2.53245	0.000284963	0.000608925	1	1	1	1	1	0	0	0	0	0
Q8K273	Membrane magnesium transporter 1	Mmgt1	5.423	5.27059e-09	1.19936e-07	1	1	1	1	1	0	0	0	0	0
P53690;A0A286YED2	Matrix metalloproteinase-14	Mmp14	6.89505	4.23803e-07	2.93284e-06	7	9	5	3	7	1	1	1	1	0
Q9D071;F7C9N6;E9PW47	MMS19 nucleotide excision repair protein homolog	Mms19	-1.55941	0.00152866	0.00260381	0	1	2	0	0	2	3	3	3	3
P51949;A0A087WSG5;A0A087WSQ7	CDK-activating kinase assembly factor MAT1	Mnat1	-2.94953	1.63379e-05	5.36789e-05	0	0	0	0	0	2	1	1	1	1
Q80UM7	Mannosyl-oligosaccharide glucosidase	Mogs	-0.50144	0.0975293	0.115036	1	1	1	1	1	2	2	2	4	2
Q8BMQ8	Vacuolar fusion protein MON1 homolog B	Mon1b	2.15752	0.00152539	0.00259979	1	1	1	0	1	0	0	0	0	0
Q80TL7;B9EKJ3	Protein MON2 homolog	Mon2	-1.2554	0.0853499	0.101759	1	1	3	0	1	3	3	4	3	3
B1AU74;Q9CWP6	Motile sperm domain-containing protein 2	Mospd2	2.92401	2.52482e-05	7.6304e-05	2	3	3	2	3	1	2	2	2	1
D3Z3E8;E9PW39;D3YVL0;P23249	Putative helicase MOV-10	Mov10	-1.38791	0.022323	0.0293508	0	2	2	0	2	4	3	4	4	3
E9PVP3;F6ZGG4;Q5F2B1;F6XX36;Q8R0J2;Q9R0Q9	Mannose-P-dolichol utilization defect 1 protein	Mpdu1	-3.54867	2.13973e-06	1.03553e-05	0	0	0	0	0	1	1	1	1	1
Q810V0	U3 small nucleolar ribonucleoprotein protein MPP10	Mphosph10	-1.60622	0.00931658	0.0131812	0	1	0	0	0	1	0	1	1	1
Q924M7	Mannose-6-phosphate isomerase	Mpi	-3.75191	5.65268e-08	6.69212e-07	0	0	0	0	0	2	2	2	2	2
B7ZCL8;A2AN84;P70290;B7ZCL9	55 kDa erythrocyte membrane protein	Mpp1	1.50894	0.02795	0.0360544	2	1	2	2	1	2	3	2	1	2
Q9JLB0;E9PWC5	MAGUK p55 subfamily member 6	Mpp6	1.02554	0.0702009	0.0846844	0	2	2	1	1	1	1	2	1	1
F6S5I0;F6RND9;Q5SWZ5;P97434	Myosin phosphatase Rho-interacting protein	Mprip	1.67806	0.00674747	0.00990343	1	1	1	0	1	0	1	0	0	0
A2AAA9;Q64449	C-type mannose receptor 2	Mrc2	-0.198199	0.488572	0.52055	1	0	1	0	1	2	1	2	1	2
Q61216;B2KF76	Double-strand break repair protein MRE11A	Mre11a	-0.666487	0.0625256	0.0760662	2	2	2	2	2	4	5	3	3	5
Q9CQT1	Methylthioribose-1-phosphate isomerase	Mri1	-3.88108	3.81973e-07	2.69545e-06	0	1	0	0	0	5	4	4	4	4
D3Z624;E0CZ22		Mroh1	0.804622	0.344853	0.375667	1	1	2	1	1	0	0	0	0	0
Q9DB15	39S ribosomal protein L12, mitochondrial	Mrpl12	-1.17947	0.028602	0.0367967	2	2	1	1	1	5	2	4	4	5
A0A0A6YVP4;Q9CPR5	39S ribosomal protein L15, mitochondrial	Mrpl15	-2.54857	0.0247967	0.0323362	1	1	0	0	0	1	1	1	1	1
A0A1L1SU24;A0A1L1STN5;A0A1L1SRY8;A0A1L1SSY9;Q9DCU6	39S ribosomal protein L4, mitochondrial	Mrpl4	0.0811941	0.699131	0.722587	1	1	1	1	1	2	2	2	2	2
D3Z7C0;Q9Z2Q5	39S ribosomal protein L40, mitochondrial	Mrpl40	-1.50679	0.0274875	0.0355218	0	0	0	0	0	0	1	1	1	1
A0A140LHT6;E9QPQ8;Q8JZS9	39S ribosomal protein L48, mitochondrial	Mrpl48	-2.94554	2.83052e-05	8.39288e-05	0	1	0	0	0	1	1	1	1	1
Q9DC71	28S ribosomal protein S15, mitochondrial	Mrps15	-0.939796	0.100155	0.117841	0	0	1	1	1	1	1	1	1	1
D3YVZ9;P58059	28S ribosomal protein S21, mitochondrial	Mrps21	-0.384102	0.740894	0.76163	1	1	1	1	0	1	1	1	1	1
Q9CXW2	28S ribosomal protein S22, mitochondrial	Mrps22	-0.859402	0.0106955	0.0149915	0	1	1	1	1	3	3	3	2	3
F7ARZ1;A7M7Q8;Q3TI14;Q8VE22;Q5SXC9	28S ribosomal protein S23, mitochondrial	Mrps23	0.529625	0.152865	0.175113	2	2	2	2	2	2	2	2	1	1
Q8BK72	28S ribosomal protein S27, mitochondrial	Mrps27	1.06962	0.349189	0.379668	0	1	1	1	1	0	1	1	0	1
Q9D0G0	28S ribosomal protein S30, mitochondrial	Mrps30	0.598214	0.156022	0.178373	0	1	1	1	1	1	0	1	1	1
A0A0N4SV23;A0A0R4J0L6;Q8BJZ4	28S ribosomal protein S35, mitochondrial	Mrps35	-3.46186	1.41524e-05	4.79275e-05	0	0	0	0	0	1	1	1	1	1
A0A0J9YU02;Q9D7N3	28S ribosomal protein S9, mitochondrial	Mrps9	-2.12035	0.0210332	0.0277441	0	0	0	0	0	1	1	1	1	0
Q9D0I8;A2AMV1;D6RCI7	mRNA turnover protein 4 homolog	Mrto4	-0.335711	0.748069	0.768178	2	2	3	0	2	3	3	3	2	2
P43247	DNA mismatch repair protein Msh2	Msh2	-1.70568	2.81544e-06	1.27228e-05	4	5	3	5	4	9	11	12	10	11
P54276	DNA mismatch repair protein Msh6	Msh6	-2.16886	7.16515e-05	0.000184109	3	4	3	2	2	9	7	7	7	5
P26041	Moesin	Msn	-0.637916	0.00241803	0.00392058	33	40	38	34	39	41	41	43	42	41
D3YUC9;A0A0R4J139;Q8BU85	Methionine-R-sulfoxide reductase B3, mitochondrial	Msrb3	-1.9913	0.000170053	0.000392273	1	1	1	1	1	2	1	1	2	2
D3YX87;E9PUB7;Q2YDW2	Protein misato homolog 1	Msto1	-1.75449	0.0101196	0.014254	0	1	1	1	0	3	4	3	2	4
Q9R190	Metastasis-associated protein MTA2	Mta2	-2.17581	0.00963627	0.0136	3	3	5	2	1	12	12	12	12	13
Q9CQ65	S-methyl-5-thioadenosine phosphorylase	Mtap	-2.12855	0.000131176	0.000313182	3	5	4	3	4	8	8	7	9	8
A2AFW6;Q9D050;Q791V5	Mitochondrial carrier homolog 2	Mtch2	-0.319575	0.285376	0.3141	2	1	2	1	1	3	3	3	3	3
P00405	Cytochrome c oxidase subunit 2	Mtco2	3.42446	3.95151e-07	2.76874e-06	1	1	1	1	1	1	1	1	1	1
Q80WJ7;E9PUX0;F6QHD1	Protein LYRIC	Mtdh	3.43337	5.03651e-05	0.000136257	3	5	5	3	6	2	1	4	2	2
Q922D8;A0A1W2P733	C-1-tetrahydrofolate synthase, cytoplasmic;Methylenetetrahydrofolate dehydrogenase;Methenyltetrahydrofolate cyclohydrolase;Formyltetrahydrofolate synthetase;C-1-tetrahydrofolate synthase, cytoplasmic, N-terminally processed	Mthfd1	-1.90125	2.65672e-06	1.22766e-05	12	13	13	8	10	28	28	28	26	25
Q3V3R1	Monofunctional C1-tetrahydrofolate synthase, mitochondrial	Mthfd1l	-0.478543	0.0250789	0.0326893	12	16	19	8	16	19	21	20	25	21
P18155	Bifunctional methylenetetrahydrofolate dehydrogenase/cyclohydrolase, mitochondrial;NAD-dependent methylenetetrahydrofolate dehydrogenase;Methenyltetrahydrofolate cyclohydrolase	Mthfd2	-1.11291	0.0264508	0.0343213	2	2	2	4	3	7	6	5	5	3
Q9Z2D0	Myotubularin-related protein 9	Mtmr9	-1.70375	0.0023013	0.00375851	0	0	1	0	0	2	2	2	1	1
Q9JLN9	Serine/threonine-protein kinase mTOR	Mtor	4.95325	1.2137e-09	4.51592e-08	21	24	21	16	24	6	8	10	8	10
P62774	Myotrophin	Mtpn	-1.21768	0.00047315	0.000940719	1	2	1	1	1	5	4	3	3	5
A6H5Y3	Methionine synthase	Mtr	-2.65133	7.85398e-05	0.000200193	0	0	0	0	1	1	3	3	2	4
P16332	Methylmalonyl-CoA mutase, mitochondrial	Mut	-3.0848	0.00106474	0.00188767	2	3	6	0	2	9	7	8	9	10
Q99JF5	Diphosphomevalonate decarboxylase	Mvd	-4.28547	7.95754e-08	8.47522e-07	0	0	0	0	0	2	2	2	2	2
Q9EQK5;E9Q3X0	Major vault protein	Mvp	-1.32198	0.000157699	0.00036495	5	9	12	5	8	19	19	17	17	18
O35682;A0A0N4SW94	Myeloid-associated differentiation marker	Myadm	3.96649	7.62287e-09	1.59413e-07	3	5	5	2	3	3	2	3	2	2
Q7TPV4	Myb-binding protein 1A	Mybbp1a	-1.7845	0.000146635	0.000342757	18	15	18	13	15	40	38	36	35	35
Q9CPT4	Myeloid-derived growth factor	Mydgf	-3.53113	0.00561807	0.00840547	2	2	0	0	1	3	3	3	3	3
F6XJA1;G8JL68;A2ATP5;A2ATP6;Q8C854	Myelin expression factor 2	Myef2	-0.850927	0.00273735	0.00439178	3	4	2	1	4	5	5	5	5	5
Q9JK81;F8WGG3	UPF0160 protein MYG1, mitochondrial	Myg1	-1.92197	4.89961e-06	2.0097e-05	2	2	3	4	3	7	7	6	7	6
Q3UH59;Q61879;Q5SV64	Myosin-10	Myh10	1.52382	0.000220006	0.000486356	23	35	36	19	33	35	32	32	28	34
Q6URW6;K3W4R2;A0A140LI60	Myosin-14	Myh14	2.03041	4.95362e-05	0.000134268	3	3	4	4	3	2	3	3	3	4
Q8VDD5	Myosin-9	Myh9	1.95738	2.15382e-07	1.6904e-06	85	103	93	82	102	96	93	90	86	90
Q6ZWQ9;Q3THE2;D3YV37	Myosin regulatory light chain 12B	Myl12a;Myl12b	0.980085	0.013929	0.0190941	5	7	4	4	5	8	4	5	4	5
A0A1W2P6F6;A0A1W2P7Q9;Q60605;A0A1W2P6G5	Myosin light polypeptide 6	Myl6	1.39433	3.88026e-05	0.000109743	4	6	4	3	6	6	6	6	5	6
Q9WTI7	Unconventional myosin-Ic	Myo1c	2.35562	6.1149e-08	7.06419e-07	27	28	28	21	29	20	21	22	24	19
E9Q634	Unconventional myosin-Ie	Myo1e	3.20367	1.48567e-05	5.00169e-05	4	4	4	2	3	2	1	4	3	1
D3YZ62;D3Z4J3;Q99104;D6RFU0	Unconventional myosin-Va	Myo5a	1.33698	0.0010746	0.0019028	1	1	1	1	1	1	1	2	1	2
E9Q390;A0A286YDF5;Q69ZN7;A0A286YCZ3	Myoferlin	Myof	3.34612	5.83272e-09	1.29541e-07	42	48	41	32	43	33	34	28	25	24
B1AUY8;B1AUY7;Q9QY36;B1AUY9;B1AUZ1;Q9CQX6;Q3V4D5;Q3UX61	N-alpha-acetyltransferase 10;N-alpha-acetyltransferase 11	Naa10;Gm16286;Naa11	-3.15304	2.29561e-05	7.07956e-05	0	1	1	0	1	1	2	1	1	2
G3X8Y3;Q80UM3;A0A0A6YW80	N-alpha-acetyltransferase 15, NatA auxiliary subunit	Naa15	-1.73406	6.25877e-06	2.4631e-05	10	12	9	6	9	20	21	20	22	21
Q8BWZ3	N-alpha-acetyltransferase 25, NatB auxiliary subunit	Naa25	-1.21646	6.12311e-05	0.000160795	6	6	4	3	5	9	10	10	7	9
F7A8R0;Q6PHQ8;F6UFC8;F6WYJ5;E9Q6K7	N-alpha-acetyltransferase 35, NatC auxiliary subunit	Naa35	-2.31873	2.69711e-07	2.04966e-06	0	1	1	0	0	2	2	2	2	2
Q6PGB6	N-alpha-acetyltransferase 50	Naa50	-3.37017	0.000183731	0.000418167	1	2	3	3	0	7	7	6	6	5
H3BL13;G3XA18;Q9D7V9	N-acylethanolamine-hydrolyzing acid amidase;N-acylethanolamine-hydrolyzing acid amidase subunit alpha;N-acylethanolamine-hydrolyzing acid amidase subunit beta	Naaa	3.85449	1.24567e-05	4.27408e-05	1	1	2	2	1	0	0	0	0	0
Q3TYF1;Q61127	NGFI-A-binding protein 2	Nab2	-3.12264	6.19327e-08	7.12599e-07	2	0	1	1	0	4	4	3	3	3
Q60817;P70670	Nascent polypeptide-associated complex subunit alpha;Nascent polypeptide-associated complex subunit alpha, muscle-specific form	Naca	-2.41035	5.90367e-07	3.8009e-06	4	4	3	2	4	7	7	6	6	6
Z4YK42;Q8C5H8	NAD kinase 2, mitochondrial	Nadk2	-1.65057	0.000840669	0.00153997	2	3	2	1	1	4	4	3	3	2
E0CZE0;Q8VBW6	NEDD8-activating enzyme E1 regulatory subunit	Nae1	-2.84042	0.000352385	0.000730523	2	2	2	0	2	10	8	8	8	8
E9QJT2;Q3UMQ8	H/ACA ribonucleoprotein complex non-core subunit NAF1	Naf1	-0.185208	0.811505	0.827389	0	0	0	0	0	1	1	1	1	1
A0A2R8VHU7;A0A2R8VHC0;A0A2R8VHH9;Q3UZX5		Naga	5.26296	6.57498e-07	4.14919e-06	1	1	1	1	1	1	0	1	1	0
Q9QWR8	Alpha-N-acetylgalactosaminidase	Naga	5.01074	5.6275e-10	2.93142e-08	3	4	3	3	4	1	2	2	2	2
O88325		Naglu	6.27053	3.36262e-09	9.00364e-08	13	18	14	10	18	4	2	2	7	3
D3Z6C9;Q8BJ48	N-acetylglucosamine-1-phosphodiester alpha-N-acetylglucosaminidase	Nagpa	3.13838	0.0273814	0.0354165	0	1	1	1	1	0	0	0	0	1
Q99KQ4	Nicotinamide phosphoribosyltransferase	Nampt	-5.20813	5.5994e-08	6.65654e-07	0	1	1	0	0	7	6	6	6	7
Q99J77		Nans	-4.06963	1.6318e-05	5.36751e-05	0	2	1	1	1	5	6	5	6	4
Q3TF41;Q8BSH9;P28656	Nucleosome assembly protein 1-like 1	Nap1l1	-3.15038	8.96238e-06	3.24207e-05	4	5	3	2	3	6	6	7	7	6
B7ZNL2;Q78ZA7;A0A140LJB5	Nucleosome assembly protein 1-like 4	Nap1l4	-4.8259	0.00152186	0.00259686	0	3	0	1	1	8	7	6	7	7
Q9DB05	Alpha-soluble NSF attachment protein	Napa	2.177	0.000204965	0.000458412	6	10	5	4	9	6	7	6	6	6
A0A494BAE3;A0A494BA20;D3Z4B2;Q9CWZ7	Gamma-soluble NSF attachment protein	Napg	4.91595	0.00045084	0.00090164	3	2	1	2	1	2	1	0	1	1
A0A498WGK2;Q8BP47;A0A494BB89;A0A494BAX5	Asparagine--tRNA ligase, cytoplasmic	Nars	-3.40673	1.98565e-06	9.71811e-06	4	11	5	1	5	23	22	21	22	21
Q99MD9;B1AU75;B1AU76	Nuclear autoantigenic sperm protein	Nasp	-2.50066	5.3371e-07	3.54775e-06	2	5	2	2	5	15	13	12	13	11
Q8K224	N-acetyltransferase 10	Nat10	1.12122	0.000219412	0.000485418	2	3	2	2	3	4	4	3	3	4
Q05BC8;A2A4N5;A2A4N8;A2A4N7;K3W4P1;P97432;F6S397	Next to BRCA1 gene 1 protein	Nbr1	5.20663	7.91815e-08	8.46473e-07	2	2	2	2	2	0	1	0	1	0
A0A0A6YY47;P13595;E9Q589;E9QB01;A0A0A6YY91;A0A0A6YWU2	Neural cell adhesion molecule 1	Ncam1	2.37259	9.52912e-07	5.50422e-06	4	6	7	5	6	5	7	8	6	6
A0A0R4J0H7;Q8K2Z4	Condensin complex subunit 1	Ncapd2	-1.9708	0.000216727	0.000480591	2	5	8	2	4	18	16	16	18	15
E9PWG6		Ncapg	-1.04285	0.00198709	0.00328886	6	8	8	3	5	11	14	13	13	12
Q8C156	Condensin complex subunit 2	Ncaph	0.149172	0.533064	0.564595	2	2	2	2	2	3	4	3	3	3
Q3UYV9	Nuclear cap-binding protein subunit 1	Ncbp1	-1.80033	1.09865e-05	3.83475e-05	5	5	7	3	4	15	12	13	13	10
Q9Z0E0	Neurochondrin	Ncdn	-1.91796	6.91867e-06	2.65354e-05	0	0	1	2	0	2	2	2	2	2
A2AS98;P28660	Nck-associated protein 1	Nckap1	0.603556	0.0121701	0.0168686	10	7	5	5	4	11	10	9	10	8
P09405	Nucleolin	Ncl	-0.868531	0.00287517	0.00458396	29	38	30	24	40	42	41	41	42	40
D3YU17;Q8VCM8	Nicalin	Ncln	0.864841	0.0622024	0.0757374	3	1	1	1	3	3	2	3	2	3
Q5U4H9;E9Q2H3		Ncoa4	6.75589	1.749e-09	5.89261e-08	5	7	7	6	6	0	0	0	0	0
E9Q9V3;E9PY55;E9Q701;F8VQL9;Q9WU42;D3Z2J5;F6Z4B2	Nuclear receptor corepressor 2	Ncor2	0.738068	0.370436	0.400944	1	1	1	1	1	2	2	1	1	1
P57716	Nicastrin	Ncstn	5.4471	3.75533e-10	2.24146e-08	10	10	10	9	9	3	3	3	6	3
F6Q325;Q9CZA6;Q9ERR1	Nuclear distribution protein nudE homolog 1;Nuclear distribution protein nudE-like 1	Nde1;Ndel1	-0.760315	0.204431	0.229414	0	0	0	0	0	1	0	1	1	1
A0A494B9F5;A0A494BAA4;Q8R0W6	NEDD4 family-interacting protein 1	Ndfip1	6.75744	9.3927e-11	1.22319e-08	2	2	3	2	2	0	0	0	1	0
M0QWK1;F6RT43;Q91ZP6	NEDD4 family-interacting protein 2	Ndfip2	4.89416	1.00393e-06	5.68428e-06	1	1	1	1	1	0	0	0	0	0
Q62433;F6VLR8;E9Q5I8;E9Q3F9;E9PVF3	Protein NDRG1	Ndrg1	-1.12471	0.000410653	0.000833821	1	1	1	1	1	1	2	2	2	2
Q9QYF9;Q8VCV2;Q8CBD0	Protein NDRG3	Ndrg3	-2.61907	0.0133583	0.0183733	0	1	0	0	0	1	2	2	2	1
A0A0N4SVQ1;Q62425	Cytochrome c oxidase subunit NDUFA4	Ndufa4	1.43949	0.395718	0.427018	0	1	1	1	1	1	0	1	1	1
Q91VD9	NADH-ubiquinone oxidoreductase 75 kDa subunit, mitochondrial	Ndufs1	-0.193693	0.524288	0.55571	3	6	4	2	3	6	6	6	8	6
D3YXT0;Q91WD5	NADH dehydrogenase [ubiquinone] iron-sulfur protein 2, mitochondrial	Ndufs2	-0.915271	0.0069573	0.0101749	1	2	1	1	1	3	3	3	2	3
Q9DCT2	NADH dehydrogenase [ubiquinone] iron-sulfur protein 3, mitochondrial	Ndufs3	-2.567	0.0236476	0.0309929	0	3	0	1	0	3	3	3	2	3
Q9D6J6	NADH dehydrogenase [ubiquinone] flavoprotein 2, mitochondrial	Ndufv2	-2.54401	0.00347493	0.00545517	0	2	0	0	0	2	2	2	2	2
P46935;A0A571BDN7	E3 ubiquitin-protein ligase NEDD4	Nedd4	1.25064	0.00157012	0.00266651	17	22	22	12	23	24	24	23	21	21
A0A494BA39;A0A494B9F0;A0A494B953;A0A494BAG2;A0A494BAX0;Q8CFI0;A0A494BAE4;A0A494B9L5;E9PXB7;G3X9H8	E3 ubiquitin-protein ligase NEDD4-like	Nedd4l	2.2879	0.0017324	0.00290933	2	3	3	3	3	2	2	2	2	2
P29595	NEDD8	Nedd8	-3.85891	0.0300531	0.0385245	0	2	1	0	2	1	2	2	2	2
Q3TN15;Q9ES74	Serine/threonine-protein kinase Nek7	Nek7	-3.21441	2.77285e-05	8.23234e-05	0	0	0	0	0	1	1	1	1	1
Q8K1R7	Serine/threonine-protein kinase Nek9	Nek9	-2.28735	0.000107014	0.000260709	1	1	1	0	1	4	2	3	2	3
Q8BG30	Negative elongation factor A	Nelfa	-1.82521	0.0182979	0.0244399	0	1	1	0	0	1	1	2	2	2
Q8C4Y3;A0A5H1ZRL3;F6SWS9	Negative elongation factor B	Nelfb	-2.09145	5.6587e-05	0.000150391	1	2	2	1	2	2	2	2	2	2
Q3TW27;Q922L6	Negative elongation factor D	Nelfcd	-3.88647	2.75248e-07	2.0807e-06	0	0	0	0	0	2	1	2	2	2
Q8CCP0;A0A1Y7VM23;A0A1Y7VJ12	Nuclear export mediator factor Nemf	Nemf	-1.60674	0.0346889	0.0441314	0	1	1	1	1	2	2	2	1	2
Q7TQG5;E9QK04;P97798	Neogenin	Neo1	3.57277	4.5359e-05	0.000124955	3	3	3	1	3	1	0	0	0	0
Q6P5H2	Nestin	Nes	-1.08175	0.0672488	0.0813287	8	23	17	12	25	33	31	31	33	32
O35657	Sialidase-1	Neu1	5.64772	2.03642e-07	1.62685e-06	2	2	3	2	2	0	0	0	2	1
Q3TYK3;D3YZ00;E9PUH7;P70257	Nuclear factor 1;Nuclear factor 1 X-type	Nfix	-0.100778	0.813855	0.829194	1	1	1	1	1	1	1	1	1	1
P25799;F6Z9G5	Nuclear factor NF-kappa-B p105 subunit;Nuclear factor NF-kappa-B p50 subunit	Nfkb1	-0.274932	0.551293	0.581752	0	0	0	0	0	1	2	2	2	1
A0A494BAQ2;A0A494B9Y5;Q9WTK5	Nuclear factor NF-kappa-B p100 subunit;Nuclear factor NF-kappa-B p52 subunit	Nfkb2	-2.76095	4.19385e-05	0.000117567	0	0	1	0	1	3	3	3	3	2
Q9Z1J3	Cysteine desulfurase, mitochondrial	Nfs1	-2.84166	0.000144308	0.000339444	0	0	1	0	0	1	1	1	1	2
Q9QZ23;A0A0N4SUH8;D3Z285	NFU1 iron-sulfur cluster scaffold homolog, mitochondrial	Nfu1	0.339727	0.8105	0.826658	1	1	0	1	2	2	1	1	0	0
P70353	Nuclear transcription factor Y subunit gamma	Nfyc	-0.762351	0.26989	0.298201	1	1	0	1	1	1	1	1	1	1
Q9DB96	Neuroguidin	Ngdn	-1.44484	0.0437754	0.0547193	1	1	0	1	1	2	2	2	2	1
Q8CCH2	NHL repeat-containing protein 3	Nhlrc3	4.98549	1.04364e-07	1.05283e-06	3	4	3	1	4	0	0	0	0	0
Q9CRB2	H/ACA ribonucleoprotein complex subunit 2	Nhp2	-2.68373	0.00885393	0.012639	0	0	1	0	0	1	1	1	1	1
Q9D0T1	NHP2-like protein 1;NHP2-like protein 1, N-terminally processed	Nhp2l1	-4.06479	0.00318632	0.00503797	1	0	0	0	0	1	1	1	1	2
P10493	Nidogen-1	Nid1	3.35654	9.05712e-07	5.30647e-06	3	2	4	3	3	1	1	1	2	1
A0A286YCQ5;O88322	Nidogen-2	Nid2	2.93724	0.00351807	0.00551069	1	1	1	2	1	1	0	1	1	1
Q9EQ80;D3Z0G0	NIF3-like protein 1	Nif3l1	-2.4982	0.00576394	0.00859089	0	1	1	2	0	2	2	2	2	2
O55125	Protein NipSnap homolog 1	Nipsnap1	-3.47479	8.61506e-06	3.15501e-05	0	0	1	0	0	3	2	2	1	2
Q9CQE1;B1AWZ5	Protein NipSnap homolog 3B	Nipsnap3b	-2.94092	3.6803e-05	0.000105125	0	0	1	0	0	2	2	2	1	2
Q80TM9	Nischarin	Nisch	3.36812	8.99151e-08	9.4017e-07	12	15	11	10	16	5	9	11	9	8
Q9JHW2;A0A338P7A1;A0A338P6G0	Omega-amidase NIT2	Nit2	-2.30392	0.00451671	0.00688803	1	1	1	0	1	3	4	3	4	3
Q8VEJ4	Notchless protein homolog 1	Nle1	-1.80392	0.0170689	0.0229697	0	1	1	2	1	2	3	3	3	2
Q91YP2;A0A286YD12	Neurolysin, mitochondrial	Nln	-1.839	4.09238e-05	0.000115061	1	2	5	1	3	11	10	11	10	9
P15532;Q5NC80	Nucleoside diphosphate kinase A;Nucleoside diphosphate kinase	Nme1	-3.61965	1.56439e-05	5.19951e-05	0	0	1	1	1	1	2	2	2	2
O70310	Glycylpeptide N-tetradecanoyltransferase 1	Nmt1	-2.30921	3.73233e-05	0.000106399	1	2	3	3	3	9	8	8	8	6
F7APP3;A2AJH3;O70311	Glycylpeptide N-tetradecanoyltransferase;Glycylpeptide N-tetradecanoyltransferase 2	Nmt2	-2.68153	1.87749e-05	6.02352e-05	0	0	0	0	0	2	1	1	1	1
E9Q8F4;Q8C9V5;Q8BGK0;Q61941	NAD(P) transhydrogenase, mitochondrial	Nnt	2.85726	3.19336e-06	1.40537e-05	2	3	2	2	3	2	3	1	2	2
Q8BW10;E9PW56	RNA-binding protein NOB1	Nob1	-3.13461	0.00291097	0.00463329	1	1	0	0	2	3	3	3	3	3
J3QK52;Q9WV70	Nucleolar complex protein 2 homolog	Noc2l	1.34452	0.00267274	0.0043019	2	2	1	2	2	2	1	2	2	1
Q8BHY2	Nucleolar complex protein 4 homolog	Noc4l	-1.29159	0.0427835	0.0535728	1	0	0	0	1	2	2	2	2	2
Q5RJG1	Nucleolar protein 10	Nol10	-2.06756	0.00046346	0.000923376	0	1	1	1	1	1	1	1	2	1
A0A286YDA2;A0A286YDT3;E9Q5C9;A0A286YDV7		Nolc1	7.40638	2.5077e-07	1.92615e-06	10	8	9	9	8	3	2	1	1	2
Q6GQT9	Nodal modulator 1	Nomo1	0.831825	0.00173018	0.0029073	2	4	3	3	4	3	5	5	5	4
Q99K48	Non-POU domain-containing octamer-binding protein	Nono	0.145759	0.519058	0.550574	9	12	8	10	8	15	13	13	12	11
E9QN31;Q922K7	Probable 28S rRNA (cytosine-C(5))-methyltransferase	Nop2	0.369724	0.0874626	0.104105	9	10	9	10	8	10	12	13	10	12
Q9D6Z1;A2APD7	Nucleolar protein 56	Nop56	0.387966	0.21564	0.241331	7	9	8	4	8	12	9	11	11	9
A0A0A0MQ76;Q6DFW4	Nucleolar protein 58	Nop58	0.322131	0.135253	0.156187	2	5	5	4	4	5	6	6	7	6
Q9D6T0;A0A1B0GS52;A0A1B0GS48;A0A1B0GSR8;A0A1B0GT07	Nitric oxide synthase-interacting protein	Nosip	-3.30222	5.5377e-07	3.60968e-06	0	0	0	0	0	2	2	2	2	2
O35604	Niemann-Pick C1 protein	Npc1	7.10411	1.53286e-07	1.34821e-06	7	6	6	5	6	0	1	0	1	2
Q9Z0J0	Epididymal secretory protein E1	Npc2	5.32432	9.13443e-09	1.81642e-07	10	12	7	6	12	4	2	6	5	2
Q6NSR8;F6T2H5	Probable aminopeptidase NPEPL1	Npepl1	-2.68799	2.10946e-05	6.60502e-05	0	0	0	0	0	3	3	1	1	2
Q11011;F6QYF8;E9Q039;E9Q6F4	Puromycin-sensitive aminopeptidase	Npepps	-2.56658	5.25894e-08	6.43883e-07	8	11	9	6	7	27	24	24	23	22
P60670	Nuclear protein localization protein 4 homolog	Nploc4	-1.12023	0.0153661	0.0208219	1	3	2	4	2	9	9	9	7	8
Q5SQB0;Q61937;Q9DAY9;Q5SQB5	Nucleophosmin	Npm1	-2.13081	8.3822e-05	0.00021196	7	13	8	8	13	13	14	13	14	13
Q9CPP0	Nucleoplasmin-3	Npm3	-2.90932	0.0060056	0.00890582	1	1	1	1	0	2	1	2	2	1
A0A0A0MQN8;H3BIX4;Z4YLB7;P97300	Neuroplastin	Nptn	3.5527	5.97666e-08	6.98904e-07	2	2	1	1	2	1	2	1	1	1
Q64669	NAD(P)H dehydrogenase [quinone] 1	Nqo1	-5.26106	7.4673e-09	1.57308e-07	0	0	0	0	0	1	1	1	1	1
Q99J45;D3YUV1	Nuclear receptor-binding protein	Nrbp1	-4.64969	0.000100219	0.00024625	0	3	3	1	1	5	5	5	5	5
A6PWC3;A2A9Q2;Q8BHG1	Nardilysin	Nrd1	-2.29402	0.000237018	0.000519951	4	7	4	2	1	13	13	14	14	14
Q99K73		Nrf1	-2.54092	0.00414292	0.006378	0	1	0	0	1	1	1	1	2	2
P97333	Neuropilin-1	Nrp1	2.75978	1.83368e-07	1.53163e-06	1	2	1	1	2	1	3	2	2	2
O35375	Neuropilin-2	Nrp2	4.1193	3.08827e-09	8.61471e-08	1	2	2	1	2	1	1	1	1	1
P46460	Vesicle-fusing ATPase	Nsf	1.81983	9.40712e-07	5.45575e-06	25	27	29	23	27	26	26	26	21	25
Q9CZ44;A2AT02	NSFL1 cofactor p47	Nsfl1c	-2.10127	9.15411e-07	5.34145e-06	6	8	4	4	5	10	12	12	11	11
Q1HFZ0;H3BKN0	tRNA (cytosine(34)-C(5))-methyltransferase	Nsun2	-3.71082	7.47423e-08	8.05025e-07	3	7	4	4	3	15	15	15	15	13
A0A0J9YTU6;Q8K4F6	Probable 28S rRNA (cytosine-C(5))-methyltransferase	Nsun5	-2.71429	0.00026621	0.000574315	0	1	0	0	0	1	1	1	1	1
A2A9X5;Q9JM14	5(3)-deoxyribonucleotidase, cytosolic type	Nt5c	-3.33237	0.000499947	0.000988508	0	0	0	0	0	1	1	1	1	0
A0A494BBP6;A0A494B9X3;E9Q9M1;Q3V1L4	Cytosolic purine 5-nucleotidase	Nt5c2	-2.6597	0.00205222	0.00338688	0	1	1	1	0	3	3	3	3	3
A0A0R4J146;Q3UFY7	7-methylguanosine phosphate-specific 5-nucleotidase	Nt5c3b	-2.56459	0.00656264	0.00965689	0	1	0	0	0	1	1	1	1	0
A0A2I3BR81;Q91X76;A0A2I3BQR1;A0A2I3BRL0		Nt5dc2	-1.14065	0.000293595	0.000623201	2	2	1	1	1	6	5	4	5	6
Q3UHB1	5-nucleotidase domain-containing protein 3	Nt5dc3	-0.391417	0.288663	0.317474	0	0	0	0	0	1	1	1	1	1
A0A0A6YXY1;A2APZ3;Q8R2U4;A0A0A6YVQ9;A2APZ2;A0A0A6YX97	N-terminal Xaa-Pro-Lys N-methyltransferase 1;N-terminal Xaa-Pro-Lys N-methyltransferase 1, N-terminally processed	Ntmt1	-2.3443	1.37005e-06	7.2578e-06	1	1	1	1	1	2	2	2	2	2
A0A0G2JGQ4;P54729	NEDD8 ultimate buster 1	Nub1	-2.26342	0.00102924	0.00183496	0	1	0	0	0	2	2	1	2	1
A0A1C7CYU3;Q02819;A0A1B0GR41	Nucleobindin-1	Nucb1	-1.64366	0.000787513	0.00145657	4	3	4	2	3	9	8	9	8	8
Q3UKN6;P81117	Nucleobindin-2;Nesfatin-1	Nucb2	-0.511474	0.0382308	0.0482942	3	6	2	2	2	5	6	5	5	6
O35685	Nuclear migration protein nudC	Nudc	-1.82657	2.9565e-05	8.68757e-05	6	10	6	6	6	16	17	17	16	16
A0A2K6EDK3;Q6PIP5	NudC domain-containing protein 1	Nudcd1	-3.42912	0.000109451	0.000265968	0	0	2	2	1	4	4	3	4	3
E0CYQ2;Q9CQ48	NudC domain-containing protein 2	Nudcd2	-4.02944	6.71833e-08	7.50808e-07	0	0	0	0	0	1	1	1	1	1
Q8R1N4;A0A0A0MQL8	NudC domain-containing protein 3	Nudcd3	-2.85105	0.000632715	0.00120849	0	0	1	1	0	3	2	2	3	3
P11930	Nucleoside diphosphate-linked moiety X motif 19, mitochondrial	Nudt19	-4.93042	1.78249e-05	5.77695e-05	0	0	0	0	1	1	1	1	1	1
Q9CQF3;A0A1D5RLS2;A0A1D5RM23	Cleavage and polyadenylation specificity factor subunit 5	Nudt21	-4.31088	0.000325275	0.000680725	0	1	1	0	1	7	6	5	6	5
Q9JKX6;A0A0A6YVU1;A2ATT5	ADP-sugar pyrophosphatase	Nudt5	0.381563	0.495607	0.527849	1	1	1	1	1	1	2	2	2	1
E9Q7G0;A0A1B0GSW3		Numa1	2.23462	0.000572829	0.00110814	3	6	7	2	5	2	7	4	3	3
Q8R0G9	Nuclear pore complex protein Nup133	Nup133	1.28762	0.0403726	0.0508205	0	1	1	1	1	0	0	0	0	0
A0A2R8VHH1;Q99P88	Nuclear pore complex protein Nup155	Nup155	0.871884	0.00401241	0.0062004	5	6	8	3	5	6	6	8	6	6
Q6ZQH8;F2Z4A7;J3JSA4;F7BCN9;A2AWI5	Nucleoporin NUP188 homolog	Nup188;Gm28038	0.572504	0.0749346	0.090167	0	2	2	0	2	2	2	2	2	2
A0A0J9YUD5;B9EJ54		Nup205	1.33135	0.00194165	0.00322857	3	5	5	1	5	4	6	6	4	3
Q80U93	Nuclear pore complex protein Nup214	Nup214	0.900675	0.00203661	0.00336685	4	3	4	4	3	4	5	4	4	4
P59235	Nucleoporin Nup43	Nup43	1.65358	9.45578e-05	0.000234552	2	2	2	2	2	1	1	1	2	2
Q8BTS4	Nuclear pore complex protein Nup54	Nup54	-0.996003	0.000489706	0.000971611	1	1	2	1	1	3	3	3	3	3
Q8R480	Nuclear pore complex protein Nup85	Nup85	-0.133843	0.935538	0.941453	1	1	0	1	1	1	1	1	1	1
Q8BJ71;A0A1D5RLQ0	Nuclear pore complex protein Nup93	Nup93	-0.461545	0.0427239	0.0535216	3	4	6	4	4	10	10	11	13	12
A0A1B0GSX7;Q6PFD9	Nuclear pore complex protein Nup98-Nup96;Nuclear pore complex protein Nup98;Nuclear pore complex protein Nup96	Nup98	1.73595	0.0481683	0.0596637	0	2	4	2	4	3	2	2	2	1
Q8R332	Nucleoporin p58/p45	Nupl1	-0.2693	0.813795	0.829194	1	1	1	0	0	1	1	1	1	0
P61971	Nuclear transport factor 2	Nutf2	-3.52717	9.48506e-05	0.000235075	1	0	0	0	0	1	1	1	1	1
Q9DBY8	Nuclear valosin-containing protein-like	Nvl	1.56409	6.87995e-05	0.000178542	2	4	3	3	3	2	2	2	2	2
Q99JX7;V9GXW3;V9GXF3	Nuclear RNA export factor 1	Nxf1	0.126193	0.781191	0.797901	3	1	4	3	2	5	6	5	6	6
P97346	Nucleoredoxin	Nxn	-2.93895	2.10364e-07	1.6649e-06	1	1	1	1	1	2	3	3	3	3
P29758	Ornithine aminotransferase, mitochondrial	Oat	-1.33204	3.70431e-05	0.000105706	10	11	10	8	11	20	18	16	13	18
A0A0B4J1L4;D3YYU8;A0A0A0MQG1	Obscurin-like protein 1	Obsl1	-0.36283	0.102197	0.1199	2	3	3	1	3	4	3	4	4	3
Q60597;Z4YJV4	2-oxoglutarate dehydrogenase, mitochondrial	Ogdh	-0.549178	0.0200864	0.0266153	9	10	8	11	10	21	20	22	22	22
Q99PG2	Opioid growth factor receptor	Ogfr	-2.48307	0.000386361	0.00078897	0	0	1	1	0	5	4	4	4	2
Q8CGY8	UDP-N-acetylglucosamine--peptide N-acetylglucosaminyltransferase 110 kDa subunit	Ogt	-1.47042	0.00133233	0.00230503	6	5	7	2	5	9	11	9	11	9
Q9CZ30;B1AYJ9	Obg-like ATPase 1	Ola1	-2.89172	1.61466e-07	1.40224e-06	3	4	2	2	4	13	11	10	10	10
H7BX01;P58281;E0CXD1;F6U775	Dynamin-like 120 kDa protein, mitochondrial;Dynamin-like 120 kDa protein, form S1	Opa1	-2.06504	0.00160117	0.00271601	1	3	5	2	4	6	7	6	6	8
Q3B7Z2	Oxysterol-binding protein 1	Osbp	-1.91822	5.32344e-05	0.00014294	2	5	2	2	3	5	6	6	6	5
A0A0R4J0F9;S4R296;A0A338P6F2;G5E8A0;S4R1M9;Q8CI95;A0A5F8MQ99	Oxysterol-binding protein;Oxysterol-binding protein-related protein 11	Osbpl10;Osbpl11	0.750738	0.053697	0.0660549	2	2	2	1	2	2	2	2	2	2
Q91XL9;Q8K2D2	Oxysterol-binding protein-related protein 1	Osbpl1a	6.65031	1.6943e-08	2.78975e-07	3	3	3	2	3	1	1	1	1	1
F8WH20;D3Z194;D3YTT6;Q9DBS9	Oxysterol-binding protein;Oxysterol-binding protein-related protein 3	Osbpl3	-3.42715	1.96386e-07	1.60298e-06	1	2	0	0	1	5	4	6	5	6
A0A5F8MPC5;A0A0R4J150;B9EJ86	Oxysterol-binding protein	Osbpl8	-1.52214	0.00367012	0.00572083	0	1	0	0	0	2	2	1	2	2
Q5FWX7;E9Q6C1;F6UHR6;E9PXZ2;A0A0A6YXH3;A2A8Z1	Oxysterol-binding protein;Oxysterol-binding protein-related protein 9	Osbpl9	1.27095	0.00132944	0.00230142	2	3	3	3	3	1	1	2	2	2
Q78XF5	Oligosaccharyltransferase complex subunit OSTC	Ostc	0.884188	0.00908503	0.012911	1	1	1	1	1	1	1	1	1	1
Q7TQI3;D3YWF6;D3Z7K0	Ubiquitin thioesterase OTUB1	Otub1	-6.49042	9.55908e-06	3.41055e-05	2	0	1	0	0	7	7	7	7	8
A0A0A0MQF5;Q8K2H2	OTU domain-containing protein 6B	Otud6b	-3.13821	6.11484e-06	2.41309e-05	0	0	0	0	0	1	1	1	1	1
D3Z210;B2RUR8	OTU domain-containing protein 7B	Otud7b	-2.09798	0.00561831	0.00840547	0	0	0	0	0	1	1	0	1	1
Q3UJQ9;Q9D0K2	Succinyl-CoA:3-ketoacid-coenzyme A transferase;Succinyl-CoA:3-ketoacid coenzyme A transferase 1, mitochondrial	Oxct1	-3.62143	1.08643e-05	3.80517e-05	2	5	2	3	3	9	9	11	11	10
Q6P9R2	Serine/threonine-protein kinase OSR1	Oxsr1	-2.16972	5.45828e-06	2.19019e-05	2	3	3	3	2	6	6	6	6	6
D3YYR5;Q9Z256;D3Z5U5;Q9Z257;Q9JJX6	P2X purinoceptor;P2X purinoceptor 4	P2rx4	5.58911	2.48939e-10	2.13718e-08	3	3	2	1	3	0	0	0	0	0
A6PW84;A2A7Q5;Q3V1T4;F2Z499	Prolyl 3-hydroxylase 1	P3h1;Lepre1	-0.545554	0.0153712	0.0208219	3	3	2	2	2	3	3	3	3	3
E9Q7B0		P4ha1	-1.17876	0.0213773	0.0281849	1	1	0	0	1	1	1	1	1	1
Q60715	Prolyl 4-hydroxylase subunit alpha-1	P4ha1	-1.14643	0.00536209	0.00806001	1	2	2	2	1	4	5	4	4	4
Q5SX75;Q60716	Prolyl 4-hydroxylase subunit alpha-2	P4ha2	-3.07964	0.00416674	0.00640779	2	5	2	1	4	8	9	9	8	8
P09103	Protein disulfide-isomerase	P4hb	-0.941853	0.0108403	0.0151722	27	35	26	25	29	37	38	37	36	35
P50580	Proliferation-associated protein 2G4	Pa2g4	-1.8608	1.31349e-05	4.48529e-05	12	16	14	12	15	24	24	23	22	21
P29341	Polyadenylate-binding protein 1	Pabpc1	-0.348395	0.062366	0.0759043	9	13	12	11	11	14	15	15	14	15
Q62029	Polyadenylate-binding protein	Pabpc2	-2.43246	0.00137818	0.0023786	0	0	1	0	0	1	1	1	0	1
Q91YZ8;A3KFU5;A3KFU8;Q6PHQ9	Polyadenylate-binding protein	Pabpc4	-0.345009	0.119431	0.138924	4	6	5	5	7	6	8	8	7	8
G3UY42;Q8CCS6;D3YUB9;D3Z055;G3UWS5;D3Z5F7	Polyadenylate-binding protein 2	Pabpn1;Gm20521	0.834289	0.0128614	0.0177665	2	3	2	2	3	3	4	2	2	3
Q8K212	Phosphofurin acidic cluster sorting protein 1	Pacs1	-1.66128	0.00146818	0.00251726	2	2	2	1	1	5	4	3	3	3
A0A338P6K4;Q61644	Protein kinase C and casein kinase substrate in neurons protein 1	Pacsin1	-0.420047	0.107209	0.125447	1	1	1	1	1	1	1	1	1	1
Q9WVE8;A0A2R8W6S4	Protein kinase C and casein kinase substrate in neurons protein 2	Pacsin2	-1.82699	6.95029e-05	0.000179624	2	4	4	2	6	7	9	10	7	7
Q8K2T8	RNA polymerase II-associated factor 1 homolog	Paf1	-1.81974	0.0246537	0.032179	1	2	1	1	0	4	3	3	3	3
P63005	Platelet-activating factor acetylhydrolase IB subunit alpha	Pafah1b1	-1.59511	1.08041e-06	5.99879e-06	9	7	6	5	8	13	9	10	10	9
A0A1L1SVK0;Q61206;A0A1L1SQ76;A0A1L1SRD0;A0A1L1SQV7	Platelet-activating factor acetylhydrolase IB subunit beta	Pafah1b2	-3.42577	2.82424e-06	1.27424e-05	1	1	2	1	1	2	3	3	3	3
Q61205;D3Z7E6;D3Z2X5	Platelet-activating factor acetylhydrolase IB subunit gamma	Pafah1b3	-3.39452	3.39652e-09	9.0102e-08	1	1	2	1	1	3	4	3	4	5
Q9DCL9	Multifunctional protein ADE2;Phosphoribosylaminoimidazole-succinocarboxamide synthase;Phosphoribosylaminoimidazole carboxylase	Paics	-1.47866	2.03878e-05	6.43262e-05	14	13	11	9	10	21	20	18	20	20
D3Z3J6;G3UYE5;F6Y616;Q8VE62	Polyadenylate-binding protein-interacting protein 1	Paip1	-2.987	0.00105412	0.00187116	0	2	1	1	0	3	3	3	2	3
G5E884;O88643	Non-specific serine/threonine protein kinase;Serine/threonine-protein kinase PAK 1	Pak1	-2.09208	0.000154615	0.000359555	0	0	1	0	1	3	3	3	2	3
Q9DCE5	p21-activated protein kinase-interacting protein 1	Pak1ip1	-2.90134	0.000141161	0.000333685	0	0	1	1	1	3	4	4	4	3
Q8CIN4	Serine/threonine-protein kinase PAK 2;PAK-2p27;PAK-2p34	Pak2	-2.82392	5.17606e-07	3.4574e-06	8	7	4	7	5	14	15	16	15	13
Q8BTW9	Serine/threonine-protein kinase PAK 4	Pak4	-1.20873	0.129844	0.150243	1	0	1	0	0	1	1	1	1	1
F7AA26;A2API8;O54931	A-kinase anchor protein 2	Pakap;Akap2	-2.68648	5.48597e-06	2.19822e-05	0	0	1	1	1	2	1	2	2	2
D3Z1J5		Palld	-3.24856	0.0015484	0.00263274	0	1	0	0	1	2	2	2	1	2
Q9ET54	Palladin	Palld	-0.969364	0.0244126	0.0318788	1	4	0	1	3	5	4	5	3	5
E9PWC8;E9PZR3;Q61183;E9QAN2;A0A0R4J244	Poly(A) polymerase alpha	Papola	-4.77352	4.20072e-07	2.91406e-06	1	0	2	0	0	5	8	9	8	8
Q6NZM8;Q60967	Bifunctional 3-phosphoadenosine 5-phosphosulfate synthase 1;Sulfate adenylyltransferase;Adenylyl-sulfate kinase	Papss1	-3.7118	0.000326498	0.000682785	0	2	2	0	2	7	6	6	5	6
E9Q088;G3X8U8;O88622	Poly(ADP-ribose) glycohydrolase	Parg	-1.60258	0.0026795	0.00431038	0	0	0	1	1	2	1	2	1	2
A2A813;Q99LX0;A2A815;A2A817;A2A816	Protein deglycase DJ-1	Park7	-4.95824	3.09708e-09	8.61471e-08	1	2	2	1	2	6	6	6	5	5
P11103	Poly [ADP-ribose] polymerase 1	Parp1	-3.31161	4.21381e-08	5.51259e-07	0	0	0	0	0	4	3	3	3	3
Q921K2		Parp1	-0.742275	0.215316	0.241063	1	1	0	1	1	2	1	2	2	2
Q3ULW8;A0A5H1ZRL8;A0A5H1ZRL5;A0A5H1ZRP0		Parp3	-1.30613	0.00635961	0.00939675	0	0	0	0	0	2	2	1	1	1
Q3UF75;Q9EPC1	Alpha-parvin	Parva	-1.42339	0.00154437	0.00262862	3	5	3	3	3	7	11	10	10	11
Q9D0B6	Protein PBDC1	Pbdc1	-2.02898	2.35542e-06	1.11542e-05	1	1	1	1	1	1	1	1	1	1
P61458	Pterin-4-alpha-carbinolamine dehydratase	Pcbd1	-6.98404	9.1087e-09	1.81642e-07	0	0	0	0	0	1	1	1	1	1
P60335	Poly(rC)-binding protein 1	Pcbp1	-0.910343	0.00122165	0.002142	9	8	6	6	6	12	9	10	9	10
Q61990;B2M1R7;A0A2R8VI25;A0A2R8VI73;A0A2R8VHP9;A0A2R8VHG2;A0A2R8VKN0;A0A2R8VI12;A0A2R8W6L5;A0A2R8VHZ0;A0A2R8VI71;A0A2R8VJY1;Q3TT81;A0A2R8VHY9;A0A2R8VHL8;A0A2R8VKF0;A0A2R8VHN3	Poly(rC)-binding protein 2	Pcbp2	-1.00416	0.00164547	0.00278622	4	3	6	2	3	11	8	6	8	8
Q91ZA3;H3BJR0;H3BK61	Propionyl-CoA carboxylase alpha chain, mitochondrial	Pcca	-0.235729	0.583158	0.61222	0	0	0	0	0	1	1	1	2	1
Q99MN9;E9Q1J7	Propionyl-CoA carboxylase beta chain, mitochondrial	Pccb	-2.29049	0.00105113	0.00186701	0	0	1	0	1	3	2	2	3	2
Q9Z2V4	Phosphoenolpyruvate carboxykinase, cytosolic [GTP]	Pck1	-2.64783	0.000215841	0.000479369	0	0	0	0	0	1	1	1	1	1
A0A0R4J0G0;Q8BH04;A0A2I3BQL9;A0A2I3BS39;A0A2I3BRX1	Phosphoenolpyruvate carboxykinase [GTP], mitochondrial	Pck2	-1.66955	0.000850646	0.00155325	6	13	8	5	9	13	17	15	18	18
F7D432;E9PWE0;E0CYV0;P23506;F6TXE3;F6V9F1	Protein-L-isoaspartate O-methyltransferase;Protein-L-isoaspartate(D-aspartate) O-methyltransferase	Pcmt1	-3.61023	0.00351992	0.00551069	1	0	0	0	1	1	2	3	2	3
P17918	Proliferating cell nuclear antigen	Pcna	-2.71933	2.84146e-08	4.1115e-07	7	6	7	5	8	11	11	12	11	11
F8WI88;Q6P8I4;D3YWA4;Q3TM89	PEST proteolytic signal-containing nuclear protein	Pcnp	-3.23205	0.00108085	0.00191268	1	1	1	1	0	4	4	4	4	4
D3YUE2;Q61398;A0A0G2JE29;D3YZE3;D3YWH0	Procollagen C-endopeptidase enhancer 1	Pcolce	0.441045	0.202137	0.227018	3	5	7	2	3	4	5	6	5	5
E9QPD7;G5E8R3;Q05920	Pyruvate carboxylase;Pyruvate carboxylase, mitochondrial	Pcx;Pc	-0.938116	0.236396	0.262917	3	4	3	2	2	3	4	3	4	5
Q9CQF9;A0A0N4SWD3;F7CIP8;D3Z275	Prenylcysteine oxidase	Pcyox1	1.27321	0.164163	0.187009	1	2	0	0	1	1	2	0	2	1
Q8C7K6	Prenylcysteine oxidase-like	Pcyox1l	2.12359	0.0636109	0.0773209	1	1	1	1	1	0	0	0	1	1
P49586;D3Z3T5;Q811Q9	Choline-phosphate cytidylyltransferase A;Choline-phosphate cytidylyltransferase B	Pcyt1a;Pcyt1b	-3.62962	0.000719285	0.00134954	1	2	1	0	1	4	4	6	4	5
Q3UHX2	28 kDa heat- and acid-stable phosphoprotein	Pdap1	-1.7642	5.06139e-05	0.000136801	3	4	3	3	4	5	5	5	5	4
Q8VE70;F8WI55	Programmed cell death protein 10	Pdcd10	-2.71044	0.00110147	0.00194557	1	2	1	1	1	4	5	4	5	4
Q6NS46	Protein RRP5 homolog	Pdcd11	-0.307194	0.227627	0.253854	2	3	3	2	3	3	4	5	5	4
A0A494BA05;Q61823	Programmed cell death protein 4	Pdcd4	-4.27079	5.66556e-07	3.66407e-06	0	0	0	0	0	3	3	3	3	3
P56812;D3Z7Q5	Programmed cell death protein 5	Pdcd5	-1.66454	0.000361373	0.000745917	3	3	2	3	3	5	5	5	4	4
P12815	Programmed cell death protein 6	Pdcd6	-1.23649	1.15441e-05	3.99444e-05	2	3	2	1	3	4	4	4	4	4
Q9WU78	Programmed cell death 6-interacting protein	Pdcd6ip	1.08868	4.02696e-05	0.000113444	24	31	26	20	26	31	33	30	31	28
Q8BVF2	Phosducin-like protein 3	Pdcl3	-4.09536	0.000770835	0.00143312	1	3	0	0	0	7	7	7	6	5
Q3TIU4	2,5-phosphodiesterase 12	Pde12	-0.944135	0.0109575	0.0152988	1	1	1	1	1	2	2	2	1	2
F6QFD1;B1PSD9;B2KF57;B2KF84;E9PVU7;Q01063	cAMP-specific 3,5-cyclic phosphodiesterase 4D	Pde4d	2.51999	2.92481e-05	8.60326e-05	1	1	1	1	1	1	1	1	2	1
E9QN12;P05622	Platelet-derived growth factor receptor beta	Pdgfrb	4.2914	7.44386e-08	8.05025e-07	3	4	4	2	2	0	1	1	1	1
P35486	Pyruvate dehydrogenase E1 component subunit alpha, somatic form, mitochondrial	Pdha1	-2.01579	0.000740435	0.0013865	3	3	4	1	2	7	6	5	6	8
Q9D051	Pyruvate dehydrogenase E1 component subunit beta, mitochondrial	Pdhb	-1.7468	3.042e-05	8.90227e-05	3	2	2	3	3	5	6	6	6	6
P27773	Protein disulfide-isomerase A3	Pdia3	-0.54389	0.00471348	0.00716399	32	36	26	24	33	45	43	45	44	44
A0A0R4J0Z1;P08003	Protein disulfide-isomerase A4	Pdia4	-1.60597	4.12248e-06	1.73513e-05	18	20	16	14	18	37	40	37	36	38
Q921X9	Protein disulfide-isomerase A5	Pdia5	-1.15238	0.00030452	0.000644368	4	4	4	4	3	8	11	9	9	8
Q3TML0		Pdia6	-0.79475	0.000540077	0.0010526	2	2	1	2	2	1	2	2	1	2
Q922R8	Protein disulfide-isomerase A6	Pdia6	-7.56403	6.82558e-09	1.44854e-07	0	0	0	0	0	2	2	2	2	2
O70400;S4R1V0	PDZ and LIM domain protein 1	Pdlim1	-0.222132	0.265576	0.293887	6	8	9	8	11	14	13	13	12	13
Q8CI51;D9J2Z9;D9J300;D9J301;D9J302	PDZ and LIM domain protein 5	Pdlim5	-0.254445	0.188631	0.212683	7	12	11	9	11	14	15	14	14	13
Q3TJD7;B8JJB3;Q8BVJ7;B8JJB2	PDZ and LIM domain protein 7	Pdlim7	1.39595	1.50285e-05	5.04767e-05	8	9	10	7	6	8	6	8	8	6
F2Z3V6;F2Z4A5;F2Z3Z9;F2Z400;Q3TRL2;F2Z3X6;Q9Z2A0	3-phosphoinositide-dependent protein kinase 1	Pdpk1	-3.07565	0.0268456	0.034802	1	0	0	0	0	1	0	1	1	1
Q6A026;E9QPI5	Sister chromatid cohesion protein PDS5 homolog A	Pds5a	-1.29179	0.00233544	0.00380389	4	8	7	3	6	8	9	10	6	7
F8WHU5;Q4VA53	Sister chromatid cohesion protein PDS5 homolog B	Pds5b	-2.23723	0.00129933	0.00225611	0	2	1	0	2	2	6	6	6	6
Q99K01;A0A0R4J034	Pyridoxal-dependent decarboxylase domain-containing protein 1	Pdxdc1	-1.26184	1.55965e-05	5.18979e-05	4	6	7	4	7	13	12	13	13	12
B9EJ80		Pdzd8	4.84507	2.81401e-06	1.27228e-05	3	5	6	4	6	0	2	1	2	1
P70296;D3Z1V4;D6RHS6	Phosphatidylethanolamine-binding protein 1;Hippocampal cholinergic neurostimulating peptide	Pebp1	-6.06621	9.11047e-05	0.000226379	0	3	0	1	0	6	7	6	5	5
Q8BFY6	Peflin	Pef1	-1.3646	0.126089	0.146135	0	1	1	0	1	1	1	1	1	1
Q9DBD5	Proline-, glutamic acid- and leucine-rich protein 1	Pelp1	0.710728	0.083595	0.09975	3	2	5	1	2	4	4	4	5	4
Q11136	Xaa-Pro dipeptidase	Pepd	-4.34154	0.000244389	0.000533264	0	2	2	1	0	4	5	5	4	5
Q5SQ20;Q9EQ61	Pescadillo homolog	Pes1	-0.759085	0.11258	0.131488	1	2	3	2	2	2	3	3	2	2
Q5SUR0	Phosphoribosylformylglycinamidine synthase	Pfas	-2.27558	3.7663e-08	5.12822e-07	10	12	11	10	11	30	26	25	25	26
Q9CQF7;Q9CWM4;A0A494BBK3;A0A494BAH5	Prefoldin subunit 1	Pfdn1	-0.484019	0.563065	0.592863	2	1	2	2	0	2	2	2	1	1
O70591	Prefoldin subunit 2	Pfdn2	-0.433413	0.101183	0.118856	1	1	1	1	1	1	1	1	1	1
E9PVG3;E9PZ62;Q9WU28	Prefoldin subunit 5	Pfdn5	-3.58611	0.00593737	0.00882291	1	1	0	0	0	3	3	3	2	3
G3UYF9;Q03958	Prefoldin subunit 6	Pfdn6	-2.05866	0.0959467	0.113216	0	0	0	1	0	1	0	1	1	1
P12382	ATP-dependent 6-phosphofructokinase, liver type	Pfkl	-2.54369	9.41579e-09	1.83416e-07	5	6	4	4	4	11	12	9	13	10
P47857	ATP-dependent 6-phosphofructokinase, muscle type	Pfkm	-3.38992	4.01536e-09	1.00035e-07	2	1	3	2	2	12	12	13	12	10
Q8C605;Q9WUA3	ATP-dependent 6-phosphofructokinase;ATP-dependent 6-phosphofructokinase, platelet type	Pfkp	-5.21377	6.2734e-09	1.35137e-07	1	1	1	2	1	6	7	7	7	7
P62962;Q5SX49	Profilin-1;Profilin	Pfn1	-1.19585	7.11255e-05	0.000183415	4	4	5	4	5	5	4	5	5	5
Q9JJV2;D3YWS3	Profilin-2;Profilin	Pfn2	-4.91631	4.3213e-08	5.60205e-07	0	0	0	0	0	1	2	1	3	3
Q9DBJ1	Phosphoglycerate mutase 1	Pgam1	-3.08205	9.19307e-09	1.81642e-07	5	9	5	5	7	14	15	15	15	15
Q9DCD0	6-phosphogluconate dehydrogenase, decarboxylating	Pgd	-3.31663	3.5591e-09	9.1043e-08	4	10	8	4	4	16	17	17	17	15
P09411;S4R2M7	Phosphoglycerate kinase 1;Phosphoglycerate kinase	Pgk1	-2.55618	9.64684e-08	9.90616e-07	16	17	11	12	14	22	23	21	23	22
P09041	Phosphoglycerate kinase 2	Pgk2	-3.97364	5.69782e-06	2.26735e-05	0	0	0	0	0	2	1	1	1	1
Q9CQ60;D3Z4X1;Q8CBG6	6-phosphogluconolactonase	Pgls	-2.28937	2.46136e-05	7.49394e-05	1	1	3	2	1	5	4	4	5	4
Q9D0F9	Phosphoglucomutase-1	Pgm1	-3.47249	4.16778e-06	1.75084e-05	0	1	0	0	0	1	0	1	1	1
Q7TSV4	Phosphoglucomutase-2	Pgm2	-3.29005	1.71765e-07	1.46898e-06	1	1	1	2	1	4	3	3	3	4
Q8BWW3;Q9CYR6	Phosphoacetylglucosamine mutase	Pgm3	-2.68766	0.00011604	0.000279998	0	1	0	0	0	3	2	3	3	2
Q8CHP8	Phosphoglycolate phosphatase	Pgp	-4.215	2.53942e-05	7.65837e-05	0	0	1	0	0	3	3	2	4	3
O55022	Membrane-associated progesterone receptor component 1	Pgrmc1	-1.63908	0.0937677	0.110964	1	0	0	0	0	1	1	1	0	1
A0A0A0MQJ4;Q501J7	Phosphatase and actin regulator 4	Phactr4	-1.67818	0.00605801	0.00897889	0	0	0	0	0	1	0	1	1	1
G5E8V8;Q9JJT9	Phosphorylated adapter RNA export protein	Phax	-2.63909	0.00700251	0.0102358	0	1	1	1	1	1	1	0	1	1
P67778;Q5SQG5	Prohibitin	Phb	-0.892204	0.000407934	0.000828886	9	9	6	6	8	10	9	9	9	10
O35129;F6QPR1	Prohibitin-2	Phb2	-1.05299	2.48909e-05	7.55911e-05	10	9	9	10	10	14	14	14	13	14
Q80TJ7;Q9WTU0	Histone lysine demethylase PHF8;Lysine-specific demethylase PHF2	Phf8;Phf2	0.132648	0.759117	0.777573	1	1	1	1	0	1	1	0	1	1
Q61753	D-3-phosphoglycerate dehydrogenase	Phgdh	-0.942315	0.000192387	0.000434349	11	13	15	14	13	20	18	19	20	18
A2AI91;A2AI89;A2AI88;A2AI87;P18826	Phosphorylase b kinase regulatory subunit alpha, skeletal muscle isoform	Phka1	-4.68441	0.000138657	0.000328347	0	0	0	0	0	1	1	1	0	1
E9PWB1;D3Z4N0;D3Z0X5;Q6PDH0;F7B296;E9Q307;E9PWW4;F6RYD0;F6RUK9	Pleckstrin homology-like domain family B member 1	Phldb1	1.10484	0.00802671	0.0115502	2	2	2	1	1	1	2	2	2	2
Q2TBE6;A0A494BBQ4	Phosphatidylinositol 4-kinase type 2-alpha	Pi4k2a	4.47874	1.15215e-07	1.12659e-06	5	9	6	4	9	2	2	1	5	3
D6RI80;E9Q8A3;Q8BKC8	Phosphatidylinositol 4-kinase beta	Pi4kb	-2.9412	1.22322e-06	6.62481e-06	0	0	0	0	0	1	1	1	1	1
Q7M6Y3;A0A140LHG9	Phosphatidylinositol-binding clathrin assembly protein	Picalm	-1.04421	0.00618549	0.00915362	2	3	3	3	5	2	4	3	4	4
E9Q421;Q8BXX3;Q8BL63;Q9CXY9	GPI-anchor transamidase	Pigk	-1.50643	0.0453336	0.0564944	0	0	0	0	0	0	1	1	1	1
Q6PD26	GPI transamidase component PIG-S	Pigs	2.65691	2.2884e-05	7.06493e-05	1	1	1	1	1	1	0	1	0	1
D3YZ98;E9QLS6;Q6PF93	Phosphatidylinositol 3-kinase;Phosphatidylinositol 3-kinase catalytic subunit type 3	Pik3c3	1.5622	0.0590663	0.0721026	0	1	1	1	1	0	1	1	0	1
P26450	Phosphatidylinositol 3-kinase regulatory subunit alpha	Pik3r1	-0.393001	0.0470157	0.0584635	0	0	0	0	0	0	1	1	1	1
Q8VD65	Phosphoinositide 3-kinase regulatory subunit 4	Pik3r4	3.41526	6.45574e-06	2.51985e-05	3	4	4	3	4	1	1	3	2	2
Q9QUR7	Peptidyl-prolyl cis-trans isomerase NIMA-interacting 1	Pin1	-1.31471	3.67559e-05	0.000105125	1	1	1	1	1	2	2	2	2	2
Q80XI4	Phosphatidylinositol 5-phosphate 4-kinase type-2 beta	Pip4k2b	-0.577595	0.365169	0.395842	1	1	0	1	0	1	1	1	0	1
D3YUY3;F8WI18;P70182	Phosphatidylinositol 4-phosphate 5-kinase type-1 alpha	Pip5k1a	-2.14295	0.0143718	0.019654	0	1	0	0	0	2	2	1	1	1
P70181	Phosphatidylinositol 4-phosphate 5-kinase type-1 beta	Pip5k1b	-0.321665	0.42047	0.451855	1	1	1	1	1	1	1	1	1	1
P53810;J3QQ30;J3QPW1;F8WGG5	Phosphatidylinositol transfer protein alpha isoform	Pitpna	-2.45459	0.025603	0.0332967	0	1	0	1	0	4	2	1	3	2
Q8JZZ5;P53811	Phosphatidylinositol transfer protein beta isoform	Pitpnb	-2.84287	0.00130064	0.00225702	1	1	2	1	2	5	4	6	4	4
Q8K411	Presequence protease, mitochondrial	Pitrm1	-1.21854	0.000263057	0.000569229	10	14	12	7	11	27	23	23	24	22
P52480;A0A1L1SU37	Pyruvate kinase PKM	Pkm	-2.81093	1.84759e-07	1.53876e-06	30	34	30	26	30	46	46	45	45	46
G3UXH4;G3UZM9;Q8BWW9	Serine/threonine-protein kinase N2	Pkn2	-2.03917	0.0230138	0.0302036	0	0	0	0	1	1	4	4	5	4
P97350	Plakophilin-1	Pkp1	1.81426	0.0257703	0.0334839	1	1	1	0	1	1	0	1	0	0
Q9CQ73		Pkp2	2.50026	0.00408526	0.00630617	1	1	1	1	0	0	0	0	0	0
Q8VEB4	Group XV phospholipase A2	Pla2g15	5.7595	8.95429e-10	3.77265e-08	6	7	5	5	4	1	3	2	1	2
Q9DBX5;P47713	Cytosolic phospholipase A2;Phospholipase A2;Lysophospholipase	Pla2g4a	-2.27656	1.30296e-06	6.96449e-06	2	3	2	2	2	6	5	5	5	5
P27612	Phospholipase A-2-activating protein	Plaa	-2.02993	1.55966e-05	5.18979e-05	5	5	8	4	4	14	16	14	16	15
Q3TCN2	Putative phospholipase B-like 2;Putative phospholipase B-like 2 28 kDa form;Putative phospholipase B-like 2 40 kDa form;Putative phospholipase B-like 2 15 kDa form	Plbd2	6.82065	1.23975e-09	4.55369e-08	10	13	10	7	11	3	2	2	5	3
P51432	1-phosphatidylinositol 4,5-bisphosphate phosphodiesterase beta-3	Plcb3	-1.62181	0.00486507	0.00734818	1	1	1	2	0	2	2	2	3	3
Q8R3B1;G5DDB7;Q05DG3	1-phosphatidylinositol 4,5-bisphosphate phosphodiesterase delta-1;Phosphoinositide phospholipase C	Plcd1	0.88104	0.0409244	0.0514248	1	3	1	2	2	2	2	2	1	2
A2A4A6;Q62077	Phosphoinositide phospholipase C;1-phosphatidylinositol 4,5-bisphosphate phosphodiesterase gamma-1	Plcg1	-1.57161	1.53156e-05	5.11411e-05	0	1	1	1	1	2	2	2	2	2
Q6NVF2;D6RH77;Q9Z280;F6WKY8	Phospholipase D1	Pld1	3.01373	0.000782824	0.00145071	1	2	1	0	2	0	0	0	0	0
O35405	Phospholipase D3	Pld3	6.40536	5.25287e-12	4.75654e-09	7	7	7	6	7	4	3	4	4	4
Q9QXS1;E9Q3W4	Plectin	Plec	1.14475	2.06328e-05	6.48879e-05	106	128	110	88	120	129	135	130	116	123
Q9DBG5	Perilipin-3	Plin3	-0.649345	0.116708	0.136033	3	3	2	3	1	5	5	3	2	3
Q9R0E2	Procollagen-lysine,2-oxoglutarate 5-dioxygenase 1	Plod1	-1.93824	6.83929e-05	0.000177971	4	6	5	3	4	12	13	9	12	10
E9Q718;Q9R0B9	Procollagen-lysine,2-oxoglutarate 5-dioxygenase 2	Plod2	-1.49279	2.25154e-05	6.98124e-05	4	5	5	3	3	9	9	8	9	9
Q9R0E1	Procollagen-lysine,2-oxoglutarate 5-dioxygenase 3	Plod3	-1.6883	0.000393982	0.000802816	6	11	5	2	8	16	17	15	14	15
Q9R1Q7	Proteolipid protein 2	Plp2	1.8091	0.144477	0.165969	1	1	1	1	0	1	1	1	1	1
Q922V4;D3Z4V1;F8WI31	Pleiotropic regulator 1	Plrg1	-0.851492	0.0286025	0.0367967	3	3	4	2	4	5	3	5	5	5
B1AX58;A0A1C7CYV0;Q99K51	Plastin-3	Pls3	-1.80403	0.00151363	0.0025859	4	7	7	4	6	18	18	17	18	16
Q9JJ00	Phospholipid scramblase 1	Plscr1	6.08046	1.27145e-07	1.18655e-06	3	2	3	3	2	1	0	1	0	0
Q9JIZ9;Q5F284	Phospholipid scramblase 3	Plscr3	0.995796	0.00155514	0.00264264	2	2	2	2	2	1	2	2	2	2
P70206	Plexin-A1	Plxna1	2.37147	5.21308e-05	0.000140239	0	1	1	1	1	1	1	1	0	0
B2RXS4	Plexin-B2	Plxnb2	4.60189	6.38339e-10	3.16006e-08	9	11	9	9	11	4	3	4	4	4
F7BTZ2;D3Z3A6;D3YXR5;Q60953	Protein PML	Pml	-0.61316	0.305645	0.334994	1	1	1	0	1	2	2	2	1	1
Q9DC61;A2AIW9	Mitochondrial-processing peptidase subunit alpha	Pmpca	-3.04672	0.000653399	0.00124137	2	3	1	1	1	9	8	8	8	9
Q9CXT8	Mitochondrial-processing peptidase subunit beta	Pmpcb	-2.18915	0.00138186	0.00238353	0	2	2	3	3	6	6	6	5	6
E9Q9A5;G5E8N7;Q9JLV6;A0A0J9YVJ6;A0A0J9YTV1	Bifunctional polynucleotide phosphatase/kinase;Polynucleotide 3-phosphatase;Polynucleotide 5-hydroxyl-kinase	Pnkp	0.560846	0.0868432	0.103454	2	2	1	3	2	2	3	3	3	4
Q9CPS7	RNA-binding protein PNO1	Pno1	-2.29621	0.0103388	0.0145414	0	0	0	0	0	1	1	0	1	1
Q543K9;P23492;A0A2I3BQH2	Purine nucleoside phosphorylase	Pnp	-1.83834	3.6998e-07	2.63025e-06	2	3	3	3	2	5	4	4	4	4
Q8K1R3	Polyribonucleotide nucleotidyltransferase 1, mitochondrial	Pnpt1	-2.81209	0.00022338	0.000493055	2	2	3	3	1	9	9	7	8	7
A2AMC3;Q3UXG7;Q91ZW2	GDP-fucose protein O-fucosyltransferase 1	Pofut1	-3.95418	8.36053e-06	3.0907e-05	1	0	1	0	1	4	4	2	3	3
Q8VHI3	GDP-fucose protein O-fucosyltransferase 2	Pofut2	-2.46194	0.0172062	0.0231327	1	1	2	0	0	5	5	3	3	3
P33609	DNA polymerase alpha catalytic subunit	Pola1	-2.36614	0.00385887	0.00597603	0	1	1	0	0	2	2	2	2	3
P33611;Q8C2T6;A0A494B9D2	DNA polymerase alpha subunit B	Pola2	-1.52367	0.0477778	0.0592569	1	1	0	1	1	1	3	2	2	2
P52431;D6RFB8	DNA polymerase delta catalytic subunit;DNA polymerase	Pold1	-4.4529	2.09381e-07	1.66171e-06	0	0	0	0	0	4	3	4	4	4
O35654	DNA polymerase delta subunit 2	Pold2	-4.27409	4.99694e-06	2.04226e-05	0	0	0	0	0	3	3	3	3	2
Q91VA6;F6SQH7	Polymerase delta-interacting protein 2	Poldip2	-1.83213	4.65917e-06	1.93457e-05	4	4	4	3	4	8	8	8	8	9
Q8BG81;Q3UDD3	Polymerase delta-interacting protein 3	Poldip3	0.930524	0.0953755	0.112634	2	2	1	2	1	1	1	2	3	2
D6RDT4;A0A0R4J091;Q9JKP7	DNA polymerase epsilon subunit 3	Pole3	-3.04569	0.00917687	0.0129986	1	1	0	1	1	1	2	2	1	2
O35134	DNA-directed RNA polymerase I subunit RPA1	Polr1a	0.411995	0.367719	0.398304	2	3	3	1	3	2	2	3	2	2
G3UXX5;D3Z7Q8;D3Z3D6;P52432	DNA-directed RNA polymerases I and III subunit RPAC1	Polr1c	-2.57332	0.00912616	0.0129404	2	1	0	1	0	2	2	2	2	2
A0A0R4J0V5;P08775	DNA-directed RNA polymerase II subunit RPB1	Polr2a	-0.998512	0.0187178	0.0249425	3	5	6	7	3	10	9	10	10	9
Q8CFI7	DNA-directed RNA polymerase II subunit RPB2	Polr2b	-1.17281	0.00030099	0.000637823	7	7	7	5	5	12	13	13	11	14
P97760;A0A1D5RML8;A0A1D5RLM9	DNA-directed RNA polymerase II subunit RPB3	Polr2c	-1.0702	0.345013	0.375698	0	1	1	0	1	1	2	1	0	1
Q80UW8	DNA-directed RNA polymerases I, II, and III subunit RPABC1	Polr2e	-1.33109	0.161869	0.184542	1	1	0	1	0	1	1	1	1	1
Q9D4G5;Q8K205		Pop1	-2.20349	7.02164e-08	7.67824e-07	2	1	1	1	1	3	4	4	4	4
P37040;Q05DV1	NADPH--cytochrome P450 reductase	Por	-1.31069	0.000472682	0.00094044	5	6	6	2	4	10	9	9	8	8
Q9D819	Inorganic pyrophosphatase	Ppa1	-3.99435	3.46234e-05	9.98026e-05	3	3	2	1	2	9	11	12	11	11
G8JL76;D3Z636;Q91VM9	Inorganic pyrophosphatase 2, mitochondrial	Ppa2	-1.40536	0.180466	0.203879	1	1	1	1	0	1	2	2	2	2
Q8CIH9	Amidophosphoribosyltransferase	Ppat	-4.46977	3.83399e-06	1.64931e-05	1	2	0	1	0	5	5	4	5	5
B2RXQ2;B2RXW8;S4R1D4		Ppfia1	0.819985	0.125124	0.145192	1	2	1	1	1	1	2	2	2	1
Q8C8U0	Liprin-beta-1	Ppfibp1	1.36957	0.0184223	0.0245831	2	2	1	2	3	3	1	2	3	2
P17742;A0A1L1SST0	Peptidyl-prolyl cis-trans isomerase A;Peptidyl-prolyl cis-trans isomerase A, N-terminally processed	Ppia	-1.42266	7.68033e-06	2.88882e-05	10	11	11	9	11	12	12	12	12	12
P24369	Peptidyl-prolyl cis-trans isomerase B	Ppib	-0.283599	0.235997	0.262576	9	11	9	7	9	12	12	12	12	13
P30412	Peptidyl-prolyl cis-trans isomerase C	Ppic	0.00821808	0.976862	0.978912	3	4	5	3	5	5	4	4	4	4
Q9CR16	Peptidyl-prolyl cis-trans isomerase D	Ppid	-1.65268	5.14428e-06	2.09055e-05	4	4	2	2	2	12	12	11	12	10
Q99KR7	Peptidyl-prolyl cis-trans isomerase F, mitochondrial	Ppif	-3.06698	0.00284308	0.00453793	1	1	0	0	0	2	3	2	2	3
A2BGI8	Peptidyl-prolyl cis-trans isomerase	Ppih	-1.278	5.3758e-05	0.000144076	1	1	1	1	0	1	1	1	1	1
Q9D6L8	Peptidyl-prolyl cis-trans isomerase-like 3	Ppil3	-3.94802	1.9971e-07	1.60797e-06	0	0	0	0	0	1	1	1	1	1
Q8CGA0	Protein phosphatase 1F	Ppm1f	-4.56438	4.57541e-09	1.07447e-07	0	0	0	0	0	2	2	2	2	2
Q61074;A0A0J9YVG0	Protein phosphatase 1G	Ppm1g	-3.6129	0.000122768	0.000295075	1	4	3	1	2	7	8	9	9	8
Q8BVQ5	Protein phosphatase methylesterase 1	Ppme1	-4.81348	4.05199e-07	2.81896e-06	0	0	0	1	0	5	5	4	4	5
P62137	Serine/threonine-protein phosphatase PP1-alpha catalytic subunit	Ppp1ca	-1.00057	0.000355275	0.000734919	4	5	3	3	4	4	5	5	5	5
P62141	Serine/threonine-protein phosphatase PP1-beta catalytic subunit	Ppp1cb	0.13101	0.627095	0.656422	2	2	2	2	1	4	3	2	3	3
P63087;A0A0G2JGC1;A0A0G2JFF1	Serine/threonine-protein phosphatase PP1-gamma catalytic subunit	Ppp1cc	-2.21823	0.0941905	0.111327	2	1	1	0	1	2	2	2	2	2
Q9DBR7;A0A1W2P750	Protein phosphatase 1 regulatory subunit 12A	Ppp1r12a	0.358218	0.447838	0.479468	1	3	2	1	3	2	2	2	2	2
A0A494B933;A0A494B9R1;A0A494BB30;Q62084	Protein phosphatase 1 regulatory subunit 14B	Ppp1r14b	-4.43323	3.04491e-07	2.23684e-06	0	0	0	0	0	1	1	1	1	1
Q3UM45	Protein phosphatase 1 regulatory subunit 7	Ppp1r7	-4.49929	5.64433e-05	0.000150149	0	1	4	2	0	8	6	6	6	6
A2ADR8;Q8R3G1	Nuclear inhibitor of protein phosphatase 1	Ppp1r8	-2.44876	3.5041e-07	2.5426e-06	1	1	1	1	1	4	3	3	3	3
P63330	Serine/threonine-protein phosphatase 2A catalytic subunit alpha isoform	Ppp2ca	-3.40445	5.80611e-06	2.30714e-05	0	1	1	0	1	1	1	1	1	1
P62715	Serine/threonine-protein phosphatase 2A catalytic subunit beta isoform	Ppp2cb	-2.42069	0.00634208	0.00937568	0	0	0	0	0	0	1	1	1	1
Q76MZ3	Serine/threonine-protein phosphatase 2A 65 kDa regulatory subunit A alpha isoform	Ppp2r1a	-2.68298	1.69517e-06	8.56556e-06	9	9	9	7	8	21	20	18	19	20
H3BLQ0;Q3TTF6;H3BKU1;G3UWS4;Q7TNP2;H3BIV7;H3BLE7	Serine/threonine-protein phosphatase 2A 65 kDa regulatory subunit A beta isoform	Ppp2r1b	-3.8263	2.23946e-09	6.97398e-08	0	0	0	0	0	2	2	2	3	2
Q9CWU3;Q6P1F6	Serine/threonine-protein phosphatase 2A 55 kDa regulatory subunit B;Serine/threonine-protein phosphatase 2A 55 kDa regulatory subunit B alpha isoform	Ppp2r2a	-1.62395	1.33697e-05	4.56001e-05	4	4	6	3	4	8	8	8	6	9
P58389;A2AWE9	Serine/threonine-protein phosphatase 2A activator	Ppp2r4	-3.88896	0.000380021	0.000780034	0	2	2	0	1	7	5	5	4	5
Q6PD03;A0A0A6YVV9	Serine/threonine-protein phosphatase 2A 56 kDa regulatory subunit alpha isoform	Ppp2r5a	-2.02005	0.000175462	0.000402804	0	0	0	0	0	2	1	1	1	1
Q91V89;Q7TNL5		Ppp2r5d	-1.47615	3.24676e-05	9.44361e-05	3	4	3	4	4	8	9	8	10	7
Q3UZJ4;Q61151	Serine/threonine-protein phosphatase 2A 56 kDa regulatory subunit epsilon isoform	Ppp2r5e	-1.71406	0.0126451	0.0174931	0	0	1	1	0	1	1	1	1	1
E9Q6P2;G3X8U7;E0CZ78;P48453;P63328	Serine/threonine-protein phosphatase;Serine/threonine-protein phosphatase 2B catalytic subunit beta isoform;Serine/threonine-protein phosphatase 2B catalytic subunit alpha isoform	Ppp3cb;Ppp3ca	-2.2716	6.66703e-06	2.59173e-05	0	0	1	1	0	2	2	2	2	2
P97470;A0A0U1RPR5	Serine/threonine-protein phosphatase 4 catalytic subunit	Ppp4c	-2.89554	0.000772763	0.00143578	0	0	0	0	0	2	2	2	1	1
E9PX53;E9QPR5;Q8K2V1;E0CXK8	Serine/threonine-protein phosphatase 4 regulatory subunit 1	Ppp4r1	-2.21004	6.87456e-05	0.000178542	0	1	1	0	1	3	3	3	3	3
A0A0R4J0U2;Q0VGB7;A0A0N4SV05;A0A0N4SVH3	Serine/threonine-protein phosphatase 4 regulatory subunit 2	Ppp4r2	-2.64965	0.0015057	0.00257388	0	0	2	0	1	2	4	4	4	3
Q60676;F7BX26	Serine/threonine-protein phosphatase 5;Serine/threonine-protein phosphatase	Ppp5c	-4.19177	0.000165777	0.000382716	0	1	0	0	1	5	5	5	4	3
Q9CQR6;A0A0N4SVL9;A0A0N4SVE2	Serine/threonine-protein phosphatase 6 catalytic subunit;Serine/threonine-protein phosphatase 6 catalytic subunit, N-terminally processed	Ppp6c	-2.16896	0.00270234	0.00434224	2	2	1	0	1	2	2	2	2	2
Q7TSI3;A0A0U1RPT0;A0A0U1RNI2	Serine/threonine-protein phosphatase 6 regulatory subunit 1	Ppp6r1	-1.3321	0.0584434	0.0714335	0	1	1	0	0	2	1	1	2	1
G5E8R4;Q922D4	Serine/threonine-protein phosphatase 6 regulatory subunit 3	Ppp6r3	-3.16312	8.53058e-05	0.000215142	0	1	3	1	3	6	7	8	8	6
O88531;B1B0P8;B1B0P9	Palmitoyl-protein thioesterase 1	Ppt1	5.59207	9.97604e-06	3.52856e-05	4	5	4	4	5	2	2	2	0	1
E9Q0T0;G5E8W7;F6SPQ1;O35448;E9PVM9	Lysosomal thioesterase PPT2	Ppt2	4.40471	0.0164747	0.0222223	3	2	2	0	2	0	0	0	1	0
Q8CEC6	Peptidylprolyl isomerase domain and WD repeat-containing protein 1	Ppwd1	-3.04482	0.00017048	0.000392941	0	1	0	0	0	1	2	2	3	2
Q9JIG8	PRA1 family protein 2	Praf2	1.78815	2.86547e-05	8.4722e-05	1	1	1	1	1	1	1	1	1	1
A0A140LHY2;Q7TMR0	Lysosomal Pro-X carboxypeptidase	Prcp	2.9395	6.44022e-06	2.51722e-05	2	5	2	1	3	1	1	1	1	1
P35700;B1AXW5;B1AXW6;B1AXW4	Peroxiredoxin-1	Prdx1	-1.67721	3.37423e-05	9.76669e-05	10	8	9	5	7	15	11	10	11	12
Q61171;D3Z4A4	Peroxiredoxin-2	Prdx2	-2.56462	8.03336e-07	4.8352e-06	3	3	4	3	3	10	8	8	9	10
P20108	Thioredoxin-dependent peroxide reductase, mitochondrial	Prdx3	-0.692295	0.000976134	0.00175117	3	3	2	3	3	5	5	4	5	4
O08807;B1AZS9	Peroxiredoxin-4	Prdx4	0.09571	0.619559	0.649483	5	5	5	5	3	9	8	7	6	6
P99029;G3UZJ4;A0A494BAZ4;H3BJQ7	Peroxiredoxin-5, mitochondrial	Prdx5	-1.29609	1.29533e-05	4.42853e-05	5	5	7	3	4	8	8	8	8	8
Q6GT24;O08709;D3Z0Y2	Peroxiredoxin-6	Prdx6	-3.4529	6.03536e-09	1.3301e-07	2	5	4	3	3	9	9	9	10	10
Q9QUR6	Prolyl endopeptidase	Prep	-2.1056	7.97924e-06	2.97276e-05	9	14	10	6	8	26	23	23	22	25
P33610	DNA primase large subunit	Prim2	-2.42546	0.00288009	0.00458924	0	1	0	0	0	2	3	3	3	3
Q3TUQ7;Q5EG47	5-AMP-activated protein kinase catalytic subunit alpha-1	Prkaa1	0.112162	0.598184	0.627535	2	4	2	3	4	3	4	3	3	3
P05132	cAMP-dependent protein kinase catalytic subunit alpha	Prkaca	-1.01499	0.0105031	0.0147434	2	2	2	1	2	4	4	4	4	4
P68181	cAMP-dependent protein kinase catalytic subunit beta	Prkacb	-1.47163	0.00230233	0.00375851	0	1	1	0	1	1	1	1	1	1
O54950;A0A2R8VHU2	5-AMP-activated protein kinase subunit gamma-1	Prkag1	-1.70781	0.00690287	0.0101108	2	2	1	1	1	3	5	3	5	2
Q9DBC7	cAMP-dependent protein kinase type I-alpha regulatory subunit;cAMP-dependent protein kinase type I-alpha regulatory subunit, N-terminally processed	Prkar1a	-0.779385	0.0993902	0.11699	6	6	6	4	5	8	9	10	9	8
A0A0A6YX73;Q8K1M3;P12367;A0A0A6YY28	cAMP-dependent protein kinase type II-alpha regulatory subunit	Prkar2a	-0.964654	0.00764	0.0110214	0	2	1	0	1	3	3	5	3	3
P31324;H3BK84	cAMP-dependent protein kinase type II-beta regulatory subunit	Prkar2b	-1.55459	0.033951	0.0432118	0	1	1	0	1	1	1	1	1	1
Q4VA93;P20444	Protein kinase C;Protein kinase C alpha type	Prkca	-0.855486	0.0127071	0.0175704	1	2	3	2	2	2	3	3	3	3
Q62074	Protein kinase C iota type	Prkci	-2.40379	6.09419e-05	0.000160273	0	1	1	1	1	3	4	2	2	2
O08795	Glucosidase 2 subunit beta	Prkcsh	-0.282907	0.173406	0.196367	8	8	9	7	9	11	11	10	10	10
P97313	DNA-dependent protein kinase catalytic subunit	Prkdc	-0.398052	0.243135	0.269783	0	0	0	0	0	3	3	4	4	4
A0A171KXD3;Q9JIF0;A0A140LJF4;A0A140LHF7	Protein arginine N-methyltransferase 1	Prmt1	-2.44041	8.91181e-05	0.000222795	3	5	3	4	3	4	5	5	5	4
Q922H1	Protein arginine N-methyltransferase 3	Prmt3	-1.77797	0.00257918	0.00416067	0	0	1	0	0	1	1	1	1	1
A0A0R4J049;Q8CIG8	Protein arginine N-methyltransferase 5	Prmt5	-1.52803	0.000161406	0.000373227	5	4	6	4	5	11	12	13	12	10
A0A1B0GSA1;A0A1B0GQY5;A0A1B0GRR5;Q6P8V7;A0A1B0GRP7;Q9Z2Y8	Proline synthase co-transcribed bacterial homolog protein	Prosc	-5.35417	3.46199e-05	9.98026e-05	0	1	0	0	0	1	1	1	1	1
P48437	Prospero homeobox protein 1	Prox1	-1.39944	0.00328738	0.00518917	1	1	1	1	1	1	1	1	1	1
Q99KP6	Pre-mRNA-processing factor 19	Prpf19	-1.28404	0.000144208	0.000339444	9	10	9	7	10	15	14	12	15	13
Q922U1	U4/U6 small nuclear ribonucleoprotein Prp3	Prpf3	-0.704637	0.0203179	0.0268748	5	6	6	3	3	6	7	6	8	8
Q8CCF0	U4/U6 small nuclear ribonucleoprotein Prp31	Prpf31	-2.8782	0.000305236	0.000645389	0	1	1	0	1	4	3	3	3	3
Q8K2Z2;E9QJV4;A0A1Y7VM45	Pre-mRNA-processing factor 39	Prpf39	-0.646359	0.0585659	0.0715528	1	2	3	1	1	3	2	3	3	3
Q9DAW6	U4/U6 small nuclear ribonucleoprotein Prp4	Prpf4	-1.82765	0.000431714	0.00087098	1	4	2	2	2	7	7	7	7	7
A0A1B0GRU8;Q9R1C7	Pre-mRNA-processing factor 40 homolog A	Prpf40a	-0.739273	0.00284271	0.00453793	3	3	3	3	3	4	5	5	4	5
Q91YR7	Pre-mRNA-processing factor 6	Prpf6	-0.888296	0.0059512	0.00883888	2	3	5	3	4	9	10	9	8	9
Q99PV0	Pre-mRNA-processing-splicing factor 8	Prpf8	0.170143	0.364302	0.3952	15	19	18	7	13	28	26	28	27	23
Q8C5R8		Prps1l1	-2.08557	2.76735e-05	8.23234e-05	1	1	1	1	1	1	1	1	1	1
G3UXL2;Q9D7G0	Ribose-phosphate pyrophosphokinase 1	Prps1l3;Prps1	-4.92703	7.12055e-05	0.000183457	1	0	1	0	0	4	4	4	4	4
Q9CS42	Ribose-phosphate pyrophosphokinase 2	Prps2	-5.99774	8.78899e-06	3.20166e-05	2	1	2	2	0	5	5	5	5	4
B1AT82;Q9D0M1;B1AT83	Phosphoribosyl pyrophosphate synthase-associated protein 1	Prpsap1	-3.72492	1.76628e-09	5.89261e-08	1	1	1	1	0	7	6	5	5	6
Q8R574	Phosphoribosyl pyrophosphate synthase-associated protein 2	Prpsap2	-4.43526	2.32135e-08	3.57562e-07	0	0	0	0	0	4	4	3	4	4
Q3UPH1	Protein PRRC1	Prrc1	-4.50762	3.85063e-06	1.65398e-05	0	0	0	0	0	3	3	3	2	3
Q7TSC1;G3UX48	Protein PRRC2A	Prrc2a	-0.864456	0.10715	0.125447	2	2	5	2	0	4	3	5	5	4
S4R294;S4R2J9;A0A0A0MQ79;Q3TLH4	Protein PRRC2C	Prrc2c	-0.6953	0.0161447	0.0217976	7	5	9	6	5	9	12	12	12	10
Q8BIW1	Protein prune homolog	Prune	-2.61908	2.78685e-06	1.26937e-05	0	0	1	0	0	1	2	2	2	2
E9PZ00;Q8BFQ1;K3W4L3;J3QPG5;Q61207	Prosaposin	Psap	5.06527	1.43781e-09	5.14916e-08	10	10	9	9	10	4	3	3	5	5
Q99K85;Q3U6K9	Phosphoserine aminotransferase	Psat1	-1.51201	2.23661e-05	6.94247e-05	11	12	12	9	9	16	14	14	12	14
F6RB63;A2BI12;Q99JF8	PC4 and SFRS1-interacting protein	Psip1	1.59703	0.000257933	0.000559409	2	3	3	2	2	1	3	2	3	1
Q9R1P4;A0A1B0GS70	Proteasome subunit alpha type-1	Psma1	-1.53816	5.45611e-06	2.19019e-05	10	10	9	8	9	16	18	16	15	16
P49722;Q8BKE0	Proteasome subunit alpha type-2	Psma2	-3.15452	2.58428e-05	7.76912e-05	2	5	4	4	5	12	11	10	11	10
O70435;E0CX62	Proteasome subunit alpha type-3	Psma3	-2.32376	0.000213558	0.000475034	4	7	4	2	4	9	10	10	9	10
Q9R1P0;E9PW69;E9Q0X0	Proteasome subunit alpha type-4;Proteasome subunit alpha type	Psma4	-0.585002	0.0468114	0.0582601	4	4	4	5	4	7	5	5	5	6
Q9Z2U1	Proteasome subunit alpha type-5	Psma5	-1.9071	1.01604e-06	5.73024e-06	7	7	7	5	8	10	9	10	10	10
Q9QUM9;E0CXB1	Proteasome subunit alpha type-6	Psma6	-2.10118	4.58737e-06	1.90752e-05	5	6	4	4	6	12	11	11	11	11
Q9Z2U0;A0A338P7D7	Proteasome subunit alpha type-7	Psma7	-2.27629	1.77436e-07	1.50403e-06	4	4	4	2	4	10	10	10	10	10
O09061;A0A338P7C0;A0A338P7F1	Proteasome subunit beta type-1	Psmb1	-1.82984	1.92346e-05	6.12302e-05	4	5	3	3	5	12	9	11	10	9
Q9R1P3	Proteasome subunit beta type-2	Psmb2	-1.29713	0.00014446	0.000339522	4	3	4	3	4	6	5	5	4	5
Q9R1P1	Proteasome subunit beta type-3	Psmb3	-1.7076	1.4006e-05	4.74879e-05	2	3	3	2	4	7	8	8	8	7
P99026	Proteasome subunit beta type-4	Psmb4	-3.61509	2.55909e-06	1.1941e-05	2	2	2	1	2	3	5	5	5	6
O55234;Q8BTY5	Proteasome subunit beta type-5	Psmb5	-3.8308	0.00170131	0.00286552	1	3	0	1	2	10	10	11	9	11
Q60692	Proteasome subunit beta type-6	Psmb6	-0.630883	0.0348599	0.0443292	5	6	5	3	5	5	6	6	6	6
P70195	Proteasome subunit beta type-7	Psmb7	-1.95406	0.0355578	0.0451966	1	2	1	1	2	3	4	3	4	5
P62192	26S protease regulatory subunit 4	Psmc1	-2.15895	2.03853e-07	1.62685e-06	4	11	6	6	8	13	14	15	14	15
Q8BVQ9;P46471	26S protease regulatory subunit 7	Psmc2	-1.70577	7.25982e-06	2.7622e-05	7	15	16	12	13	24	26	23	24	22
A0A087WPH7		Psmc3	-4.7194	5.40648e-08	6.51333e-07	0	0	0	0	0	1	1	1	1	1
A2AGN7;O88685;B7ZCF1	26S protease regulatory subunit 6A	Psmc3	-1.74421	1.41829e-06	7.48323e-06	3	5	4	3	3	6	7	6	7	7
P54775;A0A140LIZ5	26S protease regulatory subunit 6B	Psmc4	-1.92423	1.26961e-06	6.82444e-06	7	11	11	6	10	17	17	17	16	17
P62196;Q8K1K2	26S protease regulatory subunit 8	Psmc5	-1.7586	1.29685e-06	6.94485e-06	7	10	7	7	10	18	17	16	14	16
P62334	26S protease regulatory subunit 10B	Psmc6	-1.69028	2.73912e-05	8.16606e-05	9	12	11	10	11	19	19	18	18	19
Q3TXS7	26S proteasome non-ATPase regulatory subunit 1	Psmd1	-2.41728	4.74594e-08	6.04316e-07	11	15	15	8	12	32	28	27	28	29
Q9Z2X2	26S proteasome non-ATPase regulatory subunit 10	Psmd10	-4.09879	5.19917e-08	6.39297e-07	0	0	0	0	0	2	2	2	2	2
Q8BG32	26S proteasome non-ATPase regulatory subunit 11	Psmd11	-1.58047	1.66461e-06	8.48595e-06	10	14	10	10	9	20	23	23	24	23
Q9D8W5;B1AT36;Q3TRH2	26S proteasome non-ATPase regulatory subunit 12	Psmd12	-1.76854	1.51025e-05	5.06065e-05	4	10	9	6	6	17	16	15	16	16
Q9WVJ2;E9Q5I9;E9Q0U1	26S proteasome non-ATPase regulatory subunit 13	Psmd13	-1.32032	0.00028641	0.000610995	4	6	5	3	5	10	10	10	11	6
O35593	26S proteasome non-ATPase regulatory subunit 14	Psmd14	-1.57992	1.78293e-06	8.88366e-06	2	4	4	2	3	7	4	6	5	5
Q8VDM4	26S proteasome non-ATPase regulatory subunit 2	Psmd2	-1.67598	3.95258e-07	2.76874e-06	13	19	16	12	14	30	31	29	30	32
P14685	26S proteasome non-ATPase regulatory subunit 3	Psmd3	-2.00836	6.13749e-06	2.4187e-05	8	12	12	6	13	18	21	20	18	20
F7AI87		Psmd4	-3.76364	0.0173582	0.0233152	0	1	1	0	1	2	2	2	2	2
O35226	26S proteasome non-ATPase regulatory subunit 4	Psmd4	-2.86042	2.63976e-08	3.93901e-07	2	6	5	3	3	10	9	10	11	11
Q8BJY1	26S proteasome non-ATPase regulatory subunit 5	Psmd5	-1.5407	7.52727e-05	0.000192379	5	6	7	3	6	10	12	11	11	11
Q99JI4	26S proteasome non-ATPase regulatory subunit 6	Psmd6	-2.59411	2.02702e-05	6.40995e-05	4	7	7	5	7	16	15	16	16	15
P26516	26S proteasome non-ATPase regulatory subunit 7	Psmd7	-2.30147	5.89242e-05	0.000155623	4	8	6	5	6	14	11	12	14	12
Q3TG45;Q9CPS5;Q9CX56	26S proteasome non-ATPase regulatory subunit 8	Psmd8	-1.84002	3.37488e-05	9.76669e-05	3	3	1	3	2	9	6	8	5	6
A0A0G2JGN6;Q9CR00	26S proteasome non-ATPase regulatory subunit 9	Psmd9	-1.01527	0.000543411	0.00105713	3	2	3	2	3	3	4	5	4	3
G3UXZ5;P97371;G3UXY0;G3UWN9;G3X9K9	Proteasome activator complex subunit 1	Psme1	-4.54926	3.03288e-10	2.13718e-08	2	1	1	1	1	9	10	8	10	10
P97372;G3X9V0;E0CZ90	Proteasome activator complex subunit 2	Psme2	-4.93458	1.61689e-07	1.40224e-06	1	1	1	1	0	6	4	4	4	4
P61290;A2A4J1;A2A4J3	Proteasome activator complex subunit 3	Psme3	-5.1031	1.45726e-05	4.91183e-05	1	2	0	1	1	8	8	7	9	8
Q5SSW2	Proteasome activator complex subunit 4	Psme4	-2.35444	2.83282e-05	8.39288e-05	0	1	3	0	2	5	6	5	6	6
Q9JK23;A0A3B2WB82;A0A3B2W3V4	Proteasome assembly chaperone 1	Psmg1	-2.06067	2.87842e-05	8.48636e-05	1	2	1	1	1	2	2	2	2	2
Q9CZH3	Proteasome assembly chaperone 3	Psmg3	-4.81858	4.00313e-05	0.000112884	0	0	0	1	0	1	2	2	2	2
Q8R326	Paraspeckle component 1	Pspc1	-1.35465	5.39729e-05	0.000144381	4	3	4	3	2	5	4	5	6	6
Q99LS3;D3Z4T3;A0A0J9YVH9	Phosphoserine phosphatase	Psph	-2.32368	0.00378058	0.00587702	2	3	1	2	2	4	4	4	4	4
Q8BGJ5;Q922I7;Q8CB58;P17225;E9QMW9	Polypyrimidine tract-binding protein 1	Ptbp1	-1.09442	0.000185155	0.000421007	8	9	9	7	7	13	9	10	10	9
Q14C51	Pentatricopeptide repeat domain-containing protein 3, mitochondrial	Ptcd3	0.147045	0.687396	0.712256	2	3	2	3	3	3	4	4	4	3
Q9R0Q7;D3Z7C6	Prostaglandin E synthase 3	Ptges3	-3.56197	2.86079e-07	2.1194e-06	2	3	4	1	4	4	5	5	6	5
Q9WV91	Prostaglandin F2 receptor negative regulator	Ptgfrn	1.91349	0.00383316	0.00594586	1	1	1	1	1	0	0	0	0	0
Q05769	Prostaglandin G/H synthase 2	Ptgs2	3.74138	1.33448e-07	1.2099e-06	3	5	3	3	4	3	3	3	2	4
A0A5F8MPY3;P34152	Focal adhesion kinase 1	Ptk2	0.360918	0.499104	0.531113	1	2	1	1	1	0	2	1	2	2
Q8BKG3	Inactive tyrosine-protein kinase 7	Ptk7	2.11296	1.56779e-05	5.20476e-05	6	6	7	6	5	4	4	5	6	6
P26350;A0A087WP98;A0A087WPN6;A0A087WQN2	Prothymosin alpha;Prothymosin alpha, N-terminally processed;Thymosin alpha	Ptma	-2.65826	0.103435	0.121253	0	1	2	1	1	3	3	3	3	3
Q9D0J8	Parathymosin	Ptms	0.803786	0.649625	0.677284	1	1	1	1	1	1	0	0	1	1
P35235	Tyrosine-protein phosphatase non-receptor type 11	Ptpn11	-1.96314	0.000177935	0.0004075	1	2	1	3	1	4	4	4	4	4
Q6PB44	Tyrosine-protein phosphatase non-receptor type 23	Ptpn23	-1.13348	0.0176528	0.0236443	1	2	4	3	5	6	7	5	5	5
Q91V35;P18052	Receptor-type tyrosine-protein phosphatase;Receptor-type tyrosine-protein phosphatase alpha	Ptpra	0.487526	0.542584	0.573405	1	1	0	0	1	1	1	1	1	1
B2RRF0;A0A1W2P7Y1;P35822	Protein-tyrosine-phosphatase;Receptor-type tyrosine-protein phosphatase kappa	Ptprk	3.81481	6.14471e-05	0.000161214	4	2	4	2	5	1	2	1	1	1
B0V2N1;Q5SPA9;G3UYU6;G3UX60;G3UWK6;E9Q7I7;E9PVW8;B9EJA3;G3UY75;Q64487	Receptor-type tyrosine-protein phosphatase S;Protein-tyrosine-phosphatase;Receptor-type tyrosine-protein phosphatase delta	Ptprs;Ptprd	3.23698	4.33452e-07	2.98519e-06	1	2	2	1	2	0	0	0	0	0
O54724	Polymerase I and transcript release factor	Ptrf	0.10495	0.64795	0.675783	7	9	8	8	9	10	9	9	10	9
Q8R143;E0CXB5;F6TFF2	Pituitary tumor-transforming gene 1 protein-interacting protein	Pttg1ip	7.93749	7.5101e-07	4.60737e-06	4	4	3	2	5	2	1	0	1	0
Q3UEB3	Poly(U)-binding-splicing factor PUF60	Puf60	-3.2054	4.48664e-07	3.08255e-06	2	3	4	1	1	12	17	13	16	17
Q80U78;E9Q6M7;Q3TTW5	Pumilio homolog 1	Pum1	-0.630394	0.272703	0.301077	1	2	2	0	1	1	3	1	2	2
Q3TQ29;Q3UR91;Q80U58;F6YD01	Pumilio homolog 2	Pum2	-0.595196	0.0975724	0.115039	0	1	2	2	1	2	2	1	1	1
P42669	Transcriptional activator protein Pur-alpha	Pura	-1.88094	0.000851173	0.00155325	1	2	1	1	2	2	3	3	2	3
O35295	Transcriptional activator protein Pur-beta	Purb	-2.58013	0.00885214	0.012639	1	1	0	0	0	2	1	2	1	2
Q9WU56;H7BX59	tRNA pseudouridine synthase A, mitochondrial;tRNA pseudouridine synthase	Pus1	-2.70916	2.43172e-05	7.42736e-05	0	1	1	1	0	5	5	3	5	4
Q9D3U0	Putative tRNA pseudouridine synthase Pus10	Pus10	-1.53984	0.0114588	0.0159677	0	0	0	0	0	1	1	2	2	2
Q91VU7		Pus7	-2.95918	0.00706233	0.0103075	4	2	2	2	1	8	8	8	8	8
Q99LL5	Periodic tryptophan protein 1 homolog	Pwp1	-2.52497	0.0269955	0.0349807	1	2	2	0	3	5	3	5	4	4
A0A1W2P6L9;Q3UQ28	Peroxidasin homolog	Pxdn	0.817655	0.00284313	0.00453793	3	4	3	3	3	4	6	6	5	6
A0A0J9YV30;F8VQ28;A0A1D5RMM8;Q8VI36	Paxillin	Pxn	-1.55374	0.00141536	0.00243544	0	0	0	0	0	0	1	1	1	1
Q922W5;A2ABZ2;A2ABZ3	Pyrroline-5-carboxylate reductase 1, mitochondrial	Pycr1	-4.32712	1.45831e-06	7.63811e-06	0	0	1	0	0	1	1	1	1	1
Q922Q4	Pyrroline-5-carboxylate reductase 2	Pycr2	-1.80685	1.92796e-05	6.13054e-05	2	3	4	2	3	3	5	2	4	2
Q8CI94	Glycogen phosphorylase, brain form	Pygb	-3.50766	4.60935e-08	5.92188e-07	4	6	9	6	5	23	23	21	20	22
Q9ET01;Q3UEJ6	Glycogen phosphorylase, liver form;Alpha-1,4 glucan phosphorylase	Pygl	-5.08541	1.38116e-07	1.24827e-06	0	0	0	0	0	6	6	6	6	5
Q8BML9;D3Z158		Qars	-1.10031	8.98798e-05	0.000223963	12	11	11	7	11	21	20	19	19	17
D3YWR7;A0A0G2JGJ1;Q8BVI4;A0A0G2JGY0;D3Z1A1	Dihydropteridine reductase	Qdpr	-5.42076	1.73441e-05	5.65954e-05	0	1	0	1	0	3	4	3	3	3
Q9QYS9;A0A3B2WCH2	Protein quaking	Qki	0.585713	0.118005	0.137377	2	2	2	2	2	3	3	1	1	2
G3X8R5;Q3UA37;Q8BUN3	Glutamine-rich protein 1	Qrich1	-3.66326	1.93051e-07	1.58478e-06	0	1	0	0	0	7	5	6	5	3
Q9JMA2	Queuine tRNA-ribosyltransferase	Qtrt1	-2.27505	0.00614074	0.0090921	0	2	1	1	0	3	3	1	2	3
Q5SW88;Q5SW87;Q5SW86		Rab1	0.883853	0.000602613	0.00115639	0	0	0	0	0	0	0	0	0	0
P61027	Ras-related protein Rab-10	Rab10	1.19044	0.0510762	0.0630203	2	4	4	4	3	4	3	4	4	2
P46638;G3UZD3;G3UY29;E9Q3P9;F8WGS1;P62492;G3UZL4	Ras-related protein Rab-11B;Ras-related protein Rab-11A	Rab11b;Rab11a	0.812156	0.000902609	0.00163773	4	7	6	4	5	8	8	8	5	6
A0A0N4SW73;Q8R361	Rab11 family-interacting protein 5	Rab11fip5	2.76063	1.19656e-07	1.13892e-06	1	1	1	1	1	1	0	0	1	1
A2CG35;P35283	Ras-related protein Rab-12	Rab12	4.90921	5.55998e-07	3.6121e-06	2	2	2	2	2	0	0	1	0	0
Q91V41;Q50HX3	Ras-related protein Rab-14	Rab14	0.503825	0.119816	0.139259	9	12	7	6	10	13	11	12	13	12
A0A3Q4EI12;P35293;A0A452J8C1	Ras-related protein Rab-18	Rab18	2.49283	2.20808e-06	1.06501e-05	2	3	3	2	3	2	2	2	2	2
Q9D1G1;A0A494BA38;A0A494B945;A0A494BBL7	Ras-related protein Rab-1B	Rab1b	1.17433	0.00261861	0.00421952	4	3	3	3	1	3	3	4	3	4
P35282	Ras-related protein Rab-21	Rab21	0.921603	0.197951	0.222579	1	3	1	2	3	1	2	1	2	3
A2ARZ7;Q3TXV4;Q921E2;P35285	Ras-related protein Rab-31;Ras-related protein Rab-22A	Rab22a;Rab31	2.64477	0.0370033	0.0468883	0	1	1	1	1	0	1	1	1	0
P35288;Q9D4I9	Ras-related protein Rab-23	Rab23	3.78318	0.00374224	0.00582058	1	2	3	3	3	0	2	2	2	0
P53994	Ras-related protein Rab-2A	Rab2a	0.598125	0.0523378	0.0645214	3	6	2	3	5	6	7	6	6	6
Q9CZE3;A0A1Y7VIZ0;A0A140LHK2;E9QLQ7;Q91YQ1;Q8QZZ8	Ras-related protein Rab-32;Ras-related protein Rab-7L1;Ras-related protein Rab-38	Rab32;Rab29;Rab38	1.80937	0.000278019	0.000597094	1	2	2	1	1	1	1	2	2	2
B1AQD3;Q0PD20;Q64008	Ras-related protein Rab-34	Rab34	2.79526	7.00087e-08	7.67824e-07	3	3	4	3	2	2	2	2	3	2
Q8BHD0	Ras-related protein Rab-39A	Rab39a	-0.00387379	0.997159	0.997507	1	1	1	0	1	1	1	1	1	1
Q8BHC1	Ras-related protein Rab-39B	Rab39b	3.90803	4.57866e-07	3.13824e-06	1	1	1	1	1	0	0	0	0	0
P35276;D3YWL1;D3YW33	Ras-related protein Rab-3D	Rab3d	-3.8857	1.81958e-08	2.93696e-07	0	0	0	0	0	2	2	2	2	2
A0A1D5RLG3;Q80UJ7	Rab3 GTPase-activating protein catalytic subunit	Rab3gap1	-0.873941	0.13985	0.161041	0	0	0	2	0	0	2	2	1	2
E9QKE4;A0A0A6YWM5;Q8BMG7	Rab3 GTPase-activating protein non-catalytic subunit	Rab3gap2	-0.312341	0.384109	0.41496	1	4	4	3	3	4	4	5	6	5
Q9CQD1	Ras-related protein Rab-5A	Rab5a	6.73128	3.20162e-08	4.54092e-07	2	2	1	2	2	0	0	0	0	0
P61021	Ras-related protein Rab-5B	Rab5b	3.7599	0.00240672	0.00390665	2	2	2	2	2	0	1	1	0	1
Q8C266;P35278	Ras-related protein Rab-5C	Rab5c	1.90399	6.25423e-07	3.99073e-06	3	4	4	3	4	3	4	4	4	4
P35279;P61294	Ras-related protein Rab-6A;Ras-related protein Rab-6B	Rab6a;Rab6b	1.19054	0.00909429	0.0129114	2	3	3	2	3	3	3	3	3	3
P51150;A0A0N4SVG9;A0A0N4SVR6	Ras-related protein Rab-7a	Rab7a	3.37088	1.92364e-08	3.0789e-07	10	12	12	9	12	9	9	10	9	10
P55258	Ras-related protein Rab-8A	Rab8a	-2.84099	0.000706878	0.00133062	1	1	1	0	0	1	1	1	1	1
P61028	Ras-related protein Rab-8B	Rab8b	2.52725	0.000671752	0.00127371	1	1	1	1	1	1	1	1	1	0
Q9R0M6;A2AFP5	Ras-related protein Rab-9A	Rab9a;Rab9	6.04221	6.59526e-08	7.43914e-07	4	4	4	4	4	1	1	1	0	1
O35551;Q3U983;J3QJV7	Rab GTPase-binding effector protein 1	Rabep1	-2.54993	1.01953e-05	3.59723e-05	0	1	1	1	0	2	2	2	3	3
Q91WG2	Rab GTPase-binding effector protein 2	Rabep2	-1.16093	0.014908	0.0203098	0	2	1	1	1	2	2	3	2	3
A2AWA9;A2AWB0;A0A3Q4L343;A0A0A6YWT4;A0A0A6YY35;A2AWA7	Rab GTPase-activating protein 1	Rabgap1;Rabgap1l	-0.767252	0.0451265	0.0562853	0	0	0	0	0	2	2	2	1	2
Q9JHK4	Geranylgeranyl transferase type-2 subunit alpha	Rabggta	-0.619595	0.412659	0.444295	0	0	0	0	0	2	2	2	2	2
Q5U3K5	Rab-like protein 6	Rabl6	-0.943622	0.196136	0.220711	0	1	1	0	0	2	2	2	2	2
Q3TLP8;P63001	Ras-related C3 botulinum toxin substrate 1	Rac1	1.56609	7.68336e-06	2.88882e-05	5	7	5	6	5	5	6	6	6	6
Q9WVM1	Rac GTPase-activating protein 1	Racgap1	5.17132	1.41678e-07	1.26846e-06	5	6	6	5	6	0	2	1	4	1
Q61550	Double-strand-break repair protein rad21 homolog	Rad21	-3.35734	0.000675878	0.00127983	1	1	0	0	0	4	4	3	4	4
Q3TN85;Q8CAP3;P54726	UV excision repair protein RAD23 homolog A	Rad23a	-3.92787	1.37577e-08	2.41814e-07	0	0	0	0	0	1	1	1	1	1
P54728	UV excision repair protein RAD23 homolog B	Rad23b	-3.03089	0.000109797	0.000266582	1	4	2	1	1	9	9	8	8	7
Q5SV02;P70388	DNA repair protein RAD50	Rad50	-2.51325	0.000379507	0.000779977	2	1	5	1	1	7	5	7	7	6
Q8C570	mRNA export factor	Rae1	-0.0318163	0.897632	0.907771	1	3	2	1	2	3	3	3	3	2
P15919	V(D)J recombination-activating protein 1;Endonuclease RAG1;E3 ubiquitin-protein ligase RAG1	Rag1	-3.40015	1.2038e-06	6.532e-06	1	1	0	0	1	1	1	1	1	1
P63321	Ras-related protein Ral-A	Rala	0.494106	0.745154	0.765734	1	0	1	1	1	1	1	1	1	1
Q9JIW9;F6QC68	Ras-related protein Ral-B	Ralb	3.06867	4.31558e-05	0.000120144	1	2	1	1	1	0	1	1	1	1
A2AU62;Q64012;A2AU60;A2AU61	RNA-binding protein Raly	Raly	1.56584	0.000137867	0.000326978	2	5	4	3	5	5	5	4	5	4
P62827;Q14AA6	GTP-binding nuclear protein Ran	Ran;1700009N14Rik	-1.70406	5.74841e-05	0.000152352	8	10	6	7	7	11	12	11	10	12
P34022;H7BX22	Ran-specific GTPase-activating protein	Ranbp1	-2.22272	9.70483e-05	0.000239899	2	6	3	4	6	9	8	9	8	9
A0A0R4J0G4;Q6VN19	Ran-binding protein 10	Ranbp10	-1.33404	0.0141899	0.0194424	0	0	0	1	0	1	1	1	1	1
Q9ERU9	E3 SUMO-protein ligase RanBP2	Ranbp2	2.30698	2.52832e-05	7.63291e-05	5	3	5	3	3	3	5	3	3	2
A0A3B2WCL5;Q9CT10	Ran-binding protein 3	Ranbp3	-2.90805	1.77964e-07	1.50403e-06	1	3	3	2	3	8	11	10	9	10
P46061	Ran GTPase-activating protein 1	Rangap1	-0.0541975	0.727353	0.749322	13	12	16	9	13	21	13	14	14	14
Q99JI6;A0A0G2JDL9;P62835;A0A1W2P777	Ras-related protein Rap-1b;Ras-related protein Rap-1A	Rap1b;Rap1a	1.26915	2.49075e-05	7.55911e-05	4	4	5	3	5	6	6	5	6	4
E9Q912;A0A0G2JGC8;E9Q6Q4;Q3TU36		Rap1gds1	-1.4979	2.83571e-05	8.39288e-05	3	4	6	3	4	9	9	9	8	9
Q8BU31	Ras-related protein Rap-2c	Rap2c	2.14743	4.97765e-07	3.35871e-06	0	0	0	0	0	1	1	1	1	1
Q9D0I9	Arginine--tRNA ligase, cytoplasmic	Rars	-0.636976	0.0022443	0.00367215	12	13	10	7	12	25	22	24	24	23
Q3U186	Probable arginine--tRNA ligase, mitochondrial	Rars2	-0.278206	0.575158	0.604485	0	0	0	0	0	1	1	1	1	0
A0A286YDU0;E9PYG6		Rasa1	-2.37227	0.000764653	0.00142348	0	1	2	0	1	3	2	3	2	2
Q60790	Ras GTPase-activating protein 3	Rasa3	1.994	9.49473e-05	0.000235111	1	2	3	2	2	0	0	0	2	1
A0A1L1SRY4;Q9CW46	Ribonucleoprotein PTB-binding 1	Raver1	-2.81443	6.46562e-05	0.000168861	0	1	0	0	0	2	2	2	2	2
Q60972	Histone-binding protein RBBP4	Rbbp4	-2.9381	0.00460155	0.00700874	2	3	2	1	3	9	6	5	7	5
A0A087WRV7;A0A0R4J2B6;Q8BX09;A0A087WQU2	Retinoblastoma-binding protein 5	Rbbp5	-2.21364	0.0633418	0.0770264	0	1	1	0	1	0	2	2	1	2
P97868;A0A338P6W1	E3 ubiquitin-protein ligase RBBP6	Rbbp6	4.8912	2.6425e-07	2.01887e-06	4	7	5	4	4	0	1	1	0	0
Q60973;A2AFI9;A2AFJ1	Histone-binding protein RBBP7	Rbbp7	-1.60943	0.000660515	0.00125406	3	3	2	2	6	10	8	7	8	7
A2A4W9;A0A2I3BR20;A0A2I3BRA9;A0A2R8W6K5;A0A2I3BRU6;A0A2K6EDK7;A0A2R8VI79;A0A2R8VK79;Q8BIF2;Q9JJ43;Q8BP71	RNA binding protein fox-1 homolog 3;RNA binding protein fox-1 homolog 1;RNA binding protein fox-1 homolog 2	Rbfox3;Rbfox1;Rbfox2	-3.74291	5.26143e-07	3.50558e-06	0	0	0	0	0	1	1	1	1	1
Q99KG3	RNA-binding protein 10	Rbm10	-1.16047	0.00483111	0.00730841	2	3	2	1	2	3	4	4	5	3
Q8R4X3;V9GXJ1;F6YJB6	RNA-binding protein 12	Rbm12;Gm28036	-5.23035	1.66351e-05	5.44681e-05	1	0	3	0	0	8	10	8	7	8
E9QL13;Q8C2Q3	RNA-binding protein 14	Rbm14	0.0571428	0.76227	0.780244	4	5	2	2	4	4	5	5	4	4
Q8JZX4	Splicing factor 45	Rbm17	-1.99581	0.0056399	0.00843336	1	4	1	2	1	4	5	7	6	4
Q8R3C6;A0A0J9YUT8	Probable RNA-binding protein 19	Rbm19	0.505629	0.0214312	0.0282431	2	2	2	2	2	2	3	3	3	3
B2RY56;S4R2B0	RNA-binding protein 25	Rbm25	-2.05972	0.00891233	0.0126971	0	3	1	1	1	6	6	8	7	7
E9Q640;E9PYZ7;Q6NZN0;E9PUF4;Q5SFM8	RNA-binding protein 26;RNA-binding protein 27	Rbm26;Rbm27	-1.88051	0.00166095	0.0028091	0	0	0	0	0	2	1	2	2	2
Q8CGC6	RNA-binding protein 28	Rbm28	0.00950925	0.982883	0.984257	1	3	2	2	2	4	3	4	3	3
O89086;Q8BG13;S4R2M6	RNA-binding protein 3	Rbm3	0.974164	0.000878016	0.00159817	2	2	2	2	2	2	2	2	2	2
Q8VH51;E9Q8F0;F7AA45	RNA-binding protein 39	Rbm39	-1.79361	4.6435e-05	0.000127429	3	4	4	2	3	7	8	7	7	8
D3YYW8;Q91V81	RNA-binding protein 42	Rbm42	-2.73782	0.00033902	0.000706394	0	1	0	0	0	1	1	1	1	1
Q9CWZ3;A0A0G2JEA9;A0A0G2JFX7;A0A0N4SUH6	RNA-binding protein 8A	Rbm8a	-2.57441	0.000635633	0.00121244	1	3	1	1	3	3	3	3	3	3
G3UZJ9;E9PZ21;Q91W59;Q8BWL5	RNA-binding motif, single-stranded-interacting protein 1;RNA-binding motif, single-stranded-interacting protein 3	Rbms3;Rbms1	-2.63685	0.00742731	0.0107634	0	0	0	0	0	1	1	1	1	0
A0A2I3BRL8;Q91VM5;A2AFI4;A2AFI3;Q9WV02	RNA binding motif protein, X-linked-like-1;RNA-binding motif protein, X chromosome;RNA-binding motif protein, X chromosome, N-terminally processed	Rbmxl1;Rbmx	1.33607	3.65905e-05	0.000104832	7	7	5	7	6	6	5	5	5	6
A0A2R8W6G1;P62878	E3 ubiquitin-protein ligase RBX1;E3 ubiquitin-protein ligase RBX1, N-terminally processed	Rbx1	-2.11778	0.0938415	0.111006	0	1	1	1	1	1	1	1	1	1
Q6PFB2;Q8VE37	Regulator of chromosome condensation	Rcc1	3.02106	1.82471e-08	2.93696e-07	5	5	4	4	5	4	5	4	4	3
Q8BK67	Protein RCC2	Rcc2	-0.779377	0.000389456	0.000794723	12	12	13	9	11	20	15	15	15	16
A0A494BAM2;Q9JJT0	RNA 3-terminal phosphate cyclase-like protein	Rcl1	-1.58302	0.141442	0.162743	0	0	0	2	0	0	1	2	1	1
Q05186	Reticulocalbin-1	Rcn1	-2.93802	0.0174701	0.0234544	1	3	1	1	2	6	6	5	5	5
Q8BP92	Reticulocalbin-2	Rcn2	-4.05698	0.0137041	0.0188308	0	3	0	0	2	6	6	6	6	6
[truncated: 785 more rows]

## Sheet: Elu+aa_VS_Elu -aa
Majority protein IDs	Protein names	Gene names	logFC_of_imputed_values	P.Value_of_imputed_values	adj.P.Val_of_imputed_values	Unique peptides -amino acids (starvation) replicate 1	Unique peptides -amino acids (starvation) replicate 2	Unique peptides -amino acids (starvation) replicate 3	Unique peptides -amino acids (starvation) replicate 4	Unique peptides -amino acids (starvation) replicate 5	Unique peptides +amino acids (Restimulation) replicate 1	Unique peptides +amino acids (Restimulation) replicate 2	Unique peptides +amino acids (Restimulation) replicate 3	Unique peptides +amino acids (Restimulation) replicate 4	Unique peptides +amino acids (Restimulation) replicate 5
Q61838	Alpha-2-macroglobulin;Alpha-2-macroglobulin 165 kDa subunit;Alpha-2-macroglobulin 35 kDa subunit	A2m	-0.290703	0.067502	0.194168	2	2	2	2	2	2	2	2	2	2
P58742;A0A2R8VI45;A0A2R8VI65	Aladin	Aaas	0.262006	0.132376	0.303906	3	3	3	2	2	3	3	3	3	3
Q8BGQ7	Alanine--tRNA ligase, cytoplasmic	Aars	-0.274179	0.0205033	0.0954866	15	15	17	20	18	14	13	14	22	15
Q9DC29	ATP-binding cassette sub-family B member 6, mitochondrial	Abcb6	-0.30343	0.0619888	0.18555	6	5	4	4	4	5	6	4	5	5
Q6P542	ATP-binding cassette sub-family F member 1	Abcf1	-0.24034	0.344402	0.53892	7	3	4	7	5	7	7	4	6	5
S4R2E1;A0A0R4J0B6;Q7TMS5;A0A0N4SWA2;D3Z150	ATP-binding cassette sub-family G member 2	Abcg2	-0.0701813	0.43681	0.614676	4	2	4	2	2	4	2	3	2	4
Q921H8;H3BKL5;Q8VCH0;H3BJZ9	3-ketoacyl-CoA thiolase A, peroxisomal;3-ketoacyl-CoA thiolase B, peroxisomal	Acaa1a;Acaa1b	-0.0847135	0.428441	0.60464	5	7	8	7	8	8	6	5	7	6
Q8BWT1	3-ketoacyl-CoA thiolase, mitochondrial	Acaa2	0.430062	0.00213825	0.0261401	4	4	4	5	5	9	10	8	6	5
Q5SWU9	Acetyl-CoA carboxylase 1;Biotin carboxylase	Acaca	-0.641426	0.407976	0.591524	9	9	10	10	13	17	14	14	13	10
A0A0R4J083;P51174	Long-chain specific acyl-CoA dehydrogenase, mitochondrial	Acadl	0.342906	0.0428118	0.150598	5	4	5	8	6	5	7	7	7	5
P50544;B1AR28	Very long-chain specific acyl-CoA dehydrogenase, mitochondrial	Acadvl	0.81816	0.112547	0.274842	5	4	8	5	3	10	8	10	4	6
Q8QZT1	Acetyl-CoA acetyltransferase, mitochondrial	Acat1	0.556473	0.112517	0.274842	2	2	3	3	2	2	2	4	4	3
F6RJ39;Q9JIX8;Q52KR6;B8JJ92;B8JJ91	Apoptotic chromatin condensation inducer in the nucleus	Acin1	0.595264	0.0430524	0.150598	2	2	2	2	3	3	3	3	2	3
Q91V92;Q3V117	ATP-citrate synthase	Acly	-0.118085	0.502168	0.670013	11	12	11	17	18	12	10	15	22	19
Q99KI0	Aconitate hydratase, mitochondrial	Aco2	0.704356	0.000389455	0.0115406	13	15	11	17	15	16	19	21	24	21
Q9R0X4	Acyl-coenzyme A thioesterase 9, mitochondrial	Acot9	0.664749	0.0517849	0.165786	4	3	3	2	2	3	3	4	4	2
A0A5F8MPS7;P24638	Lysosomal acid phosphatase	Acp2	-0.355721	0.0335351	0.131716	6	7	7	7	7	7	8	7	7	6
P60710;E9Q1F2;E9Q5F4	Actin, cytoplasmic 1;Actin, cytoplasmic 1, N-terminally processed	Actb	0.635259	0.191944	0.379235	1	1	1	2	2	2	1	2	2	2
P68033;P68134	Actin, alpha cardiac muscle 1;Actin, alpha skeletal muscle	Actc1;Acta1	0.502709	0.249372	0.446678	0	0	0	0	0	0	0	0	0	0
P63260	Actin, cytoplasmic 2;Actin, cytoplasmic 2, N-terminally processed	Actg1	0.405858	0.25097	0.447083	1	1	1	1	1	1	2	2	2	2
Q7TPR4;A1BN54	Alpha-actinin-1	Actn1	0.319013	0.0391142	0.142738	29	31	25	31	34	32	31	33	35	35
P57780;A0A1L1SV25;E9Q2W9	Alpha-actinin-4	Actn4	0.0391506	0.699556	0.816427	34	39	35	38	38	38	38	40	39	41
P61161	Actin-related protein 2	Actr2	-0.459863	0.619674	0.755069	5	6	4	6	8	5	5	7	8	6
Q99JY9	Actin-related protein 3	Actr3	-0.494767	0.0288904	0.119724	7	11	5	10	12	8	10	9	13	8
O35598;E9PYF2	Disintegrin and metalloproteinase domain-containing protein 10	Adam10	-0.386297	0.000325847	0.0113814	7	5	4	5	6	4	5	5	8	5
Q64191;B7ZNK6	N(4)-(beta-N-acetylglucosaminyl)-L-asparaginase;Glycosylasparaginase alpha chain;Glycosylasparaginase beta chain	Aga	-0.240728	0.126416	0.294369	4	5	4	5	5	4	4	5	5	5
P50247	Adenosylhomocysteinase	Ahcy	0.152334	0.367502	0.553801	8	6	5	7	8	11	6	10	9	8
E9Q616		Ahnak	0.360317	0.116839	0.280071	125	118	118	115	106	139	134	125	127	124
F7DBB3;F7CVJ5;E9PYB0		Ahnak2	0.495321	0.0647313	0.190684	8	6	4	8	7	7	8	6	7	5
Q9WTP6	Adenylate kinase 2, mitochondrial;Adenylate kinase 2, mitochondrial, N-terminally processed	Ak2	0.135108	0.351682	0.544019	4	4	4	5	4	3	5	4	4	4
Q9WTQ5	A-kinase anchor protein 12	Akap12	-0.165983	0.230427	0.421506	8	6	9	10	6	8	9	7	8	7
Q9Z110	Delta-1-pyrroline-5-carboxylate synthase;Glutamate 5-kinase;Gamma-glutamyl phosphate reductase	Aldh18a1	0.44708	0.000628816	0.0136663	15	14	15	17	18	16	18	16	19	18
Q8K009;D3Z6B9	Mitochondrial 10-formyltetrahydrofolate dehydrogenase	Aldh1l2	-0.0315624	0.940705	0.966663	7	4	6	6	6	8	7	7	6	5
P47738;A0A0G2JEU1	Aldehyde dehydrogenase, mitochondrial	Aldh2	0.650091	0.0150708	0.0779852	7	8	6	11	10	6	8	11	13	11
P05064;A6ZI44;D3YWI1;Q9CPQ9;A6ZI46;D3Z510;A0A0U1RPN8	Fructose-bisphosphate aldolase A;Fructose-bisphosphate aldolase	Aldoa;Aldoart1	0.0231396	0.802532	0.880621	18	16	17	18	17	17	15	17	19	20
O08583	THO complex subunit 4	Alyref	0.735389	0.219439	0.409564	3	2	1	2	3	3	3	3	4	2
P10107;A0A494BBD8	Annexin A1	Anxa1	0.0780792	0.47076	0.646634	16	11	12	15	16	13	12	14	16	13
P07356;B0V2N7;B0V2N8;B0V2N5	Annexin A2;Annexin	Anxa2	0.0574565	0.595692	0.744996	12	17	15	22	21	20	19	19	22	19
O35639;Q3TET3	Annexin A3;Annexin	Anxa3	-0.321623	0.00668959	0.0525142	12	12	13	16	15	10	7	15	15	13
P48036	Annexin A5	Anxa5	-0.418891	0.0005736	0.0127786	18	19	17	18	18	17	17	18	20	17
F8WIT2	Annexin	Anxa6	-0.134354	0.274677	0.46882	0	0	1	2	0	0	0	0	0	0
Q8CBB7;P22892	AP-1 complex subunit gamma-1	Ap1g1	0.179212	0.579277	0.732086	3	2	3	5	7	3	3	3	6	3
P17426	AP-2 complex subunit alpha-1	Ap2a1	-0.0147053	0.913784	0.956718	6	7	7	7	7	7	6	6	7	7
P17427	AP-2 complex subunit alpha-2	Ap2a2	-0.137064	0.142841	0.318945	11	9	8	11	11	11	11	8	10	10
Q9DBG3;H3BIY9;H3BKM0	AP-2 complex subunit beta;AP complex subunit beta	Ap2b1	-0.137351	0.240414	0.433809	9	10	7	11	12	9	10	10	12	12
P84091;Q3TWV4	AP-2 complex subunit mu	Ap2m1	0.087946	0.612716	0.753492	8	8	8	7	8	9	10	9	9	8
Q9Z1T1	AP-3 complex subunit beta-1	Ap3b1	0.207423	0.0570086	0.176473	9	9	9	11	11	9	11	12	11	12
E9Q1Y3;E9Q414	Apolipoprotein B-100;Apolipoprotein B-48	Apob	-0.151994	0.533004	0.696539	2	3	1	3	3	1	1	3	3	3
A0A2I3BR03;A0A2I3BPT1;A0A2I3BQZ9;Q3TWF3;P12023	Amyloid beta A4 protein;N-APP;Soluble APP-alpha;Soluble APP-beta;C99;Beta-amyloid protein 42;Beta-amyloid protein 40;C83;P3(42);P3(40);C80;Gamma-secretase C-terminal fragment 59;Gamma-secretase C-terminal fragment 57;Gamma-secretase C-terminal fragment 50;C31	App	-0.317635	0.145371	0.322387	1	2	1	2	1	2	2	2	2	1
A2AQA7;Q8CFQ3	Intron-binding protein aquarius	Aqr	0.119245	0.723255	0.827302	2	5	5	3	5	5	3	3	4	3
P84078;P61205;Q8BSL7	ADP-ribosylation factor 1;ADP-ribosylation factor 3;ADP-ribosylation factor 2	Arf1;Arf3;Arf2	0.145199	0.399519	0.584925	2	2	2	1	1	2	2	2	1	1
Q99PT1	Rho GDP-dissociation inhibitor 1	Arhgdia	-0.11911	0.424349	0.602543	4	4	3	5	5	3	4	4	5	5
H3BJU7;H3BJ45;H3BJ40;H3BKH9;H3BJX8;Q60875	Rho guanine nucleotide exchange factor 2	Arhgef2	-0.57268	0.000461447	0.0115406	15	14	14	13	13	14	14	12	15	12
P61211;F8WIB1;E9Q006	ADP-ribosylation factor-like protein 1	Arl1	-0.0139323	0.957878	0.973637	1	1	2	2	2	1	2	2	2	2
Q8R5J9	PRA1 family protein 3	Arl6ip5	0.385767	0.0744704	0.207744	2	2	2	2	2	2	2	2	2	2
Q9CQW2;A0A0N4SVB8	ADP-ribosylation factor-like protein 8B	Arl8b	-0.311534	0.0195737	0.0924786	4	4	4	5	5	4	5	5	5	5
Q91Z25;Q9WV32	Actin-related protein 2/3 complex subunit 1B	Arpc1b	-0.5789	0.00467372	0.0443777	9	11	5	9	9	8	8	10	12	7
Q9CVB6;D3YXG6	Actin-related protein 2/3 complex subunit 2	Arpc2	-0.41815	0.0439071	0.152157	8	8	5	7	8	7	5	9	8	7
H7BWZ3;Q9JM76;A0A0G2JFK7;D3Z2F7;D3Z2F8	Actin-related protein 2/3 complex subunit 3	Arpc3	-0.410896	0.125189	0.292206	2	3	2	3	3	2	2	3	4	3
P59999	Actin-related protein 2/3 complex subunit 4	Arpc4	-0.385288	0.0112642	0.0688523	5	5	5	6	5	5	5	6	5	5
Q9CPW4;Q3UA72	Actin-related protein 2/3 complex subunit 5	Arpc5	-0.496263	0.244817	0.44013	2	3	3	3	2	2	2	4	3	3
A0A0R4J138;P50429	Arylsulfatase B	Arsb	-0.118983	0.363988	0.55164	5	7	4	6	6	5	5	7	7	5
A0A0R4J1N2;Q9D2L1	Arylsulfatase K	Arsk	-0.212808	0.0482959	0.160658	2	3	2	3	3	3	3	3	3	3
Q9WV54	Acid ceramidase;Acid ceramidase subunit alpha;Acid ceramidase subunit beta	Asah1	-0.349261	0.00875614	0.061642	11	13	13	14	13	11	12	13	14	12
Q8CBM2;A2AL85;Q8BSY0	Aspartyl/asparaginyl beta-hydroxylase	Asph	0.169801	0.363542	0.55164	3	3	2	3	2	3	2	2	3	2
Q9CWJ9	Bifunctional purine biosynthesis protein PURH;Phosphoribosylaminoimidazolecarboxamide formyltransferase;IMP cyclohydrolase	Atic	0.349632	0.00602352	0.0507845	15	14	12	17	19	13	16	17	18	15
E9Q3G7;P98197;F6Z4J2	Phospholipid-transporting ATPase;Probable phospholipid-transporting ATPase IH	Atp11a	-0.330356	0.00807548	0.058939	8	10	8	10	11	7	9	10	11	11
Q8VDN2	Sodium/potassium-transporting ATPase subunit alpha-1	Atp1a1	0.0391407	0.722244	0.827113	12	13	12	12	12	13	12	11	13	12
P97370	Sodium/potassium-transporting ATPase subunit beta-3	Atp1b3	0.429359	0.124566	0.292206	3	3	2	3	3	2	3	2	3	2
O55143	Sarcoplasmic/endoplasmic reticulum calcium ATPase 2	Atp2a2	0.145172	0.135963	0.309959	14	12	12	14	12	11	13	12	15	13
G5E829;Q8C048;F7AAP4;E9Q828;A2ALL9;Q6Q477;Q0VF55	Plasma membrane calcium-transporting ATPase 1;Calcium-transporting ATPase	Atp2b1;Atp2b3;Atp2b4	-0.126448	0.589169	0.740626	3	3	3	3	2	3	3	3	2	3
Q03265;D3Z6F5	ATP synthase subunit alpha, mitochondrial;ATP synthase subunit alpha	Atp5a1	0.264336	0.0126244	0.0708931	18	21	21	25	24	21	26	25	26	24
P56480	ATP synthase subunit beta, mitochondrial	Atp5b	0.468792	0.000412369	0.0115406	18	21	18	20	20	19	21	20	22	21
Q8C2Q8;Q91VR2;A2AKU9;A2AKV1;A2AKV2;A2AKV3	ATP synthase subunit gamma;ATP synthase subunit gamma, mitochondrial	Atp5c1	0.782881	0.080042	0.218662	4	4	2	4	4	4	2	5	5	4
P56135;F8WHP8	ATP synthase subunit f, mitochondrial	Atp5j2	-0.0508785	0.918567	0.956718	1	2	2	2	2	2	1	2	2	1
Q9DB20;A0A338P776	ATP synthase subunit O, mitochondrial	Atp5o	0.743454	0.0172941	0.084716	2	2	2	2	1	2	1	2	2	2
Q9Z1G4;K3W4T3	V-type proton ATPase 116 kDa subunit a isoform 1;V-type proton ATPase subunit a	Atp6v0a1	-0.544474	4.20186e-05	0.00414376	15	16	11	14	15	14	12	14	14	14
P51863	V-type proton ATPase subunit d 1	Atp6v0d1	-0.355148	0.161756	0.344657	9	9	8	12	11	9	8	11	12	11
P50516	V-type proton ATPase catalytic subunit A	Atp6v1a	-0.699299	8.29049e-06	0.00405405	25	25	20	24	25	24	25	25	25	24
P62814	V-type proton ATPase subunit B, brain isoform	Atp6v1b2	-0.490934	0.0365026	0.137175	16	19	14	21	21	19	17	20	20	21
Q9Z1G3	V-type proton ATPase subunit C 1	Atp6v1c1	-0.667428	0.00201812	0.02608	8	10	6	9	8	7	8	8	8	8
P57746	V-type proton ATPase subunit D	Atp6v1d	-0.573898	0.000201868	0.00858378	4	5	6	5	4	4	6	5	5	4
P50518;A0A0N4SW34	V-type proton ATPase subunit E 1	Atp6v1e1	-0.447332	0.000410551	0.0115406	6	5	6	4	6	5	6	6	6	5
Q9CR51	V-type proton ATPase subunit G 1	Atp6v1g1	-0.395024	0.0658836	0.192745	3	3	2	2	2	2	2	3	3	2
A0A0A6YX18;Q8BVE3;A0A0A6YWP6	V-type proton ATPase subunit H	Atp6v1h	-0.675532	0.050273	0.164438	7	8	6	7	8	8	7	8	8	8
Q00993;Q6PE80	Tyrosine-protein kinase receptor UFO;Receptor protein-tyrosine kinase	Axl	-0.446353	0.147372	0.324622	5	4	3	3	5	4	5	4	4	4
Q3UF95;Q9Z1R2;G3UYQ2;A0A1B0GX81;G3UZT6	Large proline-rich protein BAG6	Bag6	1.93474	0.00108002	0.0176043	7	5	5	8	4	6	7	5	7	9
Q91XV3	Brain acid soluble protein 1	Basp1	-0.121192	0.759312	0.845509	9	9	8	8	8	9	7	7	8	7
Q9Z277	Tyrosine-protein kinase BAZ1B	Baz1b	0.83106	0.0504881	0.164591	1	3	3	4	4	2	3	4	4	3
P28653	Biglycan	Bgn	0.367103	0.0669527	0.193727	5	5	6	5	5	4	5	5	3	5
J3QP71;K3W4Q8;P18572	Basigin	Bsg	0.222861	0.482168	0.653001	2	2	2	1	2	2	2	2	2	2
Q8R5L1;O35658	Complement component 1 Q subcomponent-binding protein, mitochondrial	C1qbp	-0.792292	0.219867	0.409581	2	2	3	3	3	3	4	4	4	4
E9QAI5;B2RQC6;G3UWN2	CAD protein;Glutamine-dependent carbamoyl-phosphate synthase;Aspartate carbamoyltransferase;Dihydroorotase	Cad	0.0838011	0.533443	0.696539	24	28	24	28	30	29	30	30	31	29
E9QA16;Q8VCQ8;E9Q0M9;S4R1T7;D3Z6I7		Cald1	0.195702	0.208057	0.396948	2	2	2	2	2	2	2	2	2	2
P0DP28;P0DP27;P0DP26;Q3UKW2;A0A3Q4EHJ0		Calm1	0.918627	0.216807	0.406202	3	5	4	5	4	5	4	5	5	5
P14211	Calreticulin	Calr	0.585335	0.00384784	0.0391998	14	15	12	15	17	16	17	18	21	17
O35887;G3UWV3;G3V004;G3UWR0	Calumenin	Calu	0.241791	0.333065	0.527938	3	3	1	2	1	2	2	3	3	3
Q6ZQ38	Cullin-associated NEDD8-dissociated protein 1	Cand1	0.11401	0.299036	0.494851	16	17	12	19	18	21	16	20	19	15
P35564	Calnexin	Canx	0.243733	0.438679	0.616383	13	15	10	8	11	11	16	14	13	13
P40124	Adenylyl cyclase-associated protein 1	Cap1	-0.0686755	0.481908	0.653001	15	16	13	16	17	15	18	14	18	17
Q60865	Caprin-1	Caprin1	0.332159	0.137897	0.313543	5	3	3	4	4	3	5	5	8	5
Q5RKN9;P47753	F-actin-capping protein subunit alpha-1	Capza1	-0.0979866	0.892866	0.945046	3	4	4	4	4	3	5	5	5	3
P47754;D6RCW7;A0A0N4SVM0	F-actin-capping protein subunit alpha-2	Capza2	-0.28251	0.0944523	0.24699	4	6	3	7	7	5	5	8	7	6
A2AMW0;F7CAZ6		Capzb	-0.133301	0.628923	0.763135	2	2	2	2	2	2	2	2	2	2
Q9WVG6;D3YUP1	Histone-arginine methyltransferase CARM1	Carm1	0.127092	0.269949	0.463025	6	5	4	4	7	4	5	5	5	5
Q9DCC5;P23198;D3Z313	Chromobox protein homolog 3	Cbx3	-0.0959356	0.625955	0.761423	1	3	3	4	3	3	4	5	5	4
P80314	T-complex protein 1 subunit beta	Cct2	-0.0592384	0.48721	0.65723	20	22	19	25	24	23	20	22	29	24
P80318;E9Q133;Q3U0I3;F6Q609	T-complex protein 1 subunit gamma	Cct3	0.0128222	0.884652	0.938384	25	27	23	28	28	25	27	28	31	28
P80315;G5E839	T-complex protein 1 subunit delta	Cct4	-0.0154357	0.869665	0.928529	21	18	19	27	25	24	22	24	25	23
P80316	T-complex protein 1 subunit epsilon	Cct5	-0.0334866	0.700725	0.816817	16	14	12	17	16	16	15	19	17	15
P80317;A0A571BEL9	T-complex protein 1 subunit zeta	Cct6a	-0.0846443	0.302841	0.498616	18	18	16	15	18	18	18	19	20	18
P80313;A0A0N4SV00	T-complex protein 1 subunit eta	Cct7	0.0361329	0.747469	0.838331	20	20	17	21	20	21	18	21	21	21
P42932;H3BL49	T-complex protein 1 subunit theta	Cct8	-0.135615	0.14016	0.315301	22	24	21	25	27	24	24	27	29	23
Q8C1Y8	Vacuolar fusion protein CCZ1 homolog	Ccz1	-0.586744	0.00114358	0.0182364	4	5	5	3	5	3	2	3	4	3
Q8R422	CD109 antigen	Cd109	-0.234548	0.177243	0.364168	9	9	8	10	10	10	10	10	10	10
Q3U8S1;A2APM5;A2APM3;A2APM4;E9QKM8;Q80X37;A2APM1;A2APM2;P15379	CD44 antigen	Cd44	-0.100901	0.698092	0.815692	3	3	3	3	3	2	3	3	3	3
P41731;A0A1W2P8C6	CD63 antigen	Cd63	-0.713562	0.0419861	0.148777	6	5	4	4	4	6	6	4	5	4
Q61081;A0A1L1STC0	Hsp90 co-chaperone Cdc37;Hsp90 co-chaperone Cdc37, N-terminally processed	Cdc37	-0.135611	0.480348	0.652472	5	5	5	7	5	6	6	7	6	6
P60766	Cell division control protein 42 homolog	Cdc42	-0.0703205	0.74391	0.835298	4	4	3	3	5	3	5	3	5	5
D3YYT0;P15116	Cadherin-2	Cdh2	0.0514019	0.755436	0.845387	5	4	4	4	5	5	5	5	4	6
P11440;D3Z2T9	Cyclin-dependent kinase 1	Cdk1	-0.0827633	0.549295	0.708721	3	4	3	4	4	6	4	4	7	3
P18760;F8WGL3;A0A494B9A7	Cofilin-1	Cfl1	0.0445136	0.729782	0.830881	5	5	4	7	8	4	7	8	9	8
Q9D8B3	Charged multivesicular body protein 4b	Chmp4b	-0.336357	0.180726	0.36613	2	2	2	3	3	3	2	2	3	2
Q8BMK4	Cytoskeleton-associated protein 4	Ckap4	0.399424	0.00137338	0.0200473	22	23	20	23	21	24	22	24	22	22
Z4YL78;A0A0R4J0K2;K3W4R5;A2AGT5	Cytoskeleton-associated protein 5	Ckap5	0.841681	0.166375	0.348426	9	11	10	14	13	12	13	16	12	12
B1ATV0;Q9WVD4	Chloride channel protein;H(+)/Cl(-) exchange transporter 5	Clcn5	-0.393781	0.00325964	0.0359303	5	5	4	7	7	6	5	5	6	5
O35454;A2A7F6;E9Q741	Chloride transport protein 6;Chloride channel protein	Clcn6	-0.478787	0.0106887	0.0673595	2	2	2	2	2	2	2	2	2	2
F6SUM2;O70496;E9PYL4	H(+)/Cl(-) exchange transporter 7;Chloride channel protein	Clcn7	-0.359012	0.00320841	0.0359303	8	10	9	12	11	9	8	10	11	12
Q9Z1Q5	Chloride intracellular channel protein 1	Clic1	-0.0547413	0.741718	0.835298	7	6	6	10	12	6	7	10	12	8
Q3UMW8	Ceroid-lipofuscinosis neuronal protein 5 homolog	Cln5	0.0260603	0.837868	0.906454	3	3	3	3	4	2	2	3	5	2
Q68FD5;Q5SXR6	Clathrin heavy chain 1;Clathrin heavy chain	Cltc	0.311489	0.0141666	0.07571	45	53	39	49	60	52	55	58	60	56
Q60847;E9PX70	Collagen alpha-1(XII) chain	Col12a1	0.0626472	0.588846	0.740626	12	17	12	18	16	12	16	18	17	17
P11087	Collagen alpha-1(I) chain	Col1a1	0.682985	0.0107846	0.0673595	55	53	51	56	49	59	56	58	59	54
Q01149	Collagen alpha-2(I) chain	Col1a2	0.591191	0.00971475	0.0646328	30	23	28	28	22	31	30	31	31	26
O88207	Collagen alpha-1(V) chain	Col5a1	0.363039	0.181874	0.366749	8	10	9	7	8	11	9	10	9	10
Q3U962	Collagen alpha-2(V) chain	Col5a2	0.589394	0.0269253	0.113876	12	14	13	14	11	22	20	19	18	15
Q04857	Collagen alpha-1(VI) chain	Col6a1	0.394584	0.364375	0.55164	2	3	3	5	5	5	4	6	4	6
J3QQ16;A0A087WS16;E9PWQ3;D3YWD1		Col6a3	-0.220579	0.547523	0.708303	4	2	3	4	2	5	3	5	4	3
Q8K297	Procollagen galactosyltransferase 1	Colgalt1	0.50053	0.433829	0.611362	4	7	6	6	9	4	7	9	10	7
Q8CIE6;F8WHL2	Coatomer subunit alpha;Xenin;Proxenin;Coatomer subunit alpha	Copa	0.133271	0.298683	0.494851	17	17	12	20	19	18	16	22	25	21
Q9JIF7	Coatomer subunit beta	Copb1	0.230818	0.214426	0.405627	17	15	12	14	17	14	17	17	17	17
O55029	Coatomer subunit beta	Copb2	0.734407	0.108489	0.269979	7	7	4	10	11	10	8	13	14	16
Q9QZE5	Coatomer subunit gamma-1	Copg1	0.164058	0.608341	0.752751	9	8	8	8	9	9	9	9	12	8
O88544;D3YV99;F6QTS1;D3Z1R9	COP9 signalosome complex subunit 4	Cops4	0.310836	0.215045	0.406011	4	4	3	6	5	4	3	5	7	5
Q9WUM4	Coronin-1C	Coro1c	0.21021	0.0766944	0.211312	9	8	9	9	11	8	9	9	10	8
O89001	Carboxypeptidase D	Cpd	0.0217042	0.856133	0.91809	5	5	4	4	4	4	3	4	4	4
Q9CZU6;Q80X68	Citrate synthase, mitochondrial;Citrate synthase	Cs;Csl	0.757277	0.194072	0.380365	4	8	6	8	10	9	10	10	13	8
Q8JZN2;Q91W50;A0A0G2JF72	Cold shock domain-containing protein E1	Csde1	0.148189	0.53629	0.699322	12	13	10	15	12	15	14	16	17	12
Q9ERK4;E9Q1T9;F6ZEW4;E9QAX7	Exportin-2	Cse1l	0.0336048	0.728228	0.830867	15	16	14	25	18	12	14	17	23	19
Q8VHY0	Chondroitin sulfate proteoglycan 4	Cspg4	0.153305	0.237309	0.429885	13	15	11	14	14	13	15	16	15	17
P29268;H3BJW0	Connective tissue growth factor	Ctgf	0.530712	0.0132832	0.0721722	12	13	11	11	11	12	13	13	12	13
P26231	Catenin alpha-1	Ctnna1	-0.147911	0.191892	0.379235	13	14	11	14	15	14	13	12	14	16
Q02248;E9Q6A9	Catenin beta-1	Ctnnb1	-0.218387	0.205519	0.394886	7	8	8	7	8	7	6	9	7	8
P30999;E9Q8Z8;E9Q8Z6;E9Q8Z5;G3X9V2;E9Q903;E9Q904;E9Q901;D3Z2H2;E9Q8Z9;E9Q8Z4;E9Q986;E9Q905;E9Q907;E9Q906;D3Z7H6;D3Z2H7	Catenin delta-1	Ctnnd1	0.106596	0.695504	0.814886	9	13	8	14	14	11	9	10	13	11
P70698	CTP synthase 1	Ctps1	0.200555	0.653567	0.783319	6	7	8	6	9	7	7	4	9	6
G3X8T3;P16675	Carboxypeptidase;Lysosomal protective protein;Lysosomal protective protein 32 kDa chain;Lysosomal protective protein 20 kDa chain	Ctsa	-0.208359	0.113718	0.275738	9	9	7	10	13	10	10	12	12	12
P10605	Cathepsin B;Cathepsin B light chain;Cathepsin B heavy chain	Ctsb	0.391868	0.0142666	0.0758299	8	10	7	9	10	8	8	11	10	10
P97821;D3Z220	Dipeptidyl peptidase 1;Dipeptidyl peptidase 1 exclusion domain chain;Dipeptidyl peptidase 1 heavy chain;Dipeptidyl peptidase 1 light chain	Ctsc	-0.0579774	0.937752	0.965391	1	2	1	2	2	2	2	2	2	2
F8WIR1;P18242;F6Y6L6;A0A1B0GT66	Cathepsin D	Ctsd	-0.155399	0.533118	0.696539	14	13	11	13	14	12	14	14	15	14
P06797	Cathepsin L1;Cathepsin L1 heavy chain;Cathepsin L1 light chain	Ctsl	-0.081457	0.91633	0.956718	4	6	2	6	5	6	7	6	7	6
Q9WUU7	Cathepsin Z	Ctsz	0.0482551	0.95325	0.973637	6	6	6	6	6	6	7	6	7	6
Q921L6;Q60598	Src substrate cortactin	Cttn	-0.418754	0.0302968	0.122439	11	10	7	11	11	11	12	10	16	11
Q9JLV5;E9Q4T8	Cullin-3	Cul3	-0.0682513	0.705995	0.820028	8	11	8	10	11	9	11	11	11	11
F2Z456;Q9DCN2	NADH-cytochrome b5 reductase;NADH-cytochrome b5 reductase 3;NADH-cytochrome b5 reductase 3 membrane-bound form;NADH-cytochrome b5 reductase 3 soluble form	Cyb5r3	0.208043	0.476506	0.648354	4	4	5	6	6	5	6	7	5	7
A0A2R8VHK1;Q9D0M3	Cytochrome c1, heme protein, mitochondrial	Cyc1	0.707867	0.0875942	0.234704	2	2	2	2	1	2	2	3	2	2
P62897	Cytochrome c, somatic	Cycs	0.682645	0.00663986	0.0525142	1	1	1	3	3	1	2	3	3	3
Q7TMB8;A0A0R4J119;A0A0U1RQ05	Cytoplasmic FMR1-interacting protein 1	Cyfip1	-0.00553805	0.961925	0.973875	11	11	11	13	13	15	12	13	15	15
P18406	Protein CYR61	Cyr61	-0.0195306	0.960695	0.973637	6	8	4	7	7	7	7	9	9	7
Q922B2	Aspartate--tRNA ligase, cytoplasmic	Dars	0.216439	0.12278	0.290855	13	13	10	13	14	14	12	12	18	12
P31786;D3Z563;M0QWU8;Q4VWZ5	Acyl-CoA-binding protein	Dbi	0.10181	0.600962	0.747762	2	2	2	2	2	2	2	2	2	2
Q9QXS6;A0A0R4J1E3	Drebrin	Dbn1	0.317906	0.0127312	0.0708931	10	9	8	7	6	10	10	9	9	8
Q3U1J4	DNA damage-binding protein 1	Ddb1	0.31564	0.012194	0.0707687	15	14	14	22	22	22	20	22	23	21
O54734	Dolichyl-diphosphooligosaccharide--protein glycosyltransferase 48 kDa subunit	Ddost	0.123579	0.268079	0.462401	6	6	5	7	7	6	6	7	6	8
Q62371	Discoidin domain-containing receptor 2	Ddr2	-0.264524	0.284883	0.4779	2	3	1	2	3	2	3	3	3	3
Q91VR5	ATP-dependent RNA helicase DDX1	Ddx1	0.397936	0.0660221	0.192745	8	9	10	10	10	10	8	12	14	9
Q501J6;Q3U741;Q3TU25	Probable ATP-dependent RNA helicase DDX17	Ddx17	0.0989733	0.386067	0.571215	7	8	8	10	8	7	7	11	11	11
Q9JIK5	Nucleolar RNA helicase 2	Ddx21	0.774343	6.56209e-05	0.00534811	15	15	14	14	16	18	18	15	18	19
Q921N6	Probable ATP-dependent RNA helicase DDX27	Ddx27	0.20992	0.0500877	0.164382	3	4	5	3	3	3	4	4	3	4
Q8VDW0	ATP-dependent RNA helicase DDX39A	Ddx39a	-0.0178197	0.916205	0.956718	2	3	2	3	3	3	2	2	5	2
Q9Z1N5	Spliceosome RNA helicase Ddx39b	Ddx39b	0.199729	0.113904	0.275738	4	5	3	7	7	5	5	4	8	5
Q62167;P16381	ATP-dependent RNA helicase DDX3X;Putative ATP-dependent RNA helicase Pl10	Ddx3x;D1Pas1	0.179777	0.165541	0.347423	3	4	3	3	4	4	3	3	5	5
Q62095	ATP-dependent RNA helicase DDX3Y	Ddx3y	0.394331	0.0229199	0.102355	2	2	2	2	2	2	2	2	2	2
A0A1S6GWJ4;Q91VN6	Probable ATP-dependent RNA helicase DDX41	Ddx41	-1.06931	1.30266e-05	0.00414376	4	4	4	6	6	4	4	5	5	4
Q8BTS0;Q61656;S4R1I6	Probable ATP-dependent RNA helicase DDX5	Ddx5	0.423784	0.00251717	0.0296602	11	15	10	14	16	14	13	15	17	15
P54823	Probable ATP-dependent RNA helicase DDX6	Ddx6	-0.170253	0.795302	0.874922	3	5	3	5	6	6	5	6	7	6
O35286;Q497W9;A0A0G2JG10	Pre-mRNA-splicing factor ATP-dependent RNA helicase DHX15	Dhx15	-0.0667729	0.509168	0.675242	10	13	10	11	11	13	10	9	12	13
A0A087WPL5;E9QNN1;O70133;Q3UR42	ATP-dependent RNA helicase A	Dhx9	0.281241	0.0608482	0.183671	15	20	12	16	18	21	18	20	24	21
Q9CSH3	Exosome complex exonuclease RRP44	Dis3	0.509237	0.108372	0.269979	9	7	6	7	9	8	6	7	9	7
O08749	Dihydrolipoyl dehydrogenase, mitochondrial	Dld	0.30418	0.0172797	0.084716	6	9	7	9	9	9	8	8	10	11
H7BWY4;E9Q9H0;Q811D0;D3Z3B8;F6UDT8;S4R2T8	Disks large homolog 1	Dlg1	0.581639	0.340657	0.536493	1	3	1	3	4	2	1	3	4	4
Q9D2G2	Dihydrolipoyllysine-residue succinyltransferase component of 2-oxoglutarate dehydrogenase complex, mitochondrial	Dlst	1.11232	0.0550655	0.172058	1	4	3	3	3	3	3	5	4	4
P63037;B1AXY1	DnaJ homolog subfamily A member 1	Dnaja1	0.528275	0.442324	0.618874	3	3	2	6	5	4	4	4	4	4
Q99KV1	DnaJ homolog subfamily B member 11	Dnajb11	0.27925	0.540743	0.70232	2	3	4	5	4	3	5	4	5	4
G3X922;D4AFX7		Dnajc13	-0.465041	0.000420599	0.0115406	13	16	13	15	16	13	15	16	16	16
A2AUE1;G5E8T0;P60904	DnaJ homolog subfamily C member 5	Dnajc5	-0.431601	0.00580275	0.0497815	2	2	2	2	2	2	2	2	2	2
P56542;D3Z512;D3Z5U3	Deoxyribonuclease-2-alpha	Dnase2;Dnase2a	-0.332312	0.189733	0.377153	2	2	2	3	3	2	1	3	3	2
Q3T9X3;P39054;F8WIV5;Q3TCR7;G3X9G4;G3UZZ3	Dynamin-2	Dnm2	0.0650935	0.718694	0.826422	3	7	3	7	10	5	7	6	7	8
Q9ET22	Dipeptidyl peptidase 2	Dpp7	-0.0912199	0.563323	0.71964	4	4	5	5	6	5	5	6	6	6
O08553	Dihydropyrimidinase-related protein 2	Dpysl2	-0.041102	0.800988	0.880187	13	11	8	14	12	11	11	15	17	14
E9PWE8;Q3TT92;Q62188	Dihydropyrimidinase-related protein 3	Dpysl3	-0.0540545	0.639716	0.771451	13	14	12	17	16	12	12	18	17	13
E9Q557;E9PZW0	Desmoplakin	Dsp	1.77402	0.201162	0.38804	8	10	15	5	3	32	10	9	5	15
Q9R0P5	Destrin	Dstn	0.323454	0.28853	0.48072	2	3	1	5	4	3	3	4	4	2
Q9JHU4	Cytoplasmic dynein 1 heavy chain 1	Dync1h1	0.00776126	0.94746	0.971295	60	65	52	67	68	67	62	69	76	66
Q3TPJ8;A2BFF9;O88487;A2BFF8;A2BFF5	Cytoplasmic dynein 1 intermediate chain 2	Dync1i2	-0.462549	0.163537	0.346188	3	5	2	3	4	3	4	2	4	2
Q8R1Q8	Cytoplasmic dynein 1 light intermediate chain 1	Dync1li1	-0.0256231	0.916709	0.956718	7	7	5	5	7	8	6	6	8	6
Q4PZA2	Endothelin-converting enzyme 1	Ece1	-0.673827	0.00102777	0.0170392	4	5	4	3	4	3	3	4	4	2
A0A0R4J1Q0;G5E896;D6RE33;Q3UJB9	Enhancer of mRNA-decapping protein 4	Edc4	0.151545	0.775226	0.85766	2	1	3	4	5	5	3	4	2	2
O35474;Q8C4U8;Q8C8K0	EGF-like repeat and discoidin I-like domain-containing protein 3	Edil3	-0.15426	0.858558	0.918676	2	4	2	4	3	4	3	5	2	4
P10126;D3YZ68;D3Z3I8	Elongation factor 1-alpha 1	Eef1a1	-0.173526	0.453828	0.631356	7	7	4	10	7	8	10	8	9	8
O70251;A0A087WS46	Elongation factor 1-beta	Eef1b;Eef1b2	0.497422	0.132952	0.304369	2	3	2	2	3	2	2	4	4	4
Q80T06;A0A0R4J1E2;P57776;E9QN08;D3YUQ9;D3YZT9	Elongation factor 1-delta	Eef1d	0.225314	0.088316	0.235489	1	1	1	1	1	1	1	1	1	1
Q9D8N0	Elongation factor 1-gamma	Eef1g	0.262908	0.012406	0.0708931	15	16	15	15	16	17	18	16	16	16
P58252	Elongation factor 2	Eef2	-0.0270213	0.784301	0.865741	39	44	32	44	42	39	41	39	47	38
A2AH85;O08810;G3UZ34	116 kDa U5 small nuclear ribonucleoprotein component	Eftud2	0.0843658	0.263814	0.457465	10	15	12	16	17	15	17	18	18	16
Q01279;Q9WVF5	Epidermal growth factor receptor	Egfr	-0.543366	0.00133738	0.0198175	4	3	3	5	3	3	2	4	5	3
Q9WVK4	EH domain-containing protein 1	Ehd1	-0.23441	0.0292947	0.12009	11	13	11	13	13	11	13	15	15	15
Q8BH64	EH domain-containing protein 2	Ehd2	-0.0879699	0.443618	0.619798	5	5	6	6	6	5	5	6	6	5
Q9EQP2	EH domain-containing protein 4	Ehd4	-0.0206839	0.960177	0.973637	2	3	2	4	4	2	2	4	3	4
Q6ZWX6	Eukaryotic translation initiation factor 2 subunit 1	Eif2s1	0.331676	0.354159	0.544851	4	4	4	8	6	5	4	6	5	6
Q9Z0N1;A2AAW9	Eukaryotic translation initiation factor 2 subunit 3, X-linked	Eif2s3x	-0.0395433	0.737881	0.834734	3	3	3	2	2	3	2	2	4	2
P23116	Eukaryotic translation initiation factor 3 subunit A	Eif3a	1.06407	3.31504e-05	0.00414376	20	20	17	18	25	22	28	29	21	23
Q8JZQ9	Eukaryotic translation initiation factor 3 subunit B	Eif3b	0.319476	0.0129028	0.0708931	15	17	15	18	20	19	17	19	22	18
Q8R1B4	Eukaryotic translation initiation factor 3 subunit C	Eif3c	0.167807	0.0992776	0.257542	12	16	14	13	12	15	16	15	16	15
O70194	Eukaryotic translation initiation factor 3 subunit D	Eif3d	0.242991	0.0308859	0.123797	5	6	6	8	8	9	6	9	10	9
P60229	Eukaryotic translation initiation factor 3 subunit E	Eif3e	0.252639	0.350268	0.54375	6	7	6	9	7	8	9	8	7	8
Q9DCH4	Eukaryotic translation initiation factor 3 subunit F	Eif3f	0.284643	0.0431407	0.150598	5	6	5	8	7	6	6	7	8	6
Q91WK2	Eukaryotic translation initiation factor 3 subunit H	Eif3h	0.326017	0.0194246	0.0922197	7	6	7	7	6	8	7	6	8	7
Q9QZD9	Eukaryotic translation initiation factor 3 subunit I	Eif3i	0.217357	0.653326	0.783319	2	2	4	4	3	2	3	1	5	2
Q8QZY1	Eukaryotic translation initiation factor 3 subunit L	Eif3l	0.138066	0.353376	0.544851	7	8	6	11	11	9	6	11	15	12
P60843	Eukaryotic initiation factor 4A-I	Eif4a1	0.16719	0.035156	0.134307	7	10	7	11	10	9	10	9	11	12
Q91VC3;A0A0N4SVP8;E9PV04;A2AFK7	Eukaryotic initiation factor 4A-III;Eukaryotic initiation factor 4A-III, N-terminally processed	Eif4a3;Gm8994	0.171636	0.318616	0.513355	5	7	4	8	6	6	5	8	8	7
E9PVC5;Q6NZJ6;E9Q9E1;E9PVC6;A0A0J9YUS5;E9Q770;A0A0J9YUC1;A0A0J9YVC1	Eukaryotic translation initiation factor 4 gamma 1	Eif4g1	0.317806	0.0338581	0.132453	23	28	23	26	25	28	29	29	30	27
A0A0A0MQM0;P63242	Eukaryotic translation initiation factor 5A;Eukaryotic translation initiation factor 5A-1	Eif5a	0.0687503	0.617039	0.75433	6	5	4	5	5	8	7	6	7	4
O55135	Eukaryotic translation initiation factor 6	Eif6	0.0786313	0.608935	0.752751	3	3	2	3	2	4	2	3	5	2
P70372	ELAV-like protein 1	Elavl1	0.0858834	0.645476	0.776477	6	5	4	7	6	5	7	8	9	6
P17182;Q6PHC1	Alpha-enolase	Eno1	-0.0290525	0.804985	0.880621	18	17	16	20	20	21	18	21	24	21
Q8BTJ4;Q3TIW9;D3Z6V6	Bis(5-adenosyl)-triphosphatase enpp4	Enpp4;Enpp7	-0.117588	0.32449	0.518548	2	2	2	2	2	2	2	2	2	2
A0A3B2WD96;A7YY80;D0VYV6;A0A5F8MPR1;Q9WV92;A0A3B2WBE1;A0A5F8MPE1;A0A286YD84;A0A286YDY4	Band 4.1-like protein 3;Band 4.1-like protein 3, N-terminally processed	Epb4.1l3;Epb41l3	0.169464	0.190121	0.377156	11	7	7	8	11	9	9	8	13	10
O70318;Q8C928;A0A1W2P6I5	Band 4.1-like protein 2	Epb41l2;Epb4.1l2	-0.139252	0.268902	0.462471	2	1	1	1	1	2	1	1	2	1
Q99M71	Mammalian ependymin-related protein 1	Epdr1	-0.350195	0.339784	0.535983	4	5	3	5	5	4	5	5	5	5
Q03145	Ephrin type-A receptor 2	Epha2	0.0672111	0.724437	0.827686	5	9	6	9	9	6	4	8	9	7
Q8CGC7	Bifunctional glutamate/proline--tRNA ligase;Glutamate--tRNA ligase;Proline--tRNA ligase	Eprs	0.314247	0.00664396	0.0525142	26	28	24	29	29	30	32	34	37	33
F6W2Q5;Q5JC28;H3BK65;P42567	Epidermal growth factor receptor substrate 15	Eps15	-0.326269	0.173617	0.358296	7	7	6	7	4	7	7	6	5	5
B2RUJ2;B7ZNX6;Q80TH2	Protein LAP2	Erbb2ip	-0.0566143	0.655747	0.783973	2	2	2	2	2	2	2	2	2	2
A0A1W2P7H9;A0A1W2P7T3;P84089	Enhancer of rudimentary homolog	Erh	0.0506824	0.769166	0.851919	2	2	2	2	2	2	2	2	2	2
P57759	Endoplasmic reticulum resident protein 29	Erp29	-0.147561	0.612339	0.753492	2	2	2	4	4	2	2	3	5	2
Q3U7R1;A0A1W2P784	Extended synaptotagmin-1	Esyt1	0.0867912	0.4183	0.598096	10	10	9	9	10	10	10	10	11	9
Q3TZZ7	Extended synaptotagmin-2	Esyt2	0.0524517	0.743699	0.835298	4	4	4	6	4	5	5	5	6	5
Q8BWY3	Eukaryotic peptide chain release factor subunit 1	Etf1	-0.0706862	0.596958	0.745487	3	3	3	7	6	3	3	6	5	5
Q9DCW4;A0A0U1RNP5;A0A0N4SVE0	Electron transfer flavoprotein subunit beta	Etfb	0.120151	0.300025	0.495007	5	4	5	2	3	5	5	4	4	3
Q5SUT0;Q5SUS9;Q61545	RNA-binding protein EWS	Ewsr1	0.0277314	0.930674	0.964752	4	3	3	4	3	3	3	3	3	3
P26040	Ezrin	Ezr	-0.174309	0.0570198	0.176473	6	9	6	11	11	6	5	11	11	12
Q9Z0R9	Fatty acid desaturase 2	Fads2	0.116017	0.225499	0.41611	2	3	3	3	2	2	3	3	3	3
Q8R1F1	Niban-like protein 1	Fam129b	-0.168914	0.28831	0.48072	5	10	7	5	6	5	5	9	8	10
Q922J9;D3Z5W6;D3Z4N9	Fatty acyl-CoA reductase 1	Far1	-0.0239002	0.848951	0.911588	4	5	3	5	5	3	3	5	5	5
F8VPU2	FERM, RhoGEF and pleckstrin domain-containing protein 1	Farp1	-0.0458109	0.580232	0.732215	10	10	8	9	9	11	8	8	10	9
Q9WUA2	Phenylalanine--tRNA ligase beta subunit	Farsb	-0.105168	0.425197	0.602671	5	3	5	5	8	5	5	6	8	6
P19096;A0A0U1RNJ1	Fatty acid synthase;[Acyl-carrier-protein] S-acetyltransferase;[Acyl-carrier-protein] S-malonyltransferase;3-oxoacyl-[acyl-carrier-protein] synthase;3-oxoacyl-[acyl-carrier-protein] reductase;3-hydroxyacyl-[acyl-carrier-protein] dehydratase;Enoyl-[acyl-carrier-protein] reductase;Oleoyl-[acyl-carrier-protein] hydrolase	Fasn	-0.0510781	0.677507	0.799279	37	36	36	44	41	37	39	44	42	40
F2Z4A3;A0A087WRT4;A0A1L1SQU7		Fat1	-0.487398	0.00177371	0.0237629	7	6	4	5	5	5	5	6	4	3
P35550	rRNA 2-O-methyltransferase fibrillarin	Fbl	1.97843	0.159306	0.340179	0	2	2	3	2	2	2	3	4	3
P37889	Fibulin-2	Fbln2	-0.18204	0.263638	0.457465	15	15	14	19	19	19	22	24	22	22
Q920E5;A0A0G2JEA5;A0A0G2JDJ5;A0A0G2JEB3	Farnesyl pyrophosphate synthase	Fdps	1.52859	0.000656608	0.0136754	2	4	4	5	6	4	4	5	5	5
Q8CIB5	Fermitin family homolog 2	Fermt2	-0.0713616	0.60269	0.748959	8	7	9	8	7	7	8	6	7	9
P97807	Fumarate hydratase, mitochondrial	Fh	0.188166	0.155183	0.33503	5	6	6	6	8	6	8	9	9	6
E0CYM1;E0CYH7;Q6P6L0	Filamin A-interacting protein 1-like	Filip1l	0.424931	0.405671	0.589519	6	4	3	4	4	5	5	5	4	5
Q61576;A2A4H9	Peptidyl-prolyl cis-trans isomerase FKBP10	Fkbp10	0.6237	0.0929892	0.245131	8	13	10	13	13	11	12	13	15	11
Q9JJ28	Protein flightless-1 homolog	Flii	0.151911	0.317032	0.511645	7	7	8	9	8	7	9	9	7	9
B7FAU9;Q8BTM8;B7FAV1	Filamin-A	Flna	0.0882926	0.510549	0.675666	90	97	89	100	102	98	100	106	109	106
Q80X90	Filamin-B	Flnb	0.106938	0.412186	0.593148	80	86	73	95	97	86	91	96	100	95
Q8VHX6	Filamin-C	Flnc	-0.0359248	0.694527	0.814886	55	56	53	60	66	66	59	70	66	65
O08917;G3UYU4	Flotillin-1	Flot1	-0.200369	0.0281292	0.117065	17	19	16	20	21	15	16	19	19	18
Q60634;Q5SS83	Flotillin-2	Flot2	-0.280954	0.00328686	0.0359303	21	25	22	26	26	24	24	26	23	25
D3Z7A7;E9PXE6;F8VPR2;A2AQW2;Q6ZPF4;A2APV2	Formin-like protein 3;Formin-like protein 2	Fmnl3;Fmnl2	0.0643348	0.591172	0.74219	2	2	2	2	2	2	2	2	1	2
A0A087WR50;Q3UHL6;P11276;A0A087WS56;A0A087WSN6;B9EHT6;B7ZNJ1	Fibronectin;Anastellin	Fn1	-0.206011	0.152115	0.330367	36	52	35	59	58	43	51	59	60	56
A0A0G2JFP4;Q8K385	Ferric-chelate reductase 1	FRRS1	-0.280714	0.199856	0.387317	4	4	2	5	5	4	3	4	5	2
Q61553;A0A0G2JDU7	Fascin	Fscn1	0.099508	0.40919	0.591524	10	11	5	14	14	10	11	12	15	16
P09528	Ferritin heavy chain;Ferritin heavy chain, N-terminally processed	Fth1	-0.199675	0.0576905	0.177426	6	9	7	9	9	8	9	9	8	9
Q9CPX4;P29391;A0A1B0GR60;P49945	Ferritin;Ferritin light chain 1;Ferritin light chain 2	Ftl1;Ftl2	-0.0534931	0.815231	0.888847	12	12	8	12	13	12	13	13	11	13
A0A0G2JG00;Q3TUE1;A0A0G2JGW9;A0A0G2JFY5;Q3UUU2;Q91WJ8;A0A0G2JFK2	Far upstream element-binding protein 1	Fubp1	0.0813355	0.563636	0.71964	10	9	8	10	8	8	10	11	10	9
A2AJ72;Q3TIX6		Fubp3	-0.445669	0.332845	0.527938	5	5	7	3	5	4	6	5	5	4
Q99LJ1	Tissue alpha-L-fucosidase	Fuca1	-0.285399	0.0184014	0.0886531	3	3	3	3	3	3	3	3	3	3
Q8CFQ9;P56959;G3UXT7	RNA-binding protein FUS	Fus	0.771995	0.00777724	0.0576223	4	5	2	5	4	3	4	4	4	5
A0A140T8V9;Q8VDC1	FYVE and coiled-coil domain-containing protein 1	Fyco1	-0.583987	0.00102793	0.0170392	4	4	5	5	5	5	3	5	3	5
P97855	Ras GTPase-activating protein-binding protein 1	G3bp1	0.238912	0.105905	0.26626	7	9	7	9	9	8	10	12	11	10
P97379;A0A0J9YTQ8	Ras GTPase-activating protein-binding protein 2	G3bp2	1.32877	0.00363586	0.0390755	3	4	3	2	4	4	3	5	4	5
P70699	Lysosomal alpha-glucosidase	Gaa	-0.264572	0.385197	0.570838	11	16	10	15	17	12	10	16	19	16
Q8BHN3	Neutral alpha-glucosidase AB	Ganab	0.111658	0.345006	0.539003	18	18	17	20	21	21	21	21	26	25
P16858;A0A0A0MQF6;A0A1D5RLD8;S4R1W1;S4R257	Glyceraldehyde-3-phosphate dehydrogenase	Gapdh;Gm3839	-0.171325	0.125132	0.292206	13	19	14	18	15	16	15	15	16	14
Q9CZD3	Glycine--tRNA ligase	Gars	-0.195957	0.0530791	0.168543	12	13	8	14	15	12	12	17	18	12
P17439;A0A0G2JDK2	Glucosylceramidase	Gba	-0.413356	0.000488056	0.0116419	12	10	9	11	11	9	10	10	12	10
E9PVA8		Gcn1l1	1.66159	0.041948	0.148777	16	24	16	27	21	23	22	19	24	22
Q61598;A0A1Y7VL99	Rab GDP dissociation inhibitor beta	Gdi2	-0.242872	0.0440653	0.152157	5	8	6	12	13	8	7	11	14	9
Q8K0D5	Elongation factor G, mitochondrial	Gfm1	0.963474	0.0633901	0.187865	4	5	4	7	5	5	4	6	9	5
Q9Z0L8	Gamma-glutamyl hydrolase	Ggh	-0.119855	0.686277	0.807677	3	3	3	4	4	4	3	3	4	3
P23242	Gap junction alpha-1 protein	Gja1	-0.0606597	0.525111	0.691493	11	13	10	11	12	12	10	12	13	13
Q00977	Gap junction beta-2 protein	Gjb2	0.134338	0.708768	0.822272	6	5	6	6	6	5	6	7	8	6
P51569;Q8BGZ6	Alpha-galactosidase A	Gla	-0.268842	0.0204294	0.0954866	6	7	6	8	9	6	6	7	7	9
P23780	Beta-galactosidase	Glb1	-0.424282	0.0463904	0.156448	11	13	7	14	12	12	10	13	13	13
F8WHM5;Q61543	Golgi apparatus protein 1	Glg1	-0.00632743	0.97272	0.979914	6	4	6	7	8	5	6	7	8	6
P26443	Glutamate dehydrogenase 1, mitochondrial	Glud1	0.69289	3.11092e-06	0.00304248	9	11	8	13	15	10	14	16	18	16
F6YVP7;P62270;S4R1N6;A0A1Y7VKY1;A0A3Q4EGP3	40S ribosomal protein S18	Gm10260;Rps18	0.409136	0.0191033	0.0915834	8	9	9	9	8	8	8	8	10	8
E9PZF0;Q01768	Nucleoside diphosphate kinase;Nucleoside diphosphate kinase B	Gm20390;Nme2	-0.0140725	0.935409	0.965391	2	2	2	2	3	2	2	2	4	3
Q60648	Ganglioside GM2 activator	Gm2a	-0.05229	0.561196	0.719332	3	3	3	3	3	3	3	3	2	2
P08752;A0A0A6YWA9	Guanine nucleotide-binding protein G(i) subunit alpha-2	Gnai2	-0.0949122	0.567075	0.722791	5	8	6	7	9	6	7	8	9	8
Q9DC51	Guanine nucleotide-binding protein G(k) subunit alpha	Gnai3	-0.258547	0.424491	0.602543	2	2	2	3	3	2	2	2	3	2
P63094;Q6R0H7;A0A571BEI3;Z4YKV1;A0A571BEM2	Guanine nucleotide-binding protein G(s) subunit alpha isoforms short;Guanine nucleotide-binding protein G(s) subunit alpha isoforms XLas	Gnas	-0.122847	0.370587	0.556735	7	7	7	8	8	6	7	7	8	8
P62874;H3BKR2;H3BLF7	Guanine nucleotide-binding protein G(I)/G(S)/G(T) subunit beta-1	Gnb1	-0.0168353	0.908481	0.956398	2	4	4	5	4	4	5	5	5	5
P62880;E9QKR0;D3Z1M1;D3Z1T4;D3YZX3	Guanine nucleotide-binding protein G(I)/G(S)/G(T) subunit beta-2	Gnb2	-0.237041	0.045344	0.154517	4	5	4	5	5	4	5	5	5	5
P68040	Guanine nucleotide-binding protein subunit beta-2-like 1;Guanine nucleotide-binding protein subunit beta-2-like 1, N-terminally processed	Gnb2l1	0.483576	0.000136568	0.0071875	7	7	8	8	10	11	12	12	12	11
Q8CI11	Guanine nucleotide-binding protein-like 3	Gnl3	-0.131615	0.215809	0.406059	6	6	6	6	7	5	6	6	8	6
Q8BFR4	N-acetylglucosamine-6-sulfatase	Gns	-0.176601	0.412786	0.593148	12	12	9	12	13	12	12	12	13	13
P05201	Aspartate aminotransferase, cytoplasmic	Got1	0.494198	0.385228	0.570838	7	4	4	5	3	6	4	5	4	5
P05202	Aspartate aminotransferase, mitochondrial	Got2	0.359111	0.00212078	0.0261401	11	14	9	13	15	15	13	15	16	14
Q9QZF2	Glypican-1;Secreted glypican-1	Gpc1	-0.317659	0.00681933	0.0525142	7	7	6	7	7	6	8	6	7	6
P06745	Glucose-6-phosphate isomerase	Gpi	0.088868	0.523484	0.690914	4	5	5	5	6	5	6	6	7	5
Q60760;Q5SUW3	Growth factor receptor-bound protein 10	Grb10	-0.0664424	0.570923	0.724205	7	7	7	7	9	7	7	8	9	8
Q3U9N4;P28798;H3BJE0;H3BJ90	Granulins;Acrogranin;Granulin-1;Granulin-2;Granulin-3;Granulin-4;Granulin-5;Granulin-6;Granulin-7	Grn	0.755664	0.0443111	0.152157	4	4	4	3	3	4	4	4	4	3
P13020;A0A0J9YUQ8	Gelsolin	Gsn	-0.0563338	0.702218	0.817583	9	8	10	7	8	8	9	8	8	9
Q8R050;Q149F3	Eukaryotic peptide chain release factor GTP-binding subunit ERF3A;Eukaryotic peptide chain release factor GTP-binding subunit ERF3B	Gspt1;Gspt2	-0.187012	0.615174	0.753935	6	6	6	9	7	8	5	7	8	8
P47791	Glutathione reductase, mitochondrial	Gsr	-0.839868	0.199197	0.387306	6	4	2	5	5	1	3	3	4	4
G3UYD0;Q9ESZ8;Q3UHU8	General transcription factor II-I	Gtf2i	0.271524	0.0814682	0.220709	12	11	12	12	10	13	12	14	16	15
P12265	Beta-glucuronidase	Gusb	-0.137197	0.280498	0.474614	19	21	17	18	23	17	18	20	23	21
Q9QZQ8	Core histone macro-H2A.1	H2afy	0.48665	0.123123	0.290855	1	2	3	2	1	2	2	2	3	3
E0CZ27;F8WI35;A0A1W2P768;P84244;P84228;P68433;P02301	Histone H3;Histone H3.3;Histone H3.2;Histone H3.1;Histone H3.3C	H3f3a;Hist1h3b;Hist1h3a;H3f3c	0.329704	0.0455287	0.154608	3	3	3	3	3	3	3	2	3	3
Q61191;B1AUX2	Host cell factor 1;HCF N-terminal chain 1;HCF N-terminal chain 2;HCF N-terminal chain 3;HCF N-terminal chain 4;HCF N-terminal chain 5;HCF N-terminal chain 6;HCF C-terminal chain 1;HCF C-terminal chain 2;HCF C-terminal chain 3;HCF C-terminal chain 4;HCF C-terminal chain 5;HCF C-terminal chain 6	Hcfc1	0.22317	0.207961	0.396948	5	5	4	3	3	7	4	6	5	6
Q8VDJ3;A0A087WP83	Vigilin	Hdlbp	0.290065	0.0380201	0.140316	20	20	19	28	27	22	23	25	27	23
P29416	Beta-hexosaminidase subunit alpha	Hexa	-0.0188166	0.93699	0.965391	6	9	4	9	10	7	7	11	10	10
P20060	Beta-hexosaminidase subunit beta	Hexb	-0.0335011	0.829568	0.899465	11	14	7	17	16	11	10	15	18	14
Q3UDW8	Heparan-alpha-glucosaminide N-acetyltransferase	Hgsnat	-0.420335	0.00626338	0.0519117	3	4	3	5	5	3	4	5	5	5
P43275	Histone H1.1	Hist1h1a	0.6995	0.0471645	0.15743	4	6	4	6	7	2	6	6	6	7
P43276	Histone H1.5	Hist1h1b	0.524485	0.0400313	0.144166	4	5	4	4	5	4	5	4	4	5
P15864	Histone H1.2	Hist1h1c	0.520326	0.0549371	0.172058	3	3	3	3	3	3	3	3	3	3
P43277	Histone H1.3	Hist1h1d	0.0411992	0.807512	0.882399	2	2	2	2	2	2	2	2	2	2
P43274	Histone H1.4	Hist1h1e	0.383623	0.127896	0.297108	6	5	5	6	5	5	5	6	5	6
Q8CGP6;C0HKE7;C0HKE1;C0HKE2;C0HKE3;C0HKE4;C0HKE5;C0HKE6;C0HKE9;A0A0N4SV66;Q8CGP4;C0HKE8;Q8BFU2;Q8CGP5;Q8CGP7;Q8R1M2	Histone H2A type 1-H;Histone H2A;Histone H2A type 3;Histone H2A type 1-F;Histone H2A type 1-K;Histone H2A.J	Hist1h2ah;Hist1h2aa;Hist3h2a;Hist1h2af;Hist1h2ak;H2afj	0.415441	0.0173243	0.084716	2	2	2	1	2	2	2	2	2	2
Q8CBB6;Q8CGP2;Q8CGP1;Q6ZWY9;Q64525;Q64478;Q64475;P10854;P10853;Q9D2U9;Q8CGP0;Q64524;P70696	Histone H2B;Histone H2B type 1-P;Histone H2B type 1-K;Histone H2B type 1-C/E/G;Histone H2B type 2-B;Histone H2B type 1-H;Histone H2B type 1-B;Histone H2B type 1-M;Histone H2B type 1-F/J/L;Histone H2B type 3-A;Histone H2B type 3-B;Histone H2B type 2-E;Histone H2B type 1-A	Hist1h2br;Hist1h2bp;Hist1h2bk;Hist1h2bc;Hist2h2bb;Hist1h2bh;Hist1h2bb;Hist1h2bm;Hist1h2bf;Hist3h2ba;Hist3h2bb;Hist2h2be;Hist1h2ba	0.715184	0.00091045	0.0161507	5	7	5	7	7	5	5	7	7	7
P62806	Histone H4	Hist1h4a	0.664887	0.0758458	0.210134	11	12	9	13	12	11	10	12	13	12
Q64523;Q6GSS7	Histone H2A type 2-C;Histone H2A type 2-A	Hist2h2ac;Hist2h2aa1	0.43766	0.567879	0.722791	2	1	1	1	1	2	1	1	2	1
G3UVV4;P17710	Hexokinase;Hexokinase-1	Hk1	0.355943	0.112907	0.274842	6	5	3	6	7	8	9	10	9	8
Q3TE85;A0A338P6F6;P17095	High mobility group protein HMG-I/HMG-Y	Hmga1	0.469009	0.0684295	0.195684	2	1	2	2	2	2	2	2	2	2
Q6NSP9;P52927	High mobility group protein HMGI-C	Hmga2	-0.0242845	0.841065	0.907905	2	2	2	2	2	2	2	2	2	2
A0A0J9YUD8;A0A0J9YUZ4;P63158;D3YZ18;D3YVC6	High mobility group protein B1	Hmgb1	0.253912	0.0272464	0.113876	4	6	6	8	7	5	7	8	8	8
P30681;A0A1B0GQX9	High mobility group protein B2	Hmgb2	0.275407	0.058136	0.178235	4	5	4	5	4	5	5	5	5	4
Q9CX86	Heterogeneous nuclear ribonucleoprotein A0	Hnrnpa0	0.678816	0.0128661	0.0708931	3	4	4	5	5	4	4	5	6	6
P49312;Q5EBP8	Heterogeneous nuclear ribonucleoprotein A1;Heterogeneous nuclear ribonucleoprotein A1, N-terminally processed	Hnrnpa1	0.587063	0.00439142	0.0421255	14	12	11	13	16	16	15	17	18	16
O88569	Heterogeneous nuclear ribonucleoproteins A2/B1	Hnrnpa2b1	0.614891	0.0103422	0.0673595	15	14	13	16	17	16	15	20	18	16
A2AL12;Q8BG05	Heterogeneous nuclear ribonucleoprotein A3	Hnrnpa3	0.768526	0.000418802	0.0115406	13	14	12	15	18	14	15	18	18	15
Q20BD0;Q80XR6;Q99020	Heterogeneous nuclear ribonucleoprotein A/B	Hnrnpab	0.677597	0.000814428	0.0150285	8	10	9	11	13	11	9	12	14	13
Q9Z204;A0A2I3BRM6;A0A2I3BQH3	Heterogeneous nuclear ribonucleoproteins C1/C2	Hnrnpc	0.206939	0.138497	0.313543	10	10	9	9	9	10	10	9	10	10
Q60668;F6ZV59;G5E8G0;G3X9W0;E9Q5B6	Heterogeneous nuclear ribonucleoprotein D0	Hnrnpd	0.521095	0.00401637	0.040495	8	10	11	10	11	11	12	11	10	10
D3YTQ3;F6VQH5;Q9Z130	Heterogeneous nuclear ribonucleoprotein D-like	Hnrnpdl	1.60655	0.000356913	0.0115406	0	1	1	1	1	3	2	4	5	3
Q9Z2X1;J3QM80	Heterogeneous nuclear ribonucleoprotein F;Heterogeneous nuclear ribonucleoprotein F, N-terminally processed	Hnrnpf	-0.190552	0.504694	0.671615	8	7	6	8	7	5	7	8	5	6
Q8C2Q7;O35737	Heterogeneous nuclear ribonucleoprotein H;Heterogeneous nuclear ribonucleoprotein H, N-terminally processed	Hnrnph1	0.169818	0.11292	0.274842	3	4	4	4	5	3	4	4	4	5
P61979;B2M1R6;H3BLL4;H3BK96;H3BKD0;A0A286YDM3;A0A286YCM2	Heterogeneous nuclear ribonucleoprotein K	Hnrnpk	0.524584	0.0115677	0.0694063	15	16	13	14	15	16	15	17	15	15
G5E924;Q8R081;G3UY38	Heterogeneous nuclear ribonucleoprotein L	Hnrnpl	0.650355	0.180272	0.36613	11	15	8	12	16	14	14	14	16	14
Q9D0E1;B8JK33;B8JK32	Heterogeneous nuclear ribonucleoprotein M	Hnrnpm	0.1102	0.169274	0.353739	21	23	21	22	23	21	23	21	23	21
Q8VHM5;F7B5B5;A2AW41		Hnrnpr	0.561857	0.0940882	0.24699	1	2	2	6	8	3	4	6	8	5
Q8VEK3	Heterogeneous nuclear ribonucleoprotein U	Hnrnpu	0.422945	0.00101348	0.0170392	20	21	18	22	21	20	23	25	25	24
Q8VDM6	Heterogeneous nuclear ribonucleoprotein U-like protein 1	Hnrnpul1	-0.768595	0.0735423	0.207275	5	7	6	7	7	6	6	8	5	6
O70503	Very-long-chain 3-oxoacyl-CoA reductase	Hsd17b12	0.00208006	0.98532	0.988434	3	3	2	2	2	2	3	2	2	2
P51660	Peroxisomal multifunctional enzyme type 2;(3R)-hydroxyacyl-CoA dehydrogenase;Enoyl-CoA hydratase 2	Hsd17b4	0.00869495	0.944532	0.96931	5	7	6	6	6	6	8	7	6	6
P07901	Heat shock protein HSP 90-alpha	Hsp90aa1	0.168653	0.224	0.414124	20	23	16	25	25	21	22	26	31	26
P11499	Heat shock protein HSP 90-beta	Hsp90ab1	-0.0528157	0.74268	0.835298	25	25	23	29	32	27	27	30	34	31
P08113;F7C312	Endoplasmin	Hsp90b1	0.144411	0.102658	0.262717	29	37	27	38	39	35	35	36	46	39
Q3U2G2;Q61316	Heat shock 70 kDa protein 4	Hspa4	0.0916254	0.491076	0.660622	17	24	14	28	26	27	25	24	32	29
P20029	78 kDa glucose-regulated protein	Hspa5	-0.122984	0.341245	0.536555	37	42	37	40	42	44	42	41	43	41
P63017;Q504P4	Heat shock cognate 71 kDa protein	Hspa8	-0.174263	0.304461	0.50013	25	24	24	25	27	26	25	27	28	26
P38647	Stress-70 protein, mitochondrial	Hspa9	0.501082	9.26004e-05	0.00629132	22	21	18	29	28	24	25	24	30	27
P63038	60 kDa heat shock protein, mitochondrial	Hspd1	0.3314	0.00718329	0.0544593	28	27	22	33	30	28	32	32	35	33
Q64433;Q9JI95	10 kDa heat shock protein, mitochondrial	Hspe1;Cpn10-rs1	0.890708	0.0179072	0.0871303	4	5	5	5	5	6	4	5	6	5
E9PZ16;B1B0C7;Q05793	Basement membrane-specific heparan sulfate proteoglycan core protein;Endorepellin;LG3 peptide	Hspg2	0.0766725	0.616976	0.75433	16	14	14	14	13	14	12	15	13	13
Q61699;E9Q0U7	Heat shock protein 105 kDa	Hsph1	0.0430604	0.779928	0.861887	18	13	13	18	16	14	13	16	18	17
Q9JKR6	Hypoxia up-regulated protein 1	Hyou1	0.297848	0.087521	0.234704	20	20	18	26	22	23	22	22	27	19
Q8BU30	Isoleucine--tRNA ligase, cytoplasmic	Iars	0.148688	0.111206	0.274842	18	21	17	19	25	20	20	24	26	23
P54071	Isocitrate dehydrogenase [NADP], mitochondrial	Idh2	0.389684	0.034857	0.134085	7	8	6	9	10	14	10	11	11	11
Q9CQW9	Interferon-induced transmembrane protein 3	Ifitm3	0.0476415	0.963593	0.974554	3	2	2	2	3	2	2	2	3	2
Q07113	Cation-independent mannose-6-phosphate receptor	Igf2r	-0.395494	0.00610619	0.0510415	10	11	9	12	13	8	9	10	11	12
P14719	Interleukin-1 receptor-like 1	Il1rl1	-0.0448433	0.618917	0.755069	2	2	2	2	2	2	2	2	2	2
V9GX00;Q00560	Interleukin-6 receptor subunit beta	Il6st	-0.724403	0.00378997	0.0391998	6	8	6	8	7	6	8	7	8	6
Q9CXY6	Interleukin enhancer-binding factor 2	Ilf2	0.208848	0.209831	0.398476	6	7	5	6	5	8	7	5	7	5
Q45VK5;A0A1L1STE4;Q9Z1X4	Interleukin enhancer-binding factor 3	Ilf3	0.287676	0.263443	0.457465	10	13	12	10	10	9	13	13	14	12
E9Q800;Q8CAQ8;E9QAY6;A0A0U1RP81	MICOS complex subunit Mic60	Immt	0.562108	0.00173903	0.0236218	8	10	7	11	12	10	10	12	11	10
P24547;A0A0A6YXS4	Inosine-5-monophosphate dehydrogenase 2	Impdh2	-0.127587	0.174019	0.358296	3	8	4	7	7	5	5	7	8	6
Q8VI75;Q5U4C5	Importin-4	Ipo4	-0.246034	0.101631	0.261566	7	10	8	10	11	7	8	10	9	8
Q8BKC5	Importin-5	Ipo5	0.130742	0.39825	0.58394	22	22	17	31	27	24	21	25	29	25
Q9EPL8	Importin-7	Ipo7	-0.182957	0.122851	0.290855	7	6	7	8	7	8	9	9	10	6
Q9JKF1	Ras GTPase-activating-like protein IQGAP1	Iqgap1	0.301687	0.00665116	0.0525142	28	34	27	38	39	32	39	41	43	40
Q60766	Immunity-related GTPase family M protein 1	Irgm1	-0.667554	3.36015e-05	0.00414376	7	6	6	7	7	7	6	7	7	5
Q8C863	E3 ubiquitin-protein ligase Itchy	Itch	0.668689	0.171966	0.357836	1	2	0	3	3	1	2	3	4	2
Q62470	Integrin alpha-3;Integrin alpha-3 heavy chain;Integrin alpha-3 light chain	Itga3	-0.339231	0.150997	0.329633	3	6	3	5	7	5	4	5	5	7
P11688	Integrin alpha-5;Integrin alpha-5 heavy chain;Integrin alpha-5 light chain	Itga5	0.0472214	0.68879	0.809659	9	11	10	13	12	9	12	10	12	13
P43406;A2AKI5	Integrin alpha-V;Integrin alpha-V heavy chain;Integrin alpha-V light chain	Itgav	-0.367712	0.00167997	0.0234716	10	12	6	13	12	9	11	13	13	13
P09055	Integrin beta-1	Itgb1	-0.0978596	0.375099	0.561786	14	13	14	13	15	13	15	14	14	13
A0A338P795;Q6PE70;G5E8F8;O70309	Integrin beta;Integrin beta-5	Itgb5	-0.253176	0.422709	0.602257	2	2	2	2	2	2	2	0	2	2
Q02257	Junction plakoglobin	Jup	0.778493	0.287935	0.48072	11	11	11	10	10	20	15	9	10	12
Q99MN1;Q8R2P8	Lysine--tRNA ligase	Kars	0.592425	0.173815	0.358296	12	11	6	14	14	15	13	15	15	11
Q60749	KH domain-containing, RNA-binding, signal transduction-associated protein 1	Khdrbs1	-0.0874303	0.696698	0.815036	3	6	3	5	4	3	4	4	4	5
Q3U0V1;A0A3B2WCD8	Far upstream element-binding protein 2	Khsrp	0.104739	0.350261	0.54375	15	14	15	15	15	12	13	15	15	15
Q8C2E7	WASH complex subunit strumpellin	Kiaa0196	-0.37638	0.00243525	0.0290449	3	4	5	3	4	3	3	3	4	3
E9Q5G3;A0A1L1SRP4	Kinesin-like protein KIF23	Kif23	-0.567207	9.64926e-05	0.00629132	7	9	8	8	8	6	10	10	8	8
Q61768;E9QAK5	Kinesin-1 heavy chain;Kinesin-like protein	Kif5b	0.210013	0.102386	0.262717	10	11	10	12	13	12	12	15	15	12
Q6ZPT1;Q80TF4	Kelch-like protein 9;Kelch-like protein 13	Klhl9;Klhl13	-0.421233	0.000924786	0.0161507	3	3	3	4	4	3	3	3	4	4
H7BX94;Q9Z2Q2;D3Z5V3;F6ZLH4;K4DI66	Lysine-rich nucleolar protein 1	Knop1	-0.306463	0.608241	0.752751	2	2	2	1	1	2	2	2	1	2
P52293	Importin subunit alpha-1	Kpna2	0.0491931	0.545608	0.706761	12	13	10	11	11	12	11	11	12	10
O35344	Importin subunit alpha-4	Kpna3	-0.109112	0.609835	0.752751	2	3	2	3	3	3	2	3	4	4
P70168	Importin subunit beta-1	Kpnb1	-0.0413291	0.584117	0.736168	17	19	17	19	21	19	18	22	20	19
F8VQC7;A0A087WQQ5;Q61595;A0A087WPX0;A0A087WP14;A0A087WS29;A0A087WRS1;A0A087WP85;A0A087WNW3;A0A087WQ25;A0A087WQI3;A0A087WS23;A0A087WPW5;A0A087WQD0;A0A087WQG4;A0A087WS04;A0A087WP48;A0A087WQF8	Kinectin	Ktn1	0.275056	0.0589928	0.179185	9	9	11	11	9	11	12	12	12	13
Q61001	Laminin subunit alpha-5	Lama5	-0.438038	0.349458	0.54375	3	4	4	5	3	2	4	5	4	5
E9QN70;P02469	Laminin subunit beta-1	Lamb1	0.164641	0.361826	0.55164	9	9	10	9	8	9	9	9	8	7
F8VQJ3;P02468	Laminin subunit gamma-1	Lamc1	-0.0429675	0.82607	0.896666	7	8	7	7	6	8	8	9	7	7
P11438	Lysosome-associated membrane glycoprotein 1	Lamp1	-0.33702	0.613271	0.753492	9	8	8	9	9	8	8	8	9	8
P17047	Lysosome-associated membrane glycoprotein 2	Lamp2	-0.528695	0.0497049	0.163675	12	12	11	9	13	12	10	11	12	10
Q9CQ22;A0A0A6YX02	Ragulator complex protein LAMTOR1	Lamtor1	-0.20543	0.0443403	0.152157	5	6	6	7	7	5	5	6	7	7
Q9JHS3;D3YTS4	Ragulator complex protein LAMTOR2	Lamtor2	-0.0694563	0.887583	0.940473	2	2	1	2	2	2	2	1	2	2
O88653	Ragulator complex protein LAMTOR3	Lamtor3	-0.0767161	0.848283	0.911588	4	3	3	2	5	3	4	3	5	4
Q9CPY7	Cytosol aminopeptidase	Lap3	0.0719662	0.48274	0.653001	12	13	11	10	11	11	11	12	13	10
Q8BMJ2	Leucine--tRNA ligase, cytoplasmic	Lars	0.0859359	0.559187	0.717697	13	18	14	17	17	17	17	19	23	19
P06151;A0A1B0GSX0;A0A1B0GSR9;D3YZQ9;A0A1B0GT41;A0A1B0GQX5;A0A1B0GSL7	L-lactate dehydrogenase A chain;L-lactate dehydrogenase	Ldha	0.318878	0.00775031	0.0576223	13	15	13	15	13	14	13	13	15	13
P16045	Galectin-1	Lgals1	-0.169071	0.230578	0.421506	8	9	8	8	8	9	9	9	8	9
Q8C253;P16110	Galectin;Galectin-3	Lgals3	-0.211865	0.199995	0.387317	5	6	4	6	6	6	6	6	6	4
Q07797	Galectin-3-binding protein	Lgals3bp	-0.388907	0.0328842	0.130206	3	4	3	4	4	3	3	4	3	4
Q9JL15;A8DIL0;Q8C6H0	Galectin-8;Galectin	Lgals8	0.197553	0.228816	0.419978	2	2	2	2	1	2	2	2	1	1
O89017	Legumain	Lgmn	0.496245	0.48995	0.660016	2	4	2	4	4	2	4	4	4	4
Q9ERG0	LIM domain and actin-binding protein 1	Lima1	1.09525	0.00831425	0.0602321	1	3	1	5	4	3	3	4	5	3
Q9Z0M5	Lysosomal acid lipase/cholesteryl ester hydrolase	Lipa	-0.535646	0.257964	0.451557	3	4	2	5	5	4	4	1	3	4
Q9D0F3	Protein ERGIC-53	Lman1	0.304316	0.234282	0.425888	3	3	2	3	3	4	3	3	4	3
Q8C3X8	Lipase maturation factor 2	Lmf2	0.139864	0.316352	0.511422	1	2	2	1	3	2	2	2	3	2
P48678	Prelamin-A/C;Lamin-A/C	Lmna	0.177852	0.0673754	0.194168	33	36	29	36	36	33	36	35	40	35
P14733	Lamin-B1	Lmnb1	-0.106221	0.357994	0.54706	8	13	7	12	13	13	11	14	14	14
Q8C129	Leucyl-cystinyl aminopeptidase	Lnpep	-0.363127	0.0224774	0.101304	11	15	11	13	14	11	11	11	13	12
Q8CGK3	Lon protease homolog, mitochondrial	Lonp1	0.116257	0.882359	0.937231	4	6	5	7	7	9	11	9	11	4
P28301	Protein-lysine 6-oxidase	Lox	-0.0874354	0.71995	0.826422	2	2	2	2	2	2	2	2	2	1
Q8BFW7	Lipoma-preferred partner homolog	Lpp	-0.512552	0.140669	0.315537	5	4	5	5	5	4	6	7	5	6
Q91ZX7;A0A0R4J0I9	Prolow-density lipoprotein receptor-related protein 1;Low-density lipoprotein receptor-related protein 1 85 kDa subunit;Low-density lipoprotein receptor-related protein 1 515 kDa subunit;Low-density lipoprotein receptor-related protein 1 intracellular domain	Lrp1	-0.445548	0.000753038	0.0144406	25	29	24	27	28	25	23	28	30	26
Q6PB66	Leucine-rich PPR motif-containing protein, mitochondrial	Lrpprc	0.38746	0.0107517	0.0673595	20	15	15	18	17	21	22	21	20	21
Q922Q8	Leucine-rich repeat-containing protein 59	Lrrc59	0.555551	0.00265055	0.030859	6	7	7	5	7	7	7	7	7	7
Q80WG5	Volume-regulated anion channel subunit LRRC8A	Lrrc8a	0.0446647	0.671899	0.795397	3	3	3	3	2	3	3	3	2	2
Q8R502	Volume-regulated anion channel subunit LRRC8C	Lrrc8c	-0.0859316	0.657031	0.783973	5	4	4	3	3	5	4	4	4	5
Q3UZ39	Leucine-rich repeat flightless-interacting protein 1	Lrrfip1	0.181678	0.279449	0.474614	5	6	4	4	4	6	4	5	4	5
A2AW86;Q60767	Lymphocyte antigen 75	Ly75	0.0663883	0.90217	0.950779	1	2	1	2	2	2	3	2	3	3
P27046	Alpha-mannosidase 2	Man2a1	-0.17875	0.459223	0.635295	4	6	3	6	6	5	5	4	8	4
O09159	Lysosomal alpha-mannosidase	Man2b1	-0.221171	0.112707	0.274842	13	14	12	15	17	13	14	15	18	16
O54782	Epididymis-specific alpha-mannosidase	Man2b2	-0.184382	0.0589955	0.179185	8	8	7	8	9	8	8	11	11	10
A0A0R4J092;Q8K2I4	Beta-mannosidase	Manba	-0.502393	0.00935858	0.0637354	10	12	11	15	12	11	12	14	15	13
Q80ZP8;Q3TMX5;F6USD5;F6T4L3;Q9CXI5	Mesencephalic astrocyte-derived neurotrophic factor	Manf	0.261013	0.0723376	0.205061	2	2	2	2	3	2	2	2	3	2
P14873	Microtubule-associated protein 1B;MAP1B heavy chain;MAP1 light chain LC1	Map1b	-0.246792	0.0805575	0.219457	5	6	5	6	6	5	6	6	4	6
Q9CQV6;M0QWC2	Microtubule-associated proteins 1A/1B light chain 3B	Map1lc3b	-0.439515	0.308977	0.503633	1	1	1	1	1	1	1	1	1	1
P27546	Microtubule-associated protein 4	Map4	0.209057	0.147469	0.324622	16	19	16	17	15	22	22	18	19	15
P97820;B7ZNR9;A0A0A6YW53;E9PVG7;F8VPL5;A0A0A6YWR8;B2RUE8;A0A0A6YWM8;F7AMS7;A0A0A6YVZ8;B2RQ80;E0CZF8;E0CZD7;Q9JM52;P83510;E0CXD6;E0CY98;E9PUL9;Q5SXG1;Q5SXG3;G3X9G2;B9EKN8	Mitogen-activated protein kinase kinase kinase kinase 4;Misshapen-like kinase 1;Traf2 and NCK-interacting protein kinase	Map4k4;Mink1;Tnik	0.0555329	0.767389	0.850915	3	3	2	3	3	3	3	3	4	3
P26645	Myristoylated alanine-rich C-kinase substrate	Marcks	0.926988	0.115603	0.277787	3	2	1	3	0	3	4	0	5	3
Q68FL6;E9QB02	Methionine--tRNA ligase, cytoplasmic	Mars	0.151642	0.216316	0.406059	10	9	10	12	14	11	12	12	11	10
Q3THS6;A0A0U1RNT6;A0A0U1RNK6	S-adenosylmethionine synthase isoform type-2	Mat2a	0.137468	0.304783	0.50013	8	10	7	8	11	10	8	10	10	7
Q8K310;A0A494BAZ7;A0A494BAD4	Matrin-3	Matr3	0.198113	0.476653	0.648354	5	3	3	5	6	3	3	5	6	6
Q8R2Y2	Cell surface glycoprotein MUC18	Mcam	-0.305339	0.223672	0.414124	2	2	2	4	4	3	3	4	3	4
P97310	DNA replication licensing factor MCM2	Mcm2	0.553465	2.64946e-05	0.00414376	15	15	13	14	16	15	18	15	16	14
P25206	DNA replication licensing factor MCM3	Mcm3	0.111072	0.457199	0.634242	12	15	12	18	15	19	17	15	18	17
P49717	DNA replication licensing factor MCM4	Mcm4	0.092424	0.473745	0.648004	5	5	6	12	12	10	6	13	14	15
P49718	DNA replication licensing factor MCM5	Mcm5	0.106531	0.367252	0.553801	10	9	11	9	12	11	12	12	11	9
P97311;Q3ULG5	DNA replication licensing factor MCM6;DNA helicase	Mcm6	0.289192	0.124114	0.292206	9	12	6	13	13	14	15	15	15	18
Q61881	DNA replication licensing factor MCM7	Mcm7	0.100227	0.577321	0.731372	9	16	7	13	18	10	11	19	18	15
P08249	Malate dehydrogenase, mitochondrial	Mdh2	0.494883	0.000376674	0.0115406	17	17	17	19	19	19	19	19	21	18
P21956	Lactadherin	Mfge8	0.0110223	0.934423	0.965391	19	19	19	19	18	18	20	20	19	18
Q9DC37	Major facilitator superfamily domain-containing protein 1	Mfsd1	-0.275072	0.552776	0.711335	2	2	2	1	1	2	2	2	2	1
Q8BH31;A0A0N4SWC1;A0A0N4SVE9;A0A0N4SUV8	Major facilitator superfamily domain-containing protein 8	Mfsd8	-0.35399	0.0181014	0.0876397	2	2	2	2	2	2	2	2	2	2
Q8VC42	Uncharacterized protein C18orf8 homolog	Mic1	-0.732155	0.000138409	0.0071875	4	5	4	5	4	4	5	5	4	5
P53690;A0A286YED2	Matrix metalloproteinase-14	Mmp14	-0.35023	0.320922	0.515373	7	10	6	9	9	6	7	10	10	8
B1AU74;Q9CWP6	Motile sperm domain-containing protein 2	Mospd2	0.00423512	0.970678	0.979694	2	2	2	2	2	3	2	2	2	2
P26041	Moesin	Msn	-0.222814	0.0518638	0.165786	36	38	36	39	40	36	39	38	41	41
Q9CQ65	S-methyl-5-thioadenosine phosphorylase	Mtap	0.0429147	0.894278	0.945518	4	4	4	5	4	5	4	5	5	3
P00405	Cytochrome c oxidase subunit 2	Mtco2	1.86969	0.0108822	0.0673595	1	1	1	1	1	1	1	1	1	1
Q80WJ7;E9PUX0;F6QHD1	Protein LYRIC	Mtdh	0.529507	0.102884	0.262717	3	4	4	3	3	6	5	4	5	5
Q922D8;A0A1W2P733	C-1-tetrahydrofolate synthase, cytoplasmic;Methylenetetrahydrofolate dehydrogenase;Methenyltetrahydrofolate cyclohydrolase;Formyltetrahydrofolate synthetase;C-1-tetrahydrofolate synthase, cytoplasmic, N-terminally processed	Mthfd1	-0.0579098	0.61996	0.755069	16	12	14	14	10	14	14	11	14	12
Q3V3R1	Monofunctional C1-tetrahydrofolate synthase, mitochondrial	Mthfd1l	0.712421	0.000471431	0.0115406	12	9	7	12	8	17	15	14	15	13
Q9JLN9	Serine/threonine-protein kinase mTOR	Mtor	-0.416667	0.00372938	0.0391998	23	26	23	23	23	23	25	25	23	27
O35682;A0A0N4SW94	Myeloid-associated differentiation marker	Myadm	-0.00728743	0.959182	0.973637	4	4	3	5	5	4	4	4	6	4
Q7TPV4	Myb-binding protein 1A	Mybbp1a	0.434307	0.0343909	0.133469	11	14	11	13	18	14	15	18	21	12
Q3UH59;Q61879;Q5SV64	Myosin-10	Myh10	0.417746	0.00426888	0.0417497	38	32	34	34	30	36	37	30	33	33
Q6URW6;K3W4R2;A0A140LI60	Myosin-14	Myh14	0.109295	0.634263	0.76866	3	4	4	4	4	3	4	4	3	3
Q8VDD5	Myosin-9	Myh9	0.231015	0.193886	0.380365	95	95	91	97	102	99	102	100	105	100
Q6ZWQ9;Q3THE2;D3YV37	Myosin regulatory light chain 12B	Myl12a;Myl12b	0.816123	0.0542512	0.171154	4	5	3	7	5	5	4	7	5	5
A0A1W2P6F6;A0A1W2P7Q9;Q60605;A0A1W2P6G5	Myosin light polypeptide 6	Myl6	0.329104	0.0659558	0.192745	4	5	3	6	6	3	5	6	5	6
Q9WTI7	Unconventional myosin-Ic	Myo1c	0.202838	0.078144	0.214075	21	26	20	28	27	29	27	28	28	27
E9Q634	Unconventional myosin-Ie	Myo1e	-0.0316597	0.824054	0.895472	4	2	3	3	3	4	2	3	4	3
E9Q390;A0A286YDF5;Q69ZN7;A0A286YCZ3	Myoferlin	Myof	-0.244566	0.0511859	0.165638	41	48	40	50	46	40	44	42	44	47
G3X8Y3;Q80UM3;A0A0A6YW80	N-alpha-acetyltransferase 15, NatA auxiliary subunit	Naa15	0.583414	0.31637	0.511422	7	13	9	10	9	9	13	11	11	9
Q60817;P70670	Nascent polypeptide-associated complex subunit alpha;Nascent polypeptide-associated complex subunit alpha, muscle-specific form	Naca	-0.00154686	0.989962	0.991991	2	4	2	4	5	4	4	4	5	3
Q9QWR8	Alpha-N-acetylgalactosaminidase	Naga	-0.211074	0.143897	0.320484	4	4	4	4	4	3	4	3	4	4
O88325		Naglu	-0.22771	0.423058	0.602257	14	18	14	17	17	16	17	18	18	18
Q3TF41;Q8BSH9;P28656	Nucleosome assembly protein 1-like 1	Nap1l1	0.47111	0.094431	0.24699	4	4	4	4	6	3	3	5	6	3
Q9DB05	Alpha-soluble NSF attachment protein	Napa	-0.396574	0.0220265	0.100663	4	9	6	9	10	9	9	10	10	8
A0A494BAE3;A0A494BA20;D3Z4B2;Q9CWZ7	Gamma-soluble NSF attachment protein	Napg	-0.505024	0.266097	0.459793	1	2	2	2	2	3	1	1	2	1
Q05BC8;A2A4N5;A2A4N8;A2A4N7;K3W4P1;P97432;F6S397	Next to BRCA1 gene 1 protein	Nbr1	-0.306679	0.0563366	0.175469	2	2	2	2	2	2	2	2	2	2
A0A0A6YY47;P13595;E9Q589;E9QB01;A0A0A6YY91;A0A0A6YWU2	Neural cell adhesion molecule 1	Ncam1	-0.144423	0.164956	0.347269	7	6	4	7	6	6	7	7	8	7
Q3UYV9	Nuclear cap-binding protein subunit 1	Ncbp1	0.407049	0.308583	0.503633	2	3	5	5	5	5	8	6	7	5
A2AS98;P28660	Nck-associated protein 1	Nckap1	-0.139245	0.352111	0.544019	5	7	5	7	6	6	7	6	7	6
P09405	Nucleolin	Ncl	0.383168	0.0159303	0.0811452	36	39	33	37	38	37	41	37	42	37
Q5U4H9;E9Q2H3		Ncoa4	0.237408	0.0901288	0.238232	6	6	6	6	6	5	6	6	7	6
P57716	Nicastrin	Ncstn	-0.415616	0.00414841	0.0413637	10	9	10	11	11	10	10	10	11	11
Q91VD9	NADH-ubiquinone oxidoreductase 75 kDa subunit, mitochondrial	Ndufs1	0.70108	0.112972	0.274842	2	2	1	3	3	4	3	5	4	4
P46935;A0A571BDN7	E3 ubiquitin-protein ligase NEDD4	Nedd4	-0.151209	0.180711	0.36613	23	25	19	25	25	22	25	26	26	27
A0A494BA39;A0A494B9F0;A0A494B953;A0A494BAG2;A0A494BAX0;Q8CFI0;A0A494BAE4;A0A494B9L5;E9PXB7;G3X9H8	E3 ubiquitin-protein ligase NEDD4-like	Nedd4l	0.764988	0.208621	0.396948	3	3	3	3	3	3	3	2	3	2
Q7TQG5;E9QK04;P97798	Neogenin	Neo1	-0.107334	0.331008	0.527687	2	3	2	2	2	2	3	2	2	2
Q6P5H2	Nestin	Nes	0.447927	0.0226064	0.101418	20	20	21	23	22	25	23	22	23	21
O35657	Sialidase-1	Neu1	-0.341283	0.00181693	0.0240129	2	2	2	2	2	2	2	2	2	2
Q8CCH2	NHL repeat-containing protein 3	Nhlrc3	-0.184204	0.736531	0.834678	3	4	2	4	4	3	3	3	4	3
P10493	Nidogen-1	Nid1	-0.195314	0.140241	0.315301	4	3	2	4	3	2	2	4	3	2
Q80TM9	Nischarin	Nisch	-0.462913	0.00115609	0.0182364	13	16	12	17	17	14	13	16	15	15
E9Q8F4;Q8C9V5;Q8BGK0;Q61941	NAD(P) transhydrogenase, mitochondrial	Nnt	0.802772	0.0747708	0.207744	2	2	1	3	3	2	3	3	3	2
A0A286YDA2;A0A286YDT3;E9Q5C9;A0A286YDV7		Nolc1	0.0462359	0.848103	0.911588	9	9	11	10	9	10	9	9	10	9
Q6GQT9	Nodal modulator 1	Nomo1	0.340867	0.0614714	0.184982	2	4	3	5	4	5	4	3	4	5
Q99K48	Non-POU domain-containing octamer-binding protein	Nono	0.113835	0.455919	0.633365	8	13	9	10	10	9	10	9	7	8
E9QN31;Q922K7	Probable 28S rRNA (cytosine-C(5))-methyltransferase	Nop2	0.641642	0.0111972	0.0688523	9	7	9	10	8	10	9	9	12	9
Q9D6Z1;A2APD7	Nucleolar protein 56	Nop56	0.251933	0.188145	0.37629	6	6	4	5	4	8	7	7	10	5
O35604	Niemann-Pick C1 protein	Npc1	-0.301943	0.0697112	0.198768	6	6	5	6	7	5	7	5	7	6
Q9Z0J0	Epididymal secretory protein E1	Npc2	-0.0515818	0.732464	0.831045	8	12	7	10	13	7	9	13	13	12
Q11011;F6QYF8;E9Q039;E9Q6F4	Puromycin-sensitive aminopeptidase	Npepps	0.608292	0.538231	0.700918	10	8	5	8	8	13	6	10	11	9
Q5SQB0;Q61937;Q9DAY9;Q5SQB5	Nucleophosmin	Npm1	0.421412	0.0410249	0.146432	10	12	8	10	11	11	13	11	13	14
P97333	Neuropilin-1	Nrp1	0.0939157	0.858191	0.918676	1	2	1	2	3	1	2	2	3	2
P46460	Vesicle-fusing ATPase	Nsf	-0.248087	0.0108236	0.0673595	28	27	26	25	28	29	26	25	26	27
O35685	Nuclear migration protein nudC	Nudc	0.00217779	0.993283	0.993283	7	8	8	9	8	7	9	8	10	7
E9Q7G0;A0A1B0GSW3		Numa1	0.35818	0.0374598	0.138771	4	4	4	4	3	6	6	6	8	4
A0A2R8VHH1;Q99P88	Nuclear pore complex protein Nup155	Nup155	-0.112462	0.67259	0.795397	7	6	6	7	8	5	9	4	7	8
Q80U93	Nuclear pore complex protein Nup214	Nup214	0.249869	0.540103	0.70232	4	3	3	3	4	4	4	4	4	3
P59235	Nucleoporin Nup43	Nup43	0.278199	0.10453	0.265379	2	2	2	1	1	2	2	2	2	2
A0A1B0GSX7;Q6PFD9	Nuclear pore complex protein Nup98-Nup96;Nuclear pore complex protein Nup98;Nuclear pore complex protein Nup96	Nup98	0.511123	0.253346	0.448743	3	2	3	1	3	2	4	4	4	4
Q99JX7;V9GXW3;V9GXF3	Nuclear RNA export factor 1	Nxf1	-0.214293	0.637394	0.770546	2	2	3	3	3	1	2	2	5	3
P29758	Ornithine aminotransferase, mitochondrial	Oat	0.924807	0.000472007	0.0115406	7	9	6	11	11	11	11	12	14	11
Q60597;Z4YJV4	2-oxoglutarate dehydrogenase, mitochondrial	Ogdh	0.602844	0.0271793	0.113876	7	8	9	11	11	8	8	11	12	12
Q91XL9;Q8K2D2	Oxysterol-binding protein-related protein 1	Osbpl1a	0.390894	0.00968013	0.0646328	2	3	1	3	3	2	3	3	3	3
Q5FWX7;E9Q6C1;F6UHR6;E9PXZ2;A0A0A6YXH3;A2A8Z1	Oxysterol-binding protein;Oxysterol-binding protein-related protein 9	Osbpl9	-0.0560433	0.819004	0.891966	3	2	3	3	3	2	2	3	3	3
D3YYR5;Q9Z256;D3Z5U5;Q9Z257;Q9JJX6	P2X purinoceptor;P2X purinoceptor 4	P2rx4	-0.109525	0.882607	0.937231	1	3	1	4	3	1	2	3	3	3
Q60715	Prolyl 4-hydroxylase subunit alpha-1	P4ha1	0.557948	0.00497451	0.0458969	2	2	2	1	1	2	1	1	2	1
P09103	Protein disulfide-isomerase	P4hb	0.0935314	0.42656	0.603205	30	29	26	29	30	30	24	29	34	28
P50580	Proliferation-associated protein 2G4	Pa2g4	0.0825395	0.496532	0.66613	12	13	11	17	15	15	16	16	16	15
P29341	Polyadenylate-binding protein 1	Pabpc1	0.341977	0.00223581	0.0269953	12	11	12	12	10	12	14	12	12	12
Q91YZ8;A3KFU5;A3KFU8;Q6PHQ9	Polyadenylate-binding protein	Pabpc4	0.223139	0.149196	0.327161	3	7	5	4	7	5	6	6	6	7
G3UY42;Q8CCS6;D3YUB9;D3Z055;G3UWS5;D3Z5F7	Polyadenylate-binding protein 2	Pabpn1;Gm20521	0.154449	0.354621	0.544851	2	3	2	3	3	2	3	3	3	3
P63005	Platelet-activating factor acetylhydrolase IB subunit alpha	Pafah1b1	0.663065	0.19561	0.381949	6	5	6	8	6	10	7	8	9	5
Q9DCL9	Multifunctional protein ADE2;Phosphoribosylaminoimidazole-succinocarboxamide synthase;Phosphoribosylaminoimidazole carboxylase	Paics	0.186134	0.394225	0.579778	9	12	6	13	13	13	11	11	13	10
P11103	Poly [ADP-ribose] polymerase 1	Parp1	-0.60432	0.0126242	0.0708931	0	0	0	0	0	0	0	0	0	0
P60335	Poly(rC)-binding protein 1	Pcbp1	0.011215	0.931212	0.964752	7	8	5	7	7	7	5	6	7	6
Q61990;B2M1R7;A0A2R8VI25;A0A2R8VI73;A0A2R8VHP9;A0A2R8VHG2;A0A2R8VKN0;A0A2R8VI12;A0A2R8W6L5;A0A2R8VHZ0;A0A2R8VI71;A0A2R8VJY1;Q3TT81;A0A2R8VHY9;A0A2R8VHL8;A0A2R8VKF0;A0A2R8VHN3	Poly(rC)-binding protein 2	Pcbp2	-0.781836	0.342724	0.538016	5	3	4	5	5	5	6	6	6	3
A0A0R4J0G0;Q8BH04;A0A2I3BQL9;A0A2I3BS39;A0A2I3BRX1	Phosphoenolpyruvate carboxykinase [GTP], mitochondrial	Pck2	0.271358	0.00659528	0.0525142	3	6	5	7	7	7	8	10	9	11
P17918	Proliferating cell nuclear antigen	Pcna	0.608944	0.0151815	0.078079	6	5	2	6	8	7	7	7	5	7
D3YUE2;Q61398;A0A0G2JE29;D3YZE3;D3YWH0	Procollagen C-endopeptidase enhancer 1	Pcolce	0.576655	0.319818	0.514444	3	4	2	3	5	5	4	7	6	4
Q3UHX2	28 kDa heat- and acid-stable phosphoprotein	Pdap1	0.161154	0.153078	0.331218	3	3	3	4	4	3	3	4	4	4
Q9WU78	Programmed cell death 6-interacting protein	Pdcd6ip	-0.332571	0.00202964	0.02608	26	29	25	32	31	26	25	29	33	29
E9QN12;P05622	Platelet-derived growth factor receptor beta	Pdgfrb	-0.088915	0.473646	0.648004	4	3	2	2	3	4	4	3	3	3
P27773	Protein disulfide-isomerase A3	Pdia3	0.0297452	0.738287	0.834734	25	32	25	33	37	32	31	35	39	33
A0A0R4J0Z1;P08003	Protein disulfide-isomerase A4	Pdia4	0.279979	0.0339976	0.132469	16	20	14	23	19	21	22	26	27	21
Q3TML0		Pdia6	0.00588786	0.949293	0.972156	2	2	2	2	2	2	2	2	2	2
O70400;S4R1V0	PDZ and LIM domain protein 1	Pdlim1	0.124528	0.500797	0.669097	8	11	9	10	10	12	9	10	10	10
Q8CI51;D9J2Z9;D9J300;D9J301;D9J302	PDZ and LIM domain protein 5	Pdlim5	-0.0592045	0.627017	0.761767	11	11	10	10	11	12	8	11	13	11
Q3TJD7;B8JJB3;Q8BVJ7;B8JJB2	PDZ and LIM domain protein 7	Pdlim7	0.21164	0.0400952	0.144166	6	7	6	8	9	10	7	9	9	7
B9EJ80		Pdzd8	-0.278387	0.0449849	0.153829	4	5	5	5	6	4	4	4	4	4
Q5SUR0	Phosphoribosylformylglycinamidine synthase	Pfas	0.460023	0.164095	0.346619	9	9	11	11	10	9	9	12	13	10
P62962;Q5SX49	Profilin-1;Profilin	Pfn1	-0.0797026	0.598372	0.745487	4	4	4	5	5	5	4	5	5	5
Q9DBJ1	Phosphoglycerate mutase 1	Pgam1	-0.268774	0.158482	0.339404	4	7	5	9	9	6	4	8	10	8
Q9DCD0	6-phosphogluconate dehydrogenase, decarboxylating	Pgd	-0.256961	0.256613	0.45057	8	8	6	7	9	7	6	9	6	9
P09411;S4R2M7	Phosphoglycerate kinase 1;Phosphoglycerate kinase	Pgk1	0.326457	0.0120735	0.0707687	13	11	12	15	13	16	12	14	12	13
P67778;Q5SQG5	Prohibitin	Phb	0.50241	0.00938435	0.0637354	7	8	6	7	8	9	8	6	8	8
O35129;F6QPR1	Prohibitin-2	Phb2	0.364068	0.0331826	0.130857	8	11	10	11	9	12	11	11	11	12
Q61753	D-3-phosphoglycerate dehydrogenase	Phgdh	-0.144343	0.152347	0.330367	12	10	13	16	13	15	14	12	15	13
Q2TBE6;A0A494BBQ4	Phosphatidylinositol 4-kinase type 2-alpha	Pi4k2a	-0.663443	0.000160151	0.0078314	8	8	7	8	9	8	7	9	9	8
Q8VD65	Phosphoinositide 3-kinase regulatory subunit 4	Pik3r4	0.0817987	0.413792	0.593385	4	4	2	4	3	4	4	3	4	3
Q8K411	Presequence protease, mitochondrial	Pitrm1	0.466054	0.0667352	0.193671	10	11	8	11	10	11	12	15	16	13
P52480;A0A1L1SU37	Pyruvate kinase PKM	Pkm	-0.233405	0.0572846	0.176733	31	33	29	34	32	27	30	31	39	28
Q8VEB4	Group XV phospholipase A2	Pla2g15	-0.118238	0.284835	0.4779	6	7	6	7	7	6	5	6	6	7
Q3TCN2	Putative phospholipase B-like 2;Putative phospholipase B-like 2 28 kDa form;Putative phospholipase B-like 2 40 kDa form;Putative phospholipase B-like 2 15 kDa form	Plbd2	0.260933	0.0232483	0.103349	12	13	10	10	13	13	13	13	13	12
O35405	Phospholipase D3	Pld3	-0.029807	0.804513	0.880621	6	7	7	3	5	6	7	6	6	6
Q9QXS1;E9Q3W4	Plectin	Plec	0.33059	0.0152486	0.078079	110	115	102	126	124	122	123	132	130	130
Q9R0E1	Procollagen-lysine,2-oxoglutarate 5-dioxygenase 3	Plod3	1.02944	0.100497	0.25982	5	5	4	7	9	6	5	9	12	6
B1AX58;A0A1C7CYV0;Q99K51	Plastin-3	Pls3	-0.587817	0.00710263	0.0542685	6	7	5	10	11	6	6	8	10	10
Q9JJ00	Phospholipid scramblase 1	Plscr1	-0.752961	0.00502217	0.0459036	3	2	3	3	2	2	3	3	3	3
Q9JIZ9;Q5F284	Phospholipid scramblase 3	Plscr3	-0.372395	0.00439345	0.0421255	2	2	2	2	2	2	2	2	2	2
B2RXS4	Plexin-B2	Plxnb2	-0.354303	0.000574904	0.0127786	10	11	8	11	10	8	10	9	10	9
Q543K9;P23492;A0A2I3BQH2	Purine nucleoside phosphorylase	Pnp	-0.328469	0.184285	0.370084	2	2	3	4	4	3	2	2	3	3
Q8CFI7	DNA-directed RNA polymerase II subunit RPB2	Polr2b	0.174582	0.276098	0.470425	7	6	6	6	7	7	6	7	7	6
P17742;A0A1L1SST0	Peptidyl-prolyl cis-trans isomerase A;Peptidyl-prolyl cis-trans isomerase A, N-terminally processed	Ppia	0.433384	0.00278827	0.0317085	10	10	12	11	10	10	11	11	10	11
P24369	Peptidyl-prolyl cis-trans isomerase B	Ppib	0.215098	0.0485723	0.16103	8	9	8	10	9	10	11	11	10	10
P30412	Peptidyl-prolyl cis-trans isomerase C	Ppic	-0.159495	0.671506	0.795397	4	4	4	3	3	4	4	4	3	4
Q9CR16	Peptidyl-prolyl cis-trans isomerase D	Ppid	-1.22529	0.0313301	0.125065	3	2	4	3	4	2	3	2	4	2
P62137	Serine/threonine-protein phosphatase PP1-alpha catalytic subunit	Ppp1ca	0.468551	0.0430323	0.150598	3	4	2	5	5	4	3	5	5	5
P62141	Serine/threonine-protein phosphatase PP1-beta catalytic subunit	Ppp1cb	-0.0368951	0.953747	0.973637	2	2	2	3	1	2	3	2	3	2
O88531;B1B0P8;B1B0P9	Palmitoyl-protein thioesterase 1	Ppt1	-0.0795879	0.868382	0.928172	5	6	4	5	5	4	4	6	6	5
E9Q0T0;G5E8W7;F6SPQ1;O35448;E9PVM9	Lysosomal thioesterase PPT2	Ppt2	0.563388	0.335195	0.530454	2	2	2	1	2	3	2	2	2	2
A0A140LHY2;Q7TMR0	Lysosomal Pro-X carboxypeptidase	Prcp	-0.0688823	0.871243	0.92886	3	4	2	3	5	3	3	5	5	5
P35700;B1AXW5;B1AXW6;B1AXW4	Peroxiredoxin-1	Prdx1	0.0470639	0.71984	0.826422	10	10	6	7	7	11	9	9	11	5
P20108	Thioredoxin-dependent peroxide reductase, mitochondrial	Prdx3	0.794974	0.105296	0.265918	3	3	2	3	3	3	4	4	3	3
O08807;B1AZS9	Peroxiredoxin-4	Prdx4	-0.187596	0.280284	0.474614	5	5	3	3	5	4	4	3	6	4
Q6GT24;O08709;D3Z0Y2	Peroxiredoxin-6	Prdx6	0.113768	0.568329	0.722791	5	5	4	5	5	3	5	5	6	6
Q9QUR6	Prolyl endopeptidase	Prep	-0.112455	0.67904	0.800122	10	11	9	17	14	9	8	14	12	13
Q9DBC7	cAMP-dependent protein kinase type I-alpha regulatory subunit;cAMP-dependent protein kinase type I-alpha regulatory subunit, N-terminally processed	Prkar1a	-0.841247	4.23697e-05	0.00414376	8	8	5	7	9	6	7	8	9	7
O08795	Glucosidase 2 subunit beta	Prkcsh	-0.00668003	0.955552	0.973637	8	8	9	8	8	9	10	10	8	7
A0A171KXD3;Q9JIF0;A0A140LJF4;A0A140LHF7	Protein arginine N-methyltransferase 1	Prmt1	0.473777	0.0883684	0.235489	4	4	4	3	4	4	4	5	4	4
Q99KP6	Pre-mRNA-processing factor 19	Prpf19	0.293057	0.0292662	0.12009	8	10	8	8	11	10	11	10	12	10
A0A1B0GRU8;Q9R1C7	Pre-mRNA-processing factor 40 homolog A	Prpf40a	0.0865357	0.848658	0.911588	2	3	2	4	3	2	3	4	4	5
Q99PV0	Pre-mRNA-processing-splicing factor 8	Prpf8	0.243816	0.0508405	0.165189	15	13	14	17	17	15	18	21	20	16
E9PZ00;Q8BFQ1;K3W4L3;J3QPG5;Q61207	Prosaposin	Psap	-0.0715242	0.713881	0.825043	10	9	8	10	10	10	10	8	11	9
Q99K85;Q3U6K9	Phosphoserine aminotransferase	Psat1	-0.26821	0.0631007	0.187576	11	11	7	12	9	12	9	11	10	11
F6RB63;A2BI12;Q99JF8	PC4 and SFRS1-interacting protein	Psip1	0.442659	0.0529154	0.168543	3	3	2	3	2	3	3	3	2	2
Q9R1P4;A0A1B0GS70	Proteasome subunit alpha type-1	Psma1	-0.350242	0.0771206	0.211865	10	10	8	13	9	10	8	12	10	8
O70435;E0CX62	Proteasome subunit alpha type-3	Psma3	0.195433	0.337942	0.533937	5	4	3	4	5	6	4	5	4	5
Q9R1P0;E9PW69;E9Q0X0	Proteasome subunit alpha type-4;Proteasome subunit alpha type	Psma4	-0.15729	0.415503	0.594966	3	5	4	4	3	5	3	5	4	3
Q9Z2U1	Proteasome subunit alpha type-5	Psma5	0.389865	0.125065	0.292206	5	8	7	8	7	7	6	8	5	7
Q9QUM9;E0CXB1	Proteasome subunit alpha type-6	Psma6	-0.367805	0.714887	0.825043	5	6	3	5	6	6	5	6	4	4
Q9Z2U0;A0A338P7D7	Proteasome subunit alpha type-7	Psma7	0.312825	0.34746	0.54197	3	4	3	4	7	3	4	4	5	5
O09061;A0A338P7C0;A0A338P7F1	Proteasome subunit beta type-1	Psmb1	0.775042	0.169792	0.354065	2	6	4	5	6	5	4	6	5	7
P62192	26S protease regulatory subunit 4	Psmc1	0.119542	0.355435	0.544851	7	10	9	9	10	8	10	13	11	9
Q8BVQ9;P46471	26S protease regulatory subunit 7	Psmc2	0.260145	0.0105022	0.0673595	15	12	12	15	17	15	16	17	14	17
A2AGN7;O88685;B7ZCF1	26S protease regulatory subunit 6A	Psmc3	0.651995	0.259269	0.452795	2	3	3	4	4	2	3	5	5	4
P54775;A0A140LIZ5	26S protease regulatory subunit 6B	Psmc4	0.768941	0.192603	0.379769	6	8	9	13	12	8	11	11	13	11
P62196;Q8K1K2	26S protease regulatory subunit 8	Psmc5	0.284622	0.380112	0.566691	8	9	6	10	11	10	7	10	11	8
P62334	26S protease regulatory subunit 10B	Psmc6	0.0490733	0.813091	0.887503	9	10	10	13	12	10	9	14	13	10
Q3TXS7	26S proteasome non-ATPase regulatory subunit 1	Psmd1	0.0823863	0.475105	0.648354	12	12	15	17	14	16	17	16	17	14
Q8BG32	26S proteasome non-ATPase regulatory subunit 11	Psmd11	0.121159	0.254655	0.448743	9	14	8	16	14	10	11	13	16	11
Q9D8W5;B1AT36;Q3TRH2	26S proteasome non-ATPase regulatory subunit 12	Psmd12	0.00618614	0.969354	0.979368	9	10	7	10	9	8	9	8	9	8
Q9WVJ2;E9Q5I9;E9Q0U1	26S proteasome non-ATPase regulatory subunit 13	Psmd13	0.201336	0.759653	0.845509	6	4	4	4	4	6	6	6	3	6
Q8VDM4	26S proteasome non-ATPase regulatory subunit 2	Psmd2	0.088258	0.484482	0.654453	16	15	14	21	18	17	18	18	20	21
P14685	26S proteasome non-ATPase regulatory subunit 3	Psmd3	0.260189	0.162315	0.345097	8	10	7	13	12	9	11	9	12	9
Q8BJY1	26S proteasome non-ATPase regulatory subunit 5	Psmd5	-0.0413812	0.792129	0.873395	6	4	4	7	7	6	6	7	7	7
Q8BGJ5;Q922I7;Q8CB58;P17225;E9QMW9	Polypyrimidine tract-binding protein 1	Ptbp1	0.22938	0.25007	0.447083	8	8	6	9	8	8	10	9	9	7
Q14C51	Pentatricopeptide repeat domain-containing protein 3, mitochondrial	Ptcd3	0.378799	0.0362966	0.137058	2	3	3	3	3	3	3	3	3	3
Q05769	Prostaglandin G/H synthase 2	Ptgs2	-0.135298	0.397178	0.583244	3	4	3	5	5	3	4	5	5	5
Q8BKG3	Inactive tyrosine-protein kinase 7	Ptk7	-0.166434	0.226716	0.417568	7	6	5	4	6	4	4	5	5	5
B2RRF0;A0A1W2P7Y1;P35822	Protein-tyrosine-phosphatase;Receptor-type tyrosine-protein phosphatase kappa	Ptprk	-0.0957764	0.282928	0.477075	4	2	4	4	2	3	4	3	4	3
B0V2N1;Q5SPA9;G3UYU6;G3UX60;G3UWK6;E9Q7I7;E9PVW8;B9EJA3;G3UY75;Q64487	Receptor-type tyrosine-protein phosphatase S;Protein-tyrosine-phosphatase;Receptor-type tyrosine-protein phosphatase delta	Ptprs;Ptprd	0.39261	0.308215	0.503633	2	1	1	1	2	2	2	2	2	2
O54724	Polymerase I and transcript release factor	Ptrf	0.260417	0.024307	0.107082	8	9	9	9	10	9	8	9	9	9
Q8R143;E0CXB5;F6TFF2	Pituitary tumor-transforming gene 1 protein-interacting protein	Pttg1ip	-0.620378	0.210746	0.399438	3	4	3	5	5	4	4	4	4	5
A0A1W2P6L9;Q3UQ28	Peroxidasin homolog	Pxdn	0.0311023	0.757218	0.845387	3	2	3	4	4	3	3	3	4	3
Q8BML9;D3Z158		Qars	0.606444	0.128617	0.298074	9	8	9	14	13	12	13	11	14	14
Q5SW88;Q5SW87;Q5SW86		Rab1	-0.078363	0.506086	0.67249	0	0	0	0	0	0	0	0	0	0
P61027	Ras-related protein Rab-10	Rab10	0.0548586	0.820899	0.893036	4	4	4	4	4	4	4	3	4	3
P46638;G3UZD3;G3UY29;E9Q3P9;F8WGS1;P62492;G3UZL4	Ras-related protein Rab-11B;Ras-related protein Rab-11A	Rab11b;Rab11a	-0.285285	0.0387136	0.142338	5	6	5	7	7	5	5	7	7	5
Q91V41;Q50HX3	Ras-related protein Rab-14	Rab14	-0.397483	0.00798227	0.0586967	7	11	7	10	12	8	9	12	13	11
A0A3Q4EI12;P35293;A0A452J8C1	Ras-related protein Rab-18	Rab18	-0.535686	0.00539054	0.0471336	3	3	2	3	3	3	2	2	3	2
Q9D1G1;A0A494BA38;A0A494B945;A0A494BBL7	Ras-related protein Rab-1B	Rab1b	-0.183181	0.200483	0.387494	2	2	2	4	3	3	2	3	3	3
P35288;Q9D4I9	Ras-related protein Rab-23	Rab23	-0.757433	0.180819	0.36613	2	2	2	3	1	2	3	1	2	1
P53994	Ras-related protein Rab-2A	Rab2a	-0.268869	0.0137612	0.0739474	4	5	4	4	6	4	6	4	5	6
B1AQD3;Q0PD20;Q64008	Ras-related protein Rab-34	Rab34	-0.421723	0.0143669	0.0759505	2	3	2	3	3	3	3	2	3	3
Q8BHD0	Ras-related protein Rab-39A	Rab39a	0.289671	0.385007	0.570838	1	1	1	1	1	1	1	1	1	1
P61021	Ras-related protein Rab-5B	Rab5b	-0.479586	0.178449	0.36511	2	2	2	2	2	2	2	1	2	2
Q8C266;P35278	Ras-related protein Rab-5C	Rab5c	-0.319336	0.0121516	0.0707687	4	4	4	3	4	4	4	3	4	4
P35279;P61294	Ras-related protein Rab-6A;Ras-related protein Rab-6B	Rab6a;Rab6b	-0.0185236	0.901065	0.950638	2	2	2	3	2	2	2	3	3	3
P51150;A0A0N4SVG9;A0A0N4SVR6	Ras-related protein Rab-7a	Rab7a	-0.0900781	0.550212	0.708969	12	12	11	10	11	12	12	11	11	12
Q9R0M6;A2AFP5	Ras-related protein Rab-9A	Rab9a;Rab9	-0.178667	0.177781	0.364507	4	4	4	4	4	4	4	4	4	4
Q3TLP8;P63001	Ras-related C3 botulinum toxin substrate 1	Rac1	-0.0649768	0.731515	0.831045	5	4	6	7	6	7	5	6	6	6
Q9WVM1	Rac GTPase-activating protein 1	Racgap1	-0.7581	0.000309231	0.011201	6	6	5	6	6	6	6	5	5	5
Q9JIW9;F6QC68	Ras-related protein Ral-B	Ralb	-0.115418	0.41004	0.591524	1	2	2	2	2	1	2	2	2	2
A2AU62;Q64012;A2AU60;A2AU61	RNA-binding protein Raly	Raly	0.430659	0.00935354	0.0637354	4	4	4	5	5	4	4	4	5	4
P62827;Q14AA6	GTP-binding nuclear protein Ran	Ran;1700009N14Rik	0.182476	0.114641	0.276836	7	9	7	8	10	8	9	8	11	10
P34022;H7BX22	Ran-specific GTPase-activating protein	Ranbp1	0.0841979	0.553728	0.711624	5	6	6	7	5	7	6	6	6	6
Q9ERU9	E3 SUMO-protein ligase RanBP2	Ranbp2	-0.241482	0.543992	0.705603	5	2	2	3	3	3	2	3	1	3
P46061	Ran GTPase-activating protein 1	Rangap1	-0.461065	0.0123013	0.0707687	14	13	11	13	9	14	13	13	14	11
Q99JI6;A0A0G2JDL9;P62835;A0A1W2P777	Ras-related protein Rap-1b;Ras-related protein Rap-1A	Rap1b;Rap1a	-0.177857	0.331827	0.527687	3	5	2	4	6	4	4	4	5	5
Q9D0I9	Arginine--tRNA ligase, cytoplasmic	Rars	0.0848181	0.442175	0.618874	11	13	9	16	18	13	16	18	19	15
P97868;A0A338P6W1	E3 ubiquitin-protein ligase RBBP6	Rbbp6	-0.557075	0.0119075	0.0707687	3	7	4	7	6	5	4	6	7	6
Q60973;A2AFI9;A2AFJ1	Histone-binding protein RBBP7	Rbbp7	0.606583	0.0293471	0.12009	3	4	4	3	2	5	6	3	6	3
E9QL13;Q8C2Q3	RNA-binding protein 14	Rbm14	0.218946	0.246141	0.4417	3	4	2	5	5	4	2	3	6	4
Q8VH51;E9Q8F0;F7AA45	RNA-binding protein 39	Rbm39	0.260628	0.0545861	0.171657	1	1	3	3	2	2	3	3	3	4
A0A2I3BRL8;Q91VM5;A2AFI4;A2AFI3;Q9WV02	RNA binding motif protein, X-linked-like-1;RNA-binding motif protein, X chromosome;RNA-binding motif protein, X chromosome, N-terminally processed	Rbmxl1;Rbmx	0.522132	0.00514704	0.0466093	6	6	7	7	7	7	7	7	7	7
Q6PFB2;Q8VE37	Regulator of chromosome condensation	Rcc1	0.259843	0.198251	0.386234	4	4	4	4	6	3	4	3	6	4
Q8BK67	Protein RCC2	Rcc2	0.178041	0.165112	0.347269	12	11	11	11	15	13	11	12	16	14
P26043;A0A5F8MPB9;Q7TSG6	Radixin	Rdx	-0.160069	0.404805	0.589136	6	10	8	8	9	8	9	10	8	8
Q62159;H3BL56;A0A0G2JEP8	Rho-related GTP-binding protein RhoC	Rhoc	1.06543	0.100687	0.25982	1	1	0	1	1	1	0	1	1	0
A0A0G2JEM4;Q8C4F9;Q8CB78;O54965;A0A0G2JGT7	E3 ubiquitin-protein ligase RNF13	Rnf13	-0.343384	0.499734	0.66859	2	1	2	2	2	1	2	1	2	2
Q91VI7;A0A1B0GSG5	Ribonuclease inhibitor	Rnh1	0.86873	0.269065	0.462471	5	5	5	7	5	7	5	6	7	3
I7HLV2;Q6ZWV3;P86048	60S ribosomal protein L10;60S ribosomal protein L10-like	Rpl10;Rpl10l	0.0362005	0.739972	0.835298	7	8	9	8	8	8	8	8	9	8
A0A3B2WBL1;Q5XJF6;P53026;A0A3B2WDD2;A0A3B2W824	Ribosomal protein;60S ribosomal protein L10a	Rpl10a	0.303519	0.0130442	0.0712694	7	8	6	9	9	7	6	9	9	8
Q9CXW4;A2BH06	60S ribosomal protein L11	Rpl11	0.210125	0.264355	0.457592	4	4	4	4	4	5	6	4	5	4
P35979	60S ribosomal protein L12	Rpl12	0.285807	0.110407	0.274056	6	5	6	6	6	6	5	6	6	6
P47963	60S ribosomal protein L13	Rpl13	-0.0778285	0.497937	0.667099	3	5	4	5	5	5	4	3	4	3
Q9CR57	60S ribosomal protein L14	Rpl14	0.14459	0.255495	0.449414	4	5	4	4	4	4	4	3	5	5
Q6ZWZ7;Q9CPR4	60S ribosomal protein L17	Rpl17	0.35429	0.0263662	0.113097	5	4	6	6	6	7	6	7	5	6
A0A1B0GQU8;P35980;A0A1B0GSS8;A0A1B0GSA8;A0A1B0GSF7	60S ribosomal protein L18	Rpl18	-0.432692	0.719009	0.826422	6	5	5	4	5	6	6	6	6	3
A0A1D5RLW5;A0A1D5RM85;P62717;A0A1D5RME4;A0A1D5RM79	60S ribosomal protein L18a	Rpl18a	0.346712	0.0747629	0.207744	3	4	3	3	4	4	4	6	5	4
P67984	60S ribosomal protein L22	Rpl22	-0.0741958	0.608789	0.752751	5	6	5	6	6	5	5	6	6	5
P62830	60S ribosomal protein L23	Rpl23	-0.167062	0.258098	0.451557	5	4	4	5	6	5	3	4	6	5
P62751	60S ribosomal protein L23a	Rpl23a	-0.320396	0.76165	0.845509	7	8	5	9	10	6	6	10	11	9
Q8BP67	60S ribosomal protein L24	Rpl24	0.331674	0.0767034	0.211312	4	4	4	3	3	5	5	6	4	6
P61358	60S ribosomal protein L27	Rpl27	0.324079	0.0374375	0.138771	4	6	4	6	7	4	5	7	7	7
P27659	60S ribosomal protein L3	Rpl3	0.768768	0.0145939	0.0767357	12	14	9	15	15	12	12	16	17	14
P62889;A0A2I3BQF4	60S ribosomal protein L30	Rpl30	0.467238	0.0740961	0.207639	4	3	5	7	7	5	4	5	7	5
Q9D8E6	60S ribosomal protein L4	Rpl4	0.114055	0.594508	0.744996	5	8	5	7	11	5	6	9	14	9
P47962;D3YYV8	60S ribosomal protein L5	Rpl5	0.929576	0.149585	0.327279	4	8	3	7	9	5	5	8	9	8
P47911	60S ribosomal protein L6	Rpl6	0.138364	0.732475	0.831045	4	6	6	7	8	6	5	7	7	8
P14148;F6XI62	60S ribosomal protein L7	Rpl7	0.108119	0.579381	0.732086	5	7	4	7	8	6	6	8	10	6
P12970	60S ribosomal protein L7a	Rpl7a	0.191125	0.106429	0.266892	10	10	11	12	9	11	14	16	15	10
P62918	60S ribosomal protein L8	Rpl8	0.2661	0.63972	0.771451	1	3	2	3	4	3	3	2	4	4
P51410;A0A0G2JES3;A0A140T8T4;D3Z629;D3YZT0	60S ribosomal protein L9	Rpl9	0.947719	0.216044	0.406059	4	4	5	5	6	4	5	4	6	6
P14869;S4R1N1;D3YVM5	60S acidic ribosomal protein P0	Rplp0	0.147495	0.186171	0.373105	9	8	7	9	9	10	11	11	11	9
P99027;A0A5F8MPY2	60S acidic ribosomal protein P2	Rplp2	0.353119	0.103355	0.263233	4	5	5	5	4	5	5	6	5	6
Q91YQ5	Dolichyl-diphosphooligosaccharide--protein glycosyltransferase subunit 1	Rpn1	0.304658	0.0150116	0.0779852	12	13	11	12	16	13	13	13	16	11
A2ACG7;Q9DBG6	Dolichyl-diphosphooligosaccharide--protein glycosyltransferase subunit 2	Rpn2	0.299307	0.112634	0.274842	4	6	5	6	7	6	5	6	7	6
P63325;A0A338P731;Q3UW83;A0A338P7K4;A0A3B2W864	40S ribosomal protein S10	Rps10	1.72644	0.00525672	0.0471336	4	4	5	4	3	5	4	5	4	2
P62281;A0A1B0GRR3;A0A1B0GSE8	40S ribosomal protein S11	Rps11	0.5007	0.00566383	0.0490197	5	5	7	7	7	7	6	7	7	5
Q6ZWZ6;F7AEH4;A0A1W2P7A1;P63323	40S ribosomal protein S12	Rps12	0.977264	0.0216971	0.0996235	3	3	3	4	2	5	4	5	6	3
P62301;Q921R2	40S ribosomal protein S13	Rps13	0.196846	0.208339	0.396948	2	3	2	3	4	3	4	4	7	3
P62264;D3YVF4;D3Z7I1	40S ribosomal protein S14	Rps14	0.116467	0.461429	0.637397	7	9	5	7	5	8	9	9	7	6
P62245;F8WJ41;D3YVB4;D3Z712	40S ribosomal protein S15a	Rps15a	0.0704742	0.667838	0.792653	3	4	4	4	4	4	4	5	6	4
P14131	40S ribosomal protein S16	Rps16	0.420062	0.0496884	0.163675	8	7	8	7	10	10	9	8	10	7
Q9CZX8;D3YUT3;D3Z722;D3Z5R8;D3YUG3;S4R223	40S ribosomal protein S19	Rps19	0.358146	0.313418	0.509174	6	6	8	5	4	8	6	8	9	7
P60867	40S ribosomal protein S20	Rps20	0.276944	0.0628878	0.187513	4	4	4	3	4	4	4	3	3	4
P62267	40S ribosomal protein S23	Rps23	-0.0111001	0.9729	0.979914	5	5	5	5	5	5	5	4	3	4
A0A1L1SQA8;P62852	40S ribosomal protein S25	Rps25	0.241414	0.084773	0.228397	5	5	4	5	5	5	5	5	5	5
P62855	40S ribosomal protein S26	Rps26	0.44254	0.401471	0.586027	3	3	3	3	3	3	3	3	2	3
P62983;A0A0A6YW67;E9Q9J0;E9Q4P0;E9Q5F6;E9QNP0;Q5SX22;P62984;P0CG49;P0CG50	Ubiquitin-40S ribosomal protein S27a;Ubiquitin;40S ribosomal protein S27a;Ubiquitin-60S ribosomal protein L40;Ubiquitin;60S ribosomal protein L40;Polyubiquitin-B;Ubiquitin;Polyubiquitin-C;Ubiquitin;Ubiquitin-related 1;Ubiquitin-related 2	Rps27a;Gm8797;Uba52;Kxd1;Ubc;Ubb	-0.375662	0.0620397	0.18555	8	8	8	10	10	8	9	9	10	9
P62908;D3YV43;A0A140LI77	40S ribosomal protein S3	Rps3	0.295159	0.0068159	0.0525142	17	17	17	16	18	18	18	17	18	18
P97351	40S ribosomal protein S3a	Rps3a	0.206806	0.0462516	0.156448	13	15	11	17	17	18	14	18	19	16
P62702	40S ribosomal protein S4, X isoform	Rps4x	0.227015	0.173953	0.358296	12	16	11	13	15	16	15	15	16	14
Q91V55;D3YYM6;D3Z1S8;P97461	40S ribosomal protein S5;40S ribosomal protein S5, N-terminally processed	Rps5	0.602296	0.00860962	0.0614613	6	6	6	6	6	6	6	7	6	6
P62754	40S ribosomal protein S6	Rps6	0.159235	0.728921	0.830867	3	4	3	3	2	4	3	2	2	3
P62242	40S ribosomal protein S8	Rps8	0.475619	0.0432699	0.150598	5	9	4	7	8	9	8	11	10	10
P14206;A0A1L1SUK3	40S ribosomal protein SA	Rpsa	-0.0121331	0.913949	0.956718	6	10	5	11	10	6	9	11	13	12
A2ACM0;Q8K4Q0	Regulatory-associated protein of mTOR	Rptor	-0.523645	0.000742904	0.0144406	15	15	13	16	17	13	16	16	14	15
Q80X95;Q6NTA4	Ras-related GTP-binding protein A;Ras-related GTP-binding protein B	Rraga;Rragb	-0.616308	0.00165784	0.0234716	9	9	7	9	9	8	7	8	9	8
Q99K70	Ras-related GTP-binding protein C	Rragc	-0.633186	0.000436236	0.0115406	11	16	12	15	16	14	16	16	16	15
P10833	Ras-related protein R-Ras	Rras	-0.304571	0.0252446	0.109244	3	2	3	2	2	2	2	2	2	2
A2AVJ7;Q99PL5	Ribosome-binding protein 1	Rrbp1	0.423062	0.00744555	0.0560134	18	17	17	17	19	21	22	18	21	18
Q8BVY0	Ribosomal L1 domain-containing protein 1	Rsl1d1	0.428635	0.0398234	0.144166	6	5	5	5	4	7	9	9	8	4
Q99LF4	tRNA-splicing ligase RtcB homolog	Rtcb	-0.161338	0.233554	0.425888	3	4	3	4	5	3	3	4	5	3
Q99P72	Reticulon-4	Rtn4	0.108963	0.803332	0.880621	7	7	8	9	9	8	8	8	11	8
P60122	RuvB-like 1	Ruvbl1	0.293478	0.016794	0.0842285	12	11	12	16	14	11	13	13	14	12
Q9WTM5	RuvB-like 2	Ruvbl2	0.123284	0.515629	0.681466	9	12	11	13	15	11	11	14	17	10
Q9EP69;A0A5F8MPK9	Phosphatidylinositide phosphatase SAC1	Sacm1l	0.19982	0.0984889	0.256176	3	4	2	3	4	3	4	4	4	5
Q8C483;P26638;A2AFS0	Serine--tRNA ligase, cytoplasmic	Sars	-0.127726	0.383662	0.570838	6	10	6	8	10	7	7	10	12	10
E9Q855;Q3UXS0;O35609	Secretory carrier-associated membrane protein 3	Scamp3	-0.491662	0.000293524	0.011201	5	5	4	7	6	5	5	7	7	7
Q61009	Scavenger receptor class B member 1	Scarb1	-0.137714	0.72136	0.827069	5	4	5	5	5	5	5	4	5	5
O35114	Lysosome membrane protein 2	Scarb2	-0.418429	0.0300691	0.122023	10	10	7	9	9	10	10	10	11	10
Q8BRF7	Sec1 family domain-containing protein 1	Scfd1	-0.00858284	0.936624	0.965391	6	5	4	5	6	4	5	6	8	7
Q920A5	Retinoid-inducible serine carboxypeptidase	Scpep1	0.0221335	0.933571	0.965391	5	7	6	6	7	7	5	7	8	7
O35988	Syndecan-4	Sdc4	0.382343	0.157953	0.339404	2	2	2	2	2	2	2	2	2	2
Q3TMX0;O08992;H3BLG5;A2AKJ9;A2AKJ6	Syntenin-1	Sdcbp	-0.353391	0.106912	0.267417	10	9	9	8	10	10	10	9	10	9
Q8K2B3	Succinate dehydrogenase [ubiquinone] flavoprotein subunit, mitochondrial	Sdha	1.98765	0.0203536	0.0954866	5	6	3	8	10	8	7	11	9	8
Q3UPL0;S4R2A9	Protein transport protein Sec31A	Sec31a	0.240823	0.0665782	0.193671	12	13	10	15	12	14	13	14	13	14
Q8VHE0	Translocation protein SEC63 homolog	Sec63	-0.0171297	0.895833	0.946139	4	6	5	5	6	3	4	5	3	5
A0A0J9YTY0;A0A0J9YUL3;Q8C1B7	Septin-11	Septin11	0.117593	0.322496	0.517051	7	9	8	7	8	8	7	7	10	5
P42208;E9Q3V6;F6WYM0;D3YYB1;D3Z3C0	Septin-2	Septin2	0.139093	0.23736	0.429885	8	10	7	10	11	9	9	9	11	9
A2A6U3;Q80UG5	Septin-9	Septin9	0.189703	0.130091	0.300777	7	8	8	10	10	8	6	9	11	9
Q3UMP4;Q9CY58;A0A0N4SV32;A0A0N4SWH2	Plasminogen activator inhibitor 1 RNA-binding protein	Serbp1	0.0486613	0.940964	0.966663	10	11	11	9	8	13	13	11	11	9
Q9QZI8;E9PY81;E9Q553	Serine incorporator 1	Serinc1	-0.336435	0.1332	0.304369	2	3	2	3	2	3	3	3	3	3
Q9QZI9	Serine incorporator 3	Serinc3	-0.349715	0.20822	0.396948	2	1	2	2	2	2	2	1	2	1
G5E899;P22777	Plasminogen activator inhibitor 1	Serpine1	-0.258429	0.0264849	0.11311	10	11	10	10	11	10	12	10	12	10
P19324	Serpin H1	Serpinh1	0.252038	0.0305801	0.123075	16	13	14	12	17	15	17	18	20	19
Q9EQU5;A2BE93;A2BE92	Protein SET	Set	0.61667	0.0374519	0.138771	6	5	7	6	6	6	6	6	6	7
E9Q4Q2;D3YZC9;D3YZD0;Q64213;D3YVH4	Splicing factor 1	Sf1	1.13008	0.0108007	0.0673595	5	4	4	6	6	5	3	4	7	6
Q8K4Z5	Splicing factor 3A subunit 1	Sf3a1	0.255553	0.0897018	0.237746	11	10	10	12	11	12	12	12	14	13
Q9D554	Splicing factor 3A subunit 3	Sf3a3	-0.0270259	0.849138	0.911588	3	3	3	4	4	3	3	4	3	3
Q99NB9;G5E866	Splicing factor 3B subunit 1	Sf3b1	0.213569	0.0537902	0.170249	10	11	10	9	10	14	13	17	18	11
Q3UJB0		Sf3b2	-0.0241768	0.83948	0.907195	6	7	9	9	7	7	7	7	7	7
Q921M3	Splicing factor 3B subunit 3	Sf3b3	0.115996	0.315859	0.511422	15	17	15	20	21	15	17	18	21	17
Q8VIJ6	Splicing factor, proline- and glutamine-rich	Sfpq	0.128503	0.390685	0.575437	13	14	12	13	13	14	13	15	15	15
Q8R0X7;D6REF7	Sphingosine-1-phosphate lyase 1	Sgpl1	0.247293	0.0470747	0.15743	2	3	3	3	3	2	3	3	3	3
Q9EQ08;B1ATE0		Sgsh	0.220025	0.794715	0.874922	4	4	4	2	4	4	3	2	3	3
Q9CZN7	Serine hydroxymethyltransferase	Shmt2	0.578293	0.000708526	0.0144362	13	17	8	15	18	15	13	19	17	19
Q8CIF6;E0CXC7	SID1 transmembrane family member 2	Sidt2	-0.507091	0.000139634	0.0071875	7	8	6	7	8	6	7	8	8	6
Q9CZU3	Superkiller viralicidic activity 2-like 2	Skiv2l2	0.12103	0.181729	0.366749	6	7	8	9	9	7	8	10	9	8
D3Z314;P49282	Natural resistance-associated macrophage protein 2	Slc11a2	0.999616	0.0829692	0.224154	1	1	1	1	1	1	1	1	1	1
F8WIJ0;Q9JIS8	Solute carrier family 12 member 4	Slc12a4	-0.690146	1.90407e-05	0.00414376	6	7	6	8	8	7	6	8	8	8
Q99MR3	Solute carrier family 12 member 9	Slc12a9	-0.403691	0.138263	0.313543	5	6	6	8	7	7	6	7	5	5
Q91W98;D6RDC2	Solute carrier family 15 member 4	Slc15a4	-0.512941	0.000657201	0.0136754	5	6	5	4	5	5	4	6	5	6
P53986	Monocarboxylate transporter 1	Slc16a1	0.220107	0.35623	0.545216	2	2	1	1	2	2	2	2	2	2
Q9ESU7;P51912	Amino acid transporter;Neutral amino acid transporter B(0)	Slc1a5	0.268053	0.151682	0.330367	2	3	3	3	2	3	3	2	3	2
Q9QXX4	Calcium-binding mitochondrial carrier protein Aralar2	Slc25a13	0.214401	0.10474	0.265379	3	3	2	5	4	3	4	4	5	4
Q8VEM8;G5E902	Phosphate carrier protein, mitochondrial	Slc25a3	0.541531	0.3549	0.544851	5	6	4	5	6	6	6	7	7	6
P48962	ADP/ATP translocase 1	Slc25a4	0.481941	0.00382274	0.0391998	4	5	3	6	5	6	6	5	5	5
P51881	ADP/ATP translocase 2;ADP/ATP translocase 2, N-terminally processed	Slc25a5	0.550378	0.00539168	0.0471336	3	5	3	4	4	5	4	6	6	4
Q99P65;D6RI95;D3YWS9	Equilibrative nucleoside transporter 3	Slc29a3	-0.492621	0.001317	0.0198158	3	3	4	3	4	3	3	4	5	3
P17809	Solute carrier family 2, facilitated glucose transporter member 1	Slc2a1	-0.304897	0.0114543	0.0694043	5	4	5	4	3	4	3	4	4	4
Q8CFE6	Sodium-coupled neutral amino acid transporter 2	Slc38a2	0.450508	0.527048	0.692813	1	1	1	3	3	2	3	3	3	3
P10852;A0A0U1RP98;A0A0U1RPK4	4F2 cell-surface antigen heavy chain	Slc3a2	-0.0127988	0.879124	0.935564	9	9	8	10	10	8	10	10	9	10
G3UY21;A0A140T8T2;G3UYX7;Q9R1B9;G3X909	Slit homolog 2 protein;Slit homolog 2 protein N-product;Slit homolog 2 protein C-product	Slit2	-0.701376	0.000800954	0.0150285	7	4	5	6	7	5	5	4	6	7
Q91ZW3	SWI/SNF-related matrix-associated actin-dependent regulator of chromatin subfamily A member 5	Smarca5	0.410266	0.067995	0.195012	12	12	14	14	16	12	15	17	17	16
P97496;Q3UNN4	SWI/SNF complex subunit SMARCC1	Smarcc1	0.406744	0.0085187	0.0612594	3	2	3	1	3	2	3	3	4	3
Q9CU62	Structural maintenance of chromosomes protein 1A	Smc1a	0.0166865	0.917692	0.956718	6	5	6	6	7	7	6	8	5	5
Q8CG48	Structural maintenance of chromosomes protein 2	Smc2	0.358447	0.0207427	0.0961438	17	18	13	12	12	14	17	13	13	13
E9Q2X6;Q8CG47	Structural maintenance of chromosomes protein;Structural maintenance of chromosomes protein 4	Smc4	0.0982865	0.386997	0.571726	11	10	10	10	8	12	14	11	9	9
Q6P5D8	Structural maintenance of chromosomes flexible hinge domain-containing protein 1	Smchd1	0.293364	0.309891	0.504282	6	6	4	7	7	7	5	6	6	7
P58242	Acid sphingomyelinase-like phosphodiesterase 3b	Smpdl3b	-0.178896	0.473656	0.648004	3	2	3	3	4	4	3	3	4	2
Q3UKJ7	WD40 repeat-containing protein SMU1;WD40 repeat-containing protein SMU1, N-terminally processed	Smu1	0.299021	0.463526	0.639391	2	3	3	4	3	2	4	2	5	4
Q78PY7;Q3TJ56	Staphylococcal nuclease domain-containing protein 1	Snd1	0.165968	0.241863	0.435621	14	17	14	18	19	18	21	23	25	22
Q6P4T2	U5 small nuclear ribonucleoprotein 200 kDa helicase	Snrnp200	0.0738257	0.401193	0.586027	17	18	17	18	19	22	22	23	28	24
Q62189;D3Z0S6	U1 small nuclear ribonucleoprotein A	Snrpa	0.235459	0.115528	0.277787	1	2	1	2	1	1	2	3	3	3
P27048;P63163	Small nuclear ribonucleoprotein-associated protein B;Small nuclear ribonucleoprotein-associated protein N	Snrpb;Snrpn	0.0660797	0.740555	0.835298	3	3	4	3	2	4	4	4	4	4
P62315;A0A3Q4L381;A0A3Q4L2W0	Small nuclear ribonucleoprotein Sm D1	Snrpd1	-0.0421039	0.917532	0.956718	2	2	2	2	2	2	2	2	2	1
P62320;A0A1W2P7K5	Small nuclear ribonucleoprotein Sm D3	Snrpd3	-0.0634752	0.926013	0.962424	3	3	2	4	4	3	2	4	4	3
Q9WV80;Q6NZD2	Sorting nexin-1	Snx1	-0.514723	0.238284	0.430761	4	3	3	3	1	5	2	2	3	1
Q8C080	Sorting nexin-16	Snx16	-0.430254	0.476033	0.648354	4	4	5	5	5	4	4	4	4	4
Q9CWK8	Sorting nexin-2	Snx2	-1.09485	0.023858	0.10558	4	6	4	5	6	4	4	3	4	2
Q3UHD6	Sorting nexin-27	Snx27	-0.523295	0.00018188	0.00808541	3	2	2	2	2	3	2	2	3	2
Q78ZM0;D3Z6Z0;O70492;D3Z789	Sorting nexin-3	Snx3	-0.44558	0.234049	0.425888	4	6	4	4	5	3	4	5	6	5
P08228	Superoxide dismutase [Cu-Zn]	Sod1	-0.435843	0.00211134	0.0261401	6	6	6	5	5	6	6	5	5	6
H9KV01;H9KV15;H9KV00;Q9QX47;H9KV02	Protein SON	Son	-0.917037	0.0393317	0.142998	2	2	2	2	2	2	2	2	2	2
Q9EPR5	VPS10 domain-containing receptor SorCS2	Sorcs2	-0.406172	0.0192721	0.091942	6	7	5	7	6	7	6	7	7	6
Q5NCU4;A0A1L1SSH9;P07214	SPARC	Sparc	1.45129	0.00957236	0.0645639	3	5	2	5	5	4	5	6	5	6
A0A0J9YV86;A0A0J9YUF8;A0A0J9YUR2;A0A0J9YTU3;Q5SXY1	Cytospin-B	Specc1	-0.139446	0.254336	0.448743	4	4	4	4	4	4	3	4	3	4
D3YTR6;Q8R0G7	Protein spinster homolog 1	Spns1	0.00351033	0.985402	0.988434	3	3	2	3	4	4	5	3	4	4
Q9JJF9	Signal peptide peptidase-like 2A	Sppl2a	0.815177	0.147706	0.324622	2	2	2	2	1	2	2	2	2	2
A3KGU5;E9Q447;A3KGU7;A3KGU9		Sptan1	0.385707	0.0172525	0.084716	0	0	0	0	0	0	1	1	1	1
Q62261;A0A0A0MQG2	Spectrin beta chain, non-erythrocytic 1	Sptbn1	0.337614	0.0114964	0.0694043	36	45	34	48	45	40	45	48	48	47
Q64337;D3YZJ1	Sequestosome-1	Sqstm1	-0.558708	0.373039	0.559559	3	3	2	3	3	3	4	3	3	3
F8WI90;P05480	Neuronal proto-oncogene tyrosine-protein kinase Src	Src	-0.346086	0.00494262	0.0458969	6	6	6	6	6	6	6	6	6	6
Q64674	Spermidine synthase	Srm	-0.487556	0.00418712	0.0413637	4	5	4	4	4	4	4	4	4	4
P47758	Signal recognition particle receptor subunit beta	Srprb	0.117534	0.469295	0.645529	3	5	3	4	5	5	5	5	4	5
Q6PDM2;H7BX95	Serine/arginine-rich splicing factor 1	Srsf1	0.533085	0.402291	0.58635	2	5	2	5	6	4	5	5	8	7
Q3TWW8	Serine/arginine-rich splicing factor 6	Srsf6	0.0664316	0.646987	0.777338	1	2	2	3	4	4	3	4	4	4
A0A3Q4EH04;A0A3Q4L335;A0A3Q4L393;Q8BL97	Serine/arginine-rich splicing factor 7	Srsf7	0.385894	0.614526	0.753935	1	4	2	4	4	3	3	3	4	4
Q9DCF9	Translocon-associated protein subunit gamma	Ssr3	0.386877	0.139554	0.315204	1	1	1	1	1	1	1	1	1	1
A2AW05;Q08943	FACT complex subunit SSRP1	Ssrp1	-0.0160597	0.915932	0.956718	15	18	13	20	20	16	16	21	22	20
F8WJK8;Q99L47	Hsc70-interacting protein	St13	-0.290331	0.130626	0.301302	7	7	7	8	7	7	6	9	7	9
Q61542	StAR-related lipid transfer protein 3	Stard3	0.811368	0.13109	0.301661	1	2	1	3	3	2	2	3	3	2
A0A0G2JE93;A0A1Y7VJA7;Q9DCI3;A0A1Y7VLU9	MLN64 N-terminal domain homolog	Stard3nl	-1.97008	0.00173628	0.0236218	2	2	2	2	2	1	2	2	1	2
Q60864	Stress-induced-phosphoprotein 1	Stip1	0.0497584	0.660683	0.787025	14	18	14	22	26	20	17	20	26	19
Q3TAA7	Serine/threonine-protein kinase 11-interacting protein	Stk11ip	-0.577365	0.00591145	0.050273	5	4	4	5	5	5	3	5	4	4
P54116	Erythrocyte band 7 integral membrane protein	Stom	-0.518173	0.000122837	0.0071875	6	7	7	7	6	6	7	6	6	6
Q9Z1Z2	Serine-threonine kinase receptor-associated protein	Strap	0.507841	0.0366082	0.137175	7	7	4	7	6	10	7	9	8	8
P46978	Dolichyl-diphosphooligosaccharide--protein glycosyltransferase subunit STT3A	Stt3a	0.261426	0.527796	0.692866	2	1	2	2	2	2	2	2	2	1
Q9ER00	Syntaxin-12	Stx12	-0.389273	0.0169568	0.0846108	6	6	6	6	6	6	6	6	6	6
Q8BH40;O70439	Syntaxin-7	Stx7	-0.346594	0.00330647	0.0359303	5	5	5	5	5	5	5	5	5	5
O88983;Q9D0J1	Syntaxin-8	Stx8	-0.31492	0.0150475	0.0779852	6	6	5	5	6	6	5	6	6	6
Q9CX34	Suppressor of G2 allele of SKP1 homolog	Sugt1	-0.0189566	0.955076	0.973637	2	2	3	3	2	2	3	3	3	2
G3X956;Q920B9	FACT complex subunit SPT16	Supt16;Supt16h	-0.200695	0.294775	0.489457	18	21	14	20	20	17	20	20	19	19
Q80X82	Symplekin	Sympk	0.418909	0.00496564	0.0458969	2	2	3	4	4	2	3	3	3	3
A0A0R4J259;Q7TMK9;G3UZI2;G3V018;G3UXJ6;G3UZ48	Heterogeneous nuclear ribonucleoprotein Q	Syncrip	1.04531	0.00072335	0.0144375	7	12	5	12	13	10	11	14	16	13
H3BJY1;H3BKF4;H3BIZ8;B0QZP8;O55101;H3BJ78	Synaptogyrin-2	Syngr2;Gm20708	-0.241059	0.504741	0.671615	2	2	2	2	2	2	2	2	2	2
F6QCI0;Q8BQ46		Taf15	0.603073	0.203169	0.39114	1	1	1	0	1	1	1	1	1	1
A0A2I3BPN6;E9QAP7;A0A3Q4EGS4;A0A3B2W725;G5E8Z2	Transcription initiation factor TFIID subunit 4B	Taf4a;Taf4b	-0.887058	0.0248741	0.108119	2	2	2	2	2	1	2	2	2	2
D3Z0T0;Q62311	Transcription initiation factor TFIID subunit 6	Taf6	-1.22665	0.0160591	0.0813774	2	2	2	2	2	1	2	2	2	2
P37804;A0A1L1STN8	Transgelin	Tagln	0.00323469	0.983769	0.988434	8	8	7	9	10	11	10	11	14	11
Q9WVA4	Transgelin-2	Tagln2	0.520611	0.0246529	0.107636	9	11	8	10	10	10	10	12	12	10
A0A1B0GR11;Q93092	Transaldolase	Taldo1	-0.53378	0.41302	0.593148	7	5	8	9	8	10	8	8	9	7
Q921F2;Q6VYI4;Q6VYI5;Q8BLD4;Q8R0B4;A0A087WRZ5;A0A087WQA5;A0A087WR97;A0A087WSH7;H3BJV1;A0A087WRP4	TAR DNA-binding protein 43	Tardbp	0.0621765	0.595481	0.744996	5	6	5	5	5	6	5	4	6	6
Q9D0R2	Threonine--tRNA ligase, cytoplasmic	Tars	-0.169745	0.351827	0.544019	7	11	6	9	11	6	7	8	10	9
Q3UKC1	Tax1-binding protein 1 homolog	Tax1bp1	-0.412696	0.00876099	0.061642	9	9	9	8	8	8	9	8	8	7
Q9JHF5	V-type proton ATPase subunit a	Tcirg1	-0.4465	0.000458011	0.0115406	17	20	16	16	20	18	18	19	20	20
H3BL37;O08784;H3BIX0;F6R3V4	Treacle protein	Tcof1	-0.980634	4.20548e-05	0.00414376	35	34	36	36	35	34	35	34	33	32
P11983	T-complex protein 1 subunit alpha	Tcp1	0.120326	0.273968	0.468427	19	20	17	21	21	20	21	20	19	20
Q62351;Q8C872	Transferrin receptor protein 1	Tfrc	-0.413392	0.00677495	0.0525142	10	14	10	14	15	9	10	13	15	15
E9Q1D5;Q62219	Transforming growth factor beta-1-induced transcript 1 protein	Tgfb1i1	0.434982	0.251929	0.447975	3	2	3	3	3	3	3	3	3	3
Q80YQ1;P35441	Thrombospondin-1	Thbs1	-0.261336	0.00992375	0.0651371	17	16	17	19	18	17	18	18	18	16
Q569Z6;Q8BZN7	Thyroid hormone receptor-associated protein 3	Thrap3	0.541667	0.0389093	0.142522	5	5	5	6	5	5	5	6	6	6
B9EHJ3;P39447;A0A0U1RPW2	Tight junction protein ZO-1	Tjp1	1.82375	0.00539771	0.0471336	8	6	3	7	6	8	5	5	6	8
A0A3B2WBH9;A0A3B2WCN9;Q9Z0U1	Tight junction protein ZO-2	Tjp2	-0.0855655	0.464704	0.640113	3	4	2	4	4	4	4	3	3	3
P40142;A0A286YE28	Transketolase	Tkt	0.0964544	0.254059	0.448743	21	21	20	23	24	23	23	22	27	22
P26039	Talin-1	Tln1	-0.0292083	0.761074	0.845509	59	57	55	50	59	59	60	57	64	59
A0A0R4J0K4;Q9CRG1	Transmembrane 7 superfamily member 3	Tm7sf3	0.460355	0.254045	0.448743	1	2	3	1	3	2	2	2	3	3
P58021;E9PZ69	Transmembrane 9 superfamily member 2	Tm9sf2	0.00346345	0.98224	0.988303	2	2	2	3	3	2	2	3	3	3
D3Z191;Q80X71;D3Z0M2;D3Z6E0	Transmembrane protein 106B	Tmem106b	-0.139139	0.71504	0.825043	2	3	2	4	4	2	3	4	4	4
Q9CXT7	Transmembrane protein 192	Tmem192	-0.449322	0.0038275	0.0391998	2	4	4	3	4	3	3	3	4	4
D3YVV1;Q8VEK0	Cell cycle control protein 50A	Tmem30a	-0.591157	0.0714908	0.20325	3	4	3	3	4	3	4	4	4	4
Q9DBS1	Transmembrane protein 43	Tmem43	-0.142653	0.661974	0.787089	2	2	2	3	3	3	2	3	3	2
Q9CZX7	Type 2 phosphatidylinositol 4,5-bisphosphate 4-phosphatase	Tmem55a	-0.179779	0.365152	0.55196	5	6	6	5	6	5	5	5	5	5
F8WHW3;Q3TWL2;E0CYE6;E0CZF6;E0CZ18	Type 1 phosphatidylinositol 4,5-bisphosphate 4-phosphatase	Tmem55b	-0.111604	0.760222	0.845509	2	2	3	2	3	2	2	2	2	2
D3YVM2;Q9QY73	Transmembrane protein 59	Tmem59	0.214391	0.222613	0.413122	2	2	2	2	2	3	2	2	2	2
Q91YT8	CSC1-like protein 1	Tmem63a	-0.658223	0.000842766	0.0152634	5	5	4	5	5	6	5	6	5	6
Q61029	Lamina-associated polypeptide 2, isoforms beta/delta/epsilon/gamma	Tmpo	0.403572	0.02716	0.113876	2	2	2	1	2	2	2	2	2	2
Q80YX1;Q80YX0	Tenascin	Tnc	-0.0153304	0.930863	0.964752	4	6	5	7	5	6	6	6	6	6
P58871;Z4YJL4	182 kDa tankyrase-1-binding protein	Tnks1bp1	-0.217392	0.410075	0.591524	11	9	9	8	6	11	11	9	7	10
Q8BFY9;Q3TKD0	Transportin-1	Tnpo1	0.0399261	0.704321	0.819055	5	3	3	6	5	8	6	4	8	5
Q9CZW5	Mitochondrial import receptor subunit TOM70	Tomm70a	-0.563617	0.279797	0.474614	2	2	3	2	3	4	3	3	4	2
Q04750	DNA topoisomerase 1	Top1	-0.131398	0.643111	0.774585	8	9	6	10	8	9	7	10	9	10
Q01320	DNA topoisomerase 2-alpha	Top2a	0.647658	0.00123994	0.0189478	8	7	9	10	9	8	7	9	9	10
Q64511	DNA topoisomerase 2-beta	Top2b	0.522495	0.0261477	0.112654	5	5	4	4	5	4	5	5	5	4
A0A140LJI3;A0A140LJE2;A0A140LHT5;Q8BWC0;A0A140LIA1	Two pore calcium channel protein 2	Tpcn2	-0.401088	0.0323682	0.128683	2	2	2	2	3	2	2	2	3	2
P17751;H7BXC3	Triosephosphate isomerase	Tpi1	0.233555	0.189213	0.376884	11	12	10	11	11	13	11	12	12	10
E9Q452;Q8BSH3;E9Q454;P58771	Tropomyosin alpha-1 chain	Tpm1	0.148133	0.36836	0.55424	0	0	0	0	0	0	0	0	0	0
F8WID5;B7ZNL3		Tpm1	0.372467	0.0730827	0.206575	0	0	0	0	0	0	0	0	0	0
D3Z6I8;E9Q7Q3		Tpm3	0.947687	0.0345857	0.133695	2	3	2	3	2	3	3	3	3	3
D3Z2H9		Tpm3-rs7	0.497754	0.0104748	0.0673595	0	0	0	0	0	0	0	0	0	0
Q6IRU2;A0A571BEU1	Tropomyosin alpha-4 chain	Tpm4	0.499832	0.0223503	0.101197	16	19	16	18	17	19	21	21	22	17
O89023	Tripeptidyl-peptidase 1	Tpp1	-0.442553	0.0122665	0.0707687	4	3	3	4	4	3	4	4	4	4
Q64514;A0A087WRC0	Tripeptidyl-peptidase 2	Tpp2	-0.190495	0.439283	0.616383	12	12	8	16	17	12	15	17	19	14
Q7M739;F6ZDS4	Nucleoprotein TPR	Tpr	-0.173266	0.871875	0.92886	19	18	16	21	15	22	23	22	24	22
P63028;D3YU75	Translationally-controlled tumor protein	Tpt1	0.541378	0.0164619	0.0829886	6	5	4	5	5	6	6	6	6	5
Q9CQN1	Heat shock protein 75 kDa, mitochondrial	Trap1	0.278765	0.0960929	0.25061	5	8	5	11	11	4	7	10	12	9
Q62318	Transcription intermediary factor 1-beta	Trim28	0.327365	0.00913949	0.0633931	12	10	7	13	14	12	10	13	14	11
Q8CH72;A2AGS0;A2AGS1	E3 ubiquitin-protein ligase TRIM32	Trim32	0.122859	0.421107	0.601231	2	2	1	2	2	2	2	2	2	2
Q3UA06	Pachytene checkpoint protein 2 homolog	Trip13	0.0465054	0.676889	0.799279	4	4	3	5	4	5	4	4	5	4
I7HIK9;Q80ZA1;A0A158SIS7;P02340	Cellular tumor antigen p53	Trp53;Tp53	0.727212	0.063958	0.188976	3	4	2	5	7	4	4	5	7	8
Q792Z1		Try10	-0.113089	0.756964	0.845387	1	2	1	2	2	1	1	2	2	2
Q61187;A0A1B0GS09	Tumor susceptibility gene 101 protein	Tsg101	-0.261485	0.0349607	0.134085	4	5	4	5	5	4	4	5	5	5
Q6P5F7	Protein tweety homolog 3	Ttyh3	-0.543386	0.00029935	0.011201	4	4	4	4	4	4	3	3	4	4
P05213;A0A2R8VHF3	Tubulin alpha-1B chain	Tuba1b	0.456374	0.00268202	0.030859	0	0	0	0	0	0	0	0	0	0
Q9CWF2	Tubulin beta-2B chain	Tubb2b	-0.228946	0.715374	0.825043	0	0	0	0	0	0	0	0	0	0
P68372;Q9D6F9	Tubulin beta-4B chain;Tubulin beta-4A chain	Tubb4b;Tubb4a	0.200305	0.0266331	0.113249	2	1	2	2	3	2	3	2	5	1
P99024	Tubulin beta-5 chain	Tubb5	0.0854438	0.756829	0.845387	2	4	2	4	4	3	3	4	4	5
Q922F4	Tubulin beta-6 chain	Tubb6	0.270226	0.0588341	0.179185	4	6	4	5	6	6	4	6	5	6
Q8BFR5	Elongation factor Tu, mitochondrial	Tufm	0.666405	0.331576	0.527687	8	8	8	12	11	11	12	11	9	9
Q91YR1	Twinfilin-1	Twf1	-0.466853	0.120073	0.286418	5	5	5	6	6	5	4	6	5	4
Q91W90;E9PXX7;A0A0R4J1Y7	Thioredoxin domain-containing protein 5	Txndc5	0.297264	0.0356294	0.135586	11	9	9	9	14	12	9	13	15	13
A0A498WGD8;Q8CDN6;A0A494BBI1;A0A494B955	Thioredoxin-like protein 1	Txnl1	-0.633481	0.408267	0.591524	5	5	4	5	4	5	4	5	4	3
Q9JMH6	Thioredoxin reductase 1, cytoplasmic	Txnrd1	0.881264	0.158597	0.339404	5	4	5	3	4	3	4	5	6	4
Q02053	Ubiquitin-like modifier-activating enzyme 1	Uba1	0.000947481	0.991717	0.992732	14	18	17	19	23	18	19	20	19	19
A2AWT6;A2AWT7;A2AWT5;P25976	Nucleolar transcription factor 1	Ubtf	-0.0486009	0.657319	0.783973	3	3	3	3	2	3	2	3	2	2
O70475	UDP-glucose 6-dehydrogenase	Ugdh	-0.0499422	0.563644	0.71964	6	7	8	7	6	6	7	6	6	6
Q6P5E4	UDP-glucose:glycoprotein glucosyltransferase 1	Uggt1	0.00625819	0.958387	0.973637	9	11	9	14	10	11	9	12	16	19
Q8VDF2;E9Q5Y5	E3 ubiquitin-protein ligase UHRF1	Uhrf1	0.447434	0.0124967	0.0708931	4	3	6	5	4	5	5	6	8	6
Q9EPU0	Regulator of nonsense transcripts 1	Upf1	0.28421	0.163205	0.346188	13	18	11	18	20	16	19	21	20	18
Q9CZ13	Cytochrome b-c1 complex subunit 1, mitochondrial	Uqcrc1	1.40444	0.0120336	0.0707687	3	4	3	3	2	4	5	6	6	6
Q9DB77	Cytochrome b-c1 complex subunit 2, mitochondrial	Uqcrc2	0.805341	0.0739032	0.207639	4	5	3	6	2	5	3	5	3	5
P52479	Ubiquitin carboxyl-terminal hydrolase 10	Usp10	0.181592	0.158389	0.339404	3	4	2	4	4	2	3	3	4	3
Q3U4W8;P56399	Ubiquitin carboxyl-terminal hydrolase;Ubiquitin carboxyl-terminal hydrolase 5	Usp5	0.0205249	0.910023	0.956718	8	9	7	10	10	9	11	9	12	8
E9Q6R7		Utrn	0.366398	0.118633	0.283675	5	5	5	3	3	5	5	5	4	4
P63024;B0QZN5;P63044	Vesicle-associated membrane protein 3;Vesicle-associated membrane protein 2	Vamp3;Vamp2	-0.22544	0.270335	0.463025	4	4	4	4	3	4	4	4	4	4
P70280	Vesicle-associated membrane protein 7	Vamp7	-0.571965	0.000279622	0.011201	4	5	5	4	4	5	5	5	5	4
O70404;A0A0R4J0R1	Vesicle-associated membrane protein 8	Vamp8	-0.469939	0.0222357	0.101147	3	3	3	3	3	3	3	3	3	3
Q9WV55	Vesicle-associated membrane protein-associated protein A	Vapa	0.331267	0.0360668	0.136718	2	1	2	3	3	3	2	2	2	2
Q9Z1Q9;G3UY93	Valine--tRNA ligase	Vars	0.0946611	0.362588	0.55164	20	15	17	23	23	22	25	23	27	22
Q62465	Synaptic vesicle membrane protein VAT-1 homolog	Vat1	-0.175483	0.182951	0.368162	10	12	8	13	12	11	10	11	13	11
P29533;Q3UPN1;A0A0G2JFP9	Vascular cell adhesion protein 1	Vcam1	0.660553	0.178908	0.365286	1	2	1	1	2	2	2	1	2	2
Q64727	Vinculin	Vcl	-0.356858	0.0128363	0.0708931	61	57	57	56	59	53	57	63	62	54
Q01853	Transitional endoplasmic reticulum ATPase	Vcp	0.186985	0.144185	0.320484	38	35	34	43	41	43	39	40	44	39
Q60932	Voltage-dependent anion-selective channel protein 1	Vdac1	0.247083	0.142334	0.318541	4	5	5	5	5	4	4	5	5	5
G3UX26;Q60930;A0A286YCR8;D3YZT5	Voltage-dependent anion-selective channel protein 2	Vdac2	0.0395634	0.714522	0.825043	9	10	8	10	11	10	10	11	11	10
Q60931;J3QMG3	Voltage-dependent anion-selective channel protein 3	Vdac3	0.0838739	0.63595	0.769752	4	7	4	6	6	5	6	8	8	7
P20152;A0A0A6YWC8	Vimentin	Vim	0.259175	0.0246474	0.107636	42	49	37	46	45	47	50	52	53	47
P40336	Vacuolar protein sorting-associated protein 26A	Vps26a	0.755529	0.308487	0.503633	3	5	2	5	5	6	3	5	6	6
Q9EQH3	Vacuolar protein sorting-associated protein 35	Vps35	-0.197803	0.218835	0.409217	17	17	15	17	17	17	17	14	17	15
P46467	Vacuolar protein sorting-associated protein 4B	Vps4b	-0.342388	0.0593778	0.179788	4	5	3	5	4	3	3	3	4	4
Q91XH6;O88384;E0CYE5	Vesicle transport through interaction with t-SNAREs homolog 1B	Vti1b	-0.314234	0.0466915	0.156922	4	5	5	5	6	4	4	5	5	6
Q8BH43	Wiskott-Aldrich syndrome protein family member 2	Wasf2	-0.433189	0.0518716	0.165786	3	3	3	3	2	2	2	3	2	2
Q61048;A0A2I3BQA9	WW domain-binding protein 4	Wbp4	-0.941371	0.081438	0.220709	2	2	2	2	2	1	2	2	2	1
O88342	WD repeat-containing protein 1	Wdr1	0.272914	0.662346	0.787089	12	18	9	17	17	17	12	15	18	14
Q7TMQ7;S4R1X1;D3Z101	WD repeat-containing protein 91	Wdr91	-0.565584	0.000564578	0.0127786	4	4	4	3	3	4	4	3	2	3
Q6P5F9	Exportin-1	Xpo1	-0.0769931	0.459257	0.635295	10	12	11	14	12	11	10	17	19	16
P27641	X-ray repair cross-complementing protein 5	Xrcc5	-0.0960117	0.378916	0.565771	3	3	3	3	2	2	2	2	3	2
A0A0R4J187;P23475	X-ray repair cross-complementing protein 6	Xrcc6	0.328729	0.287523	0.48072	2	4	2	3	5	2	3	3	4	4
Q9DBR1	5-3 exoribonuclease 2	Xrn2	0.449855	0.121859	0.289972	8	6	7	8	6	7	8	7	9	8
P62960;A2BGG7	Nuclease-sensitive element-binding protein 1	Ybx1	0.715229	0.0211779	0.097698	2	3	2	4	2	5	5	5	5	4
P62259;D6REF3;F6WA09	14-3-3 protein epsilon	Ywhae	0.368043	0.451176	0.628561	11	16	11	17	15	16	15	15	14	16
P68510	14-3-3 protein eta	Ywhah	0.755448	0.195661	0.381949	2	5	3	5	6	4	3	5	6	5
P63101;A0A2I3BQ03	14-3-3 protein zeta/delta	Ywhaz	0.155058	0.188587	0.376404	8	10	8	12	13	9	12	11	15	13
O54692	Centromere/kinetochore protein zw10 homolog	Zw10	-0.124669	0.569413	0.723229	3	2	3	3	2	3	3	3	2	4
Q7TQE2;Q62523	Zyxin	Zyx	-0.296474	0.0297726	0.121323	7	7	7	8	9	9	7	8	10	7
