# Supplementary material for: Direct control of lysosomal catabolic activity by mTORC1 through regulation of V-ATPase assembly
Source: Nat Commun. 2022 Aug 17;13:4848. doi: 10.1038/s41467-022-32515-6 (PMC9385660; doi:10.1038/s41467-022-32515-6)
Supplement: Supplementary file 5 — Supplementary Data 2 [file 41467_2022_32515_MOESM5_ESM.xlsx]

## Sheet: Flag_VS_Vector
Gene names	Protein IDs	logFC FlagOne_of_imputed	P.Value FlagOne_of_imputed	adj.P.Val FlagOne_of_imputed	Unique peptides CoIPFlag vs CoIPNoTag replicate 1	Unique peptides CoIPFlag vs CoIPNoTag replicate 2	Unique peptides CoIPFlag vs CoIPNoTag replicate 3	Unique peptides CoIPFlag vs CoIPNoTag replicate 4
1110037F02Rik;Kiaa1429	E9PZY8;A2AIV2	-1.46845	0.142361	0.871915	1	0	3	3
A2m	Q61838;D3YUI3	-0.453622	0.517169	0.871915	31	26	36	33
Aatf	Q9JKX4	-0.165335	0.648623	0.892773	3	3	4	3
Acin1	F6RJ39;Q9JIX8;Q52KR6;B8JJ92;B8JJ91;B8JJ90;F6Q8C0;B8JJ89	-0.464834	0.155864	0.871915	14	7	15	13
Acta2;Actg2	P62737;P63268;D3YZY0;A0A494B9T3;A0A0U1RQ96;D3Z2K3	-0.300078	0.421198	0.871915	1	3	2	1
Actb	P60710;E9Q1F2;E9Q5F4;G3UZ07;E9Q606;F8WGM8;E9Q2D1;F6WX90;V9GXQ2;E9Q3M9	0.0299451	0.94361	0.990453	2	1	2	2
Actc1;Acta1	P68033;P68134;A0A1D5RM20	-0.121558	0.688784	0.904833	1	1	1	1
Actg1	P63260;B1ATY1;G3UYG0	-0.251574	0.445932	0.871915	2	2	2	2
Actn1	Q7TPR4;A1BN54	-0.251404	0.455937	0.871915	40	31	41	36
Actn4	P57780;A0A1L1SV25;E9Q2W9;A0A1L1SVJ6;D3Z0L8;D3Z761;A0A1Y7VMW4	-0.171753	0.656939	0.892773	36	26	39	31
Actr2	P61161	-0.342887	0.328868	0.871915	8	5	10	7
Actr3	Q99JY9;A0A087WRA1;A0A087WQ14;A0A087WP86;A0A087WS98;Q641P0;A0A087WPR6;A0A087WQ83	-0.242972	0.444012	0.871915	13	9	15	11
Ahctf1	Q8CJF7;F6SJR1;F6QTR3;F6S6E4	-0.917764	0.0730653	0.871915	10	10	13	12
Ahnak	E9Q616;A0A494BBD5;G5E8K8;A0A494B8Y7	0.111347	0.712419	0.907352	17	12	19	24
Alb	P07724	-1.36877	0.138384	0.871915	41	41	42	40
Alyref;Alyref2	O08583;G3X9I4;Q9JJW6	0.00416348	0.994105	0.999494	2	2	4	4
Anxa2	B0V2N7;P07356;B0V2N8;B0V2N5	0.0310219	0.917316	0.981497	6	4	5	5
Ap2a2	P17427	-0.268425	0.51106	0.871915	2	0	1	0
Apob	E9Q1Y3;E9Q414	-0.734565	0.258303	0.871915	3	3	3	3
Aqr	A2AQA7;Q8CFQ3	-0.560617	0.156613	0.871915	7	6	5	8
Arf1;Arf3;Arf2;Arf5	P84078;P61205;Q8BSL7;P84084;D3YV25;E9Q2C2	-0.12754	0.692902	0.904833	1	1	1	2
Arpc1b	Q91Z25;Q9WV32;F6THG2;F6VVE6;D3Z6S0	-0.215334	0.467735	0.871915	8	8	10	8
Arpc2	Q9CVB6;D3YXG6	-0.153234	0.65552	0.892773	7	4	12	4
Arpc3	Q9JM76;H7BWZ3;A0A0G2JFK7;D3Z2F7;D3Z2F8	-0.0823683	0.795674	0.926189	3	3	5	3
Arpc4	P59999;Q3TX55;E9PWA7	-0.384439	0.264321	0.871915	6	5	7	5
Atad2	G3X963;Q8CDM1	-0.298703	0.670028	0.899042	5	1	10	7
Atad3	Q925I1;H3BKI6;H3BK90;V9GWS5;V9GWS6	-0.359237	0.300141	0.871915	6	8	5	6
Atp5a1	Q03265;D3Z6F5;D6RJ16	-0.133437	0.691225	0.904833	3	2	3	4
Atp6ap1	Q9R1Q9;Q3TKX1;B7FAU3;B7FAU7;F6X9J0;F6ZE56	0.984717	0.0339113	0.842259	11	7	10	10
Atp6ap2	Q9CYN9	1.60508	0.0167559	0.545903	5	7	9	8
Atp6v0a1	K3W4T3;Q9Z1G4;A2A599	1.28804	0.00915607	0.496616	13	14	10	11
Atp6v0a2	P15920;A0A0G2JFS2	1.81219	0.005455	0.416398	10	6	7	8
Atp6v0c	E9Q9C5;P63082	2.3656	0.00384819	0.394994	3	3	2	2
Atp6v0d1	P51863	3.49253	0.00142507	0.326342	22	17	21	23
Atp6v1a	P50516;D3Z1B9;D3YWH3;D3YZ23	2.93926	0.00123923	0.326342	29	31	24	26
Atp6v1b2	P62814;Q91YH6	2.45211	0.00290964	0.394994	4	4	4	4
Atp6v1c1	Q9Z1G3;A0A2I3BPD0;A0A2I3BQD9;D3Z5W3;Q99L60	1.43285	0.0166518	0.545903	7	4	11	6
Atp6v1d	P57746	1.86539	0.0101203	0.496616	3	3	5	5
Atp6v1e1	P50518;A0A0N4SW07;A0A0N4SW34;A0A0N4SWA3;Q9D593	2.95014	0.000411847	0.282939	4	4	3	2
Atp6v1h	Q8BVE3;A0A0A6YX18;A0A0A6YWP6;A0A0A6YVU0;A0A0A6YW86	1.46423	0.00829362	0.496615	15	8	15	14
Aurkb	O70126	-0.247308	0.476529	0.871915	6	3	7	6
Bag2	Q91YN9;A0A087WNX9	0.763433	0.0397817	0.871915	5	4	7	4
Banf1	O54962	-0.334642	0.288675	0.871915	6	7	7	6
Baz1b	Q9Z277	-0.030696	0.950085	0.990453	32	18	25	27
Bclaf1	A0A087WRN1;A0A087WQA0;F8WI22;Q8K019;A0A087WRF8	-0.295321	0.340923	0.871915	10	5	7	8
Bop1	P97452	-0.517061	0.427607	0.871915	12	12	13	9
Brix1	Q9DCA5;E9Q2V8;F6QAG4	-0.752583	0.251311	0.871915	10	5	11	10
Bysl	O54825	-0.173963	0.681529	0.904833	4	2	8	4
C1qa	P98086	-0.724515	0.352095	0.871915	5	2	4	3
C1qb	P14106	-1.63052	0.0160215	0.545903	3	6	6	4
C1qc	Q02105	-1.93904	0.00769048	0.496616	5	6	4	5
C1qtnf3	D3YZ61;Q9ES30	-2.2279	0.00489672	0.416398	3	2	2	2
C3	P01027;H3BKW9;H3BL60	-0.939938	0.201293	0.871915	26	17	17	23
Cad	E9QAI5;B2RQC6;G3UWN2;E9QAT6	-0.26305	0.450919	0.871915	7	1	9	14
Cald1	E9QA16;Q8VCQ8;E9Q0M9;E9QA15;D3Z6I7;S4R1T7;E9Q9F3;F6QLP8;F6ZAW1;F6RGN9;F6T2Z7	-0.127321	0.69932	0.904833	11	10	14	9
Canx	P35564	0.507708	0.210249	0.871915	10	10	10	9
Caprin1	Q60865;F6YLI0;F6YP03	0.255935	0.732476	0.918273	8	3	7	10
Capza1	P47753;Q5RKN9;A0A0G2JE27	-0.151874	0.727385	0.916906	7	4	8	5
Capza2	P47754;D6RCW7;A0A0N4SVM0	-0.0186122	0.964184	0.995637	7	6	9	7
Capzb	A2AMW0;F7CAZ6	0.0308587	0.934369	0.989078	1	1	4	2
Cav1	P49817;H3BKG0;D3Z148	0.290075	0.440448	0.871915	3	0	3	1
Cbx3	Q9DCC5;P23198;D3Z313;D3Z1A9	0.0289124	0.94969	0.990453	3	2	5	2
Cbx5	Q61686;D3Z0U2	-0.596657	0.0912304	0.871915	3	1	4	2
Ccar2	Q8VDP4	0.949918	0.384294	0.871915	13	3	3	10
Ccdc115	Q8VE99	1.33204	0.0190708	0.545903	5	6	8	5
Ccdc80	Q8R2G6	-0.565969	0.270668	0.871915	29	12	19	24
Cct2	P80314;A0A1W2P7B7;A0A1W2P6Q3;A0A1W2P828;A0A1W2P8B6;A0A1W2P871	-0.00483528	0.98805	0.999494	4	3	8	9
Cct4	P80315;G5E839;G3UYW5;G3UXF3;G3UXG2	-0.119112	0.684936	0.904833	5	1	6	5
Cct6a	P80317;A0A571BEL9;B1AT05;Q61390	-0.202173	0.563953	0.877045	5	3	7	6
Cct7	P80313;A0A0N4SV00;A0A0N4SV22;A0A0N4SUI8	0.00834659	0.98158	0.999494	2	2	4	4
Cct8	P42932;H3BL49;H3BJB6;H3BLL1;H3BKG2;H3BKR8	-0.331796	0.317944	0.871915	2	1	2	5
Cd109	Q8R422	0.0311518	0.923077	0.983185	8	2	4	8
Cd44	Q3U8S1;A2APM5;A2APM3;A2APM4;E9QKM8;Q80X37;A2APM1;A2APM2;P15379	-0.109656	0.749429	0.921845	4	2	5	4
Cdc40	Q9DC48	-0.984298	0.0370813	0.871915	1	1	2	2
Cdc5l	Q6A068;A0A1W2P7S8;A0A1W2P7Z8;A0A1W2P7H4;A0A1W2P855;A0A1W2P6Q8	-0.364636	0.247001	0.871915	7	3	9	6
Cdh2	D3YYT0;P15116	-0.526996	0.287369	0.871915	2	0	2	3
Cebpz	A0A0R4J046;P53569;A0A3B2WCE8	-0.6977	0.297113	0.871915	11	8	12	8
Cfl1	P18760;F8WGL3;A0A494B9A7	-0.147924	0.68716	0.904833	10	6	10	10
Cfl2	P45591;A0A1Y7VJ71	-0.0887207	0.820076	0.941053	9	3	6	5
Cgnl1	B2RSU6;D3Z3H4;Q6AW69	-0.270569	0.426368	0.871915	22	11	15	14
Chd4	E9QAS4;E9QAS5;Q6PDQ2;F6WR45;F7C528;E9Q614;B1AR17	-0.383252	0.232055	0.871915	4	1	3	3
Chtop	D3YZA1;D3Z7T7;E9PW20;Q9CY57	-0.370601	0.457565	0.871915	2	2	2	2
Cirh1a	Q8R2N2	-0.616995	0.195724	0.871915	9	4	11	11
Cit	F6SBR5;D3Z1U0;E9QL53;D3YU89;P49025;D3Z477;D3Z1K6	-0.0352857	0.936973	0.99013	20	10	15	21
Ckap4	Q8BMK4	-0.0546947	0.861137	0.957283	10	12	13	8
Cltc	Q68FD5;Q5SXR6;F6Z1R4	-0.168223	0.627989	0.887311	30	12	26	32
Col12a1	Q60847;E9PX70;F6WIM8	0.570974	0.307703	0.871915	24	18	22	23
Col1a1	P11087;CON__Q862S4	0.197253	0.674366	0.899592	60	58	62	64
Col1a2	Q01149;E0CXI2	0.146513	0.753311	0.921845	43	33	44	37
Col5a1	O88207;A3KGE7;A0A1D5RMJ0;Q9JLI2;Q64739	0.40848	0.377501	0.871915	16	3	11	11
Col5a2	Q3U962	0.239563	0.56848	0.877045	14	5	12	11
Colgalt1	Q8K297	0.856819	0.451824	0.871915	13	6	9	11
Coro1b	Q9WUM3;A0A494B9Y4;D3YUG6;A0A494BAI1	0.514741	0.398311	0.871915	6	1	5	6
Coro1c	Q9WUM4;E9PX03;E9PZJ0;E9PVJ1;B9EIZ7;Q920M5	-0.00227731	0.99538	0.999494	32	30	34	33
Cp	G3X9T8;G3X8Q5;E9PZD8;Q61147;G3UZ53;G3UXG1;G3UWP5	-0.410734	0.355253	0.871915	7	9	5	6
Cpsf1	Q9EPU4;A0A2R8VK76;A0A2R8VI46	-0.0165367	0.966652	0.995637	11	3	5	7
Cpsf2	O35218	-0.0996437	0.737826	0.918273	3	2	3	6
Cpsf3	Q9QXK7;A0A1Y7VLY3;A0A1Y7VIZ9;A0A1Y7VJ97	-0.438906	0.348567	0.871915	2	1	2	4
Crnkl1	P63154	0.0896036	0.860125	0.957283	1	1	2	2
Csde1	A0A0G2JF72;Q8JZN2;Q91W50	-0.348826	0.310216	0.871915	2	1	2	2
Ctnna1	P26231;A0A494BAD0;A0A494BAM5;A0A494BBB4;A0A494BBA4;A0A494BA24;Q65CL1	0.11255	0.718249	0.908724	18	3	10	11
Ctnnb1	Q02248;E9Q6A9;F7BAC9;F6QZ47;F7CRC6;D3YUH4	0.374555	0.355547	0.871915	7	4	6	7
Ctnnd1	P30999;E9Q986;E9Q8Z6;E9Q8Z5;G3X9V2;E9Q904;E9Q901;E9Q903;D3Z2H2;E9Q8Z9;E9Q8Z4;E9Q905;E9Q907;E9Q906;D3Z7H6;E9Q8Z8;D3Z2H7	0.00954411	0.975341	0.999494	12	6	12	11
Ctps1	P70698	-0.106374	0.854229	0.954236	1	1	1	1
Cttn	Q60598;Q921L6	-0.124693	0.720068	0.909351	11	10	12	8
Cyr61	P18406	-0.662064	0.131182	0.871915	12	10	11	14
Dcaf13	Q6PAC3	-0.239443	0.504694	0.871915	6	6	9	7
Ddb1	Q3U1J4;A0A494BAF6;A0A494B987;A0A494BBJ6	-0.677586	0.277922	0.871915	8	2	8	4
Ddx1	Q91VR5;A0A1Y7VM48	0.147563	0.771223	0.921845	11	2	9	11
Ddx17	Q501J6;Q3U741;Q3TU25	-0.180871	0.560433	0.877045	11	7	9	10
Ddx18	Q8K363;F6ZX28	-0.300288	0.420775	0.871915	12	6	14	9
Ddx21	Q9JIK5	-1.00389	0.198415	0.871915	46	40	53	44
Ddx27	Q921N6;H3BLJ6	-0.361739	0.353903	0.871915	14	9	13	11
Ddx39a;Ddx39	Q8VDW0;D6RHT5	-0.470403	0.182413	0.871915	4	1	3	3
Ddx3x;D1Pas1	Q62167;P16381;Q3V086;Q61496	-0.183313	0.588492	0.877045	8	5	8	7
Ddx3y	Q62095	-0.327304	0.302861	0.871915	3	2	2	2
Ddx41	A0A1S6GWJ4;Q91VN6	-0.67857	0.0843035	0.871915	6	5	4	4
Ddx42	Q810A7	-0.520153	0.138312	0.871915	3	0	2	2
Ddx47	Q9CWX9;F6QKD2;A0A0N4SVT1;A0A0N4SWC5;A0A0N4SVK2;A0A0N4SV55;D3YWF9	-0.328005	0.314375	0.871915	6	3	5	4
Ddx5	Q8BTS0;Q61656;S4R1I6;B1ARB9;B1ARC0;S4R1E3	-0.293233	0.419956	0.871915	18	16	24	18
Ddx50	Q99MJ9;A0A1W2P700	-0.790033	0.196014	0.871915	4	3	4	5
Ddx52	Q8K301	0.173238	0.596162	0.879229	5	1	7	4
Ddx54	Q8K4L0	0.092841	0.790177	0.92479	3	1	6	5
Ddx56	Q9D0R4;Q5SVX2	-0.375165	0.404	0.871915	10	11	12	9
Dhx15	O35286;Q497W9;A0A0G2JG10;A0A0G2JGQ5	-0.268	0.381468	0.871915	21	14	23	20
Dhx9	E9QNN1;A0A087WPL5;O70133;Q3UR42;A0A0R4J2C3;A0A087WRT3	-0.564219	0.299085	0.871915	52	45	54	50
Dkc1	Q9ESX5;B7ZCL7;F6YUI5;A2AN81;F6S1S5	-0.603264	0.338931	0.871915	12	8	13	13
Dlc1	Q9R0Z9;E9QKB1;A0A0R4J171;E9PXD2	0.264967	0.606844	0.882278	2	2	2	2
Dnaja1	P63037;B1AXY1;B1AXY0;B1AXX9	-0.377905	0.265175	0.871915	5	3	8	5
Dnaja2	Q9QYJ0	-0.0128345	0.96608	0.995637	4	2	3	3
Dnmt1	P13864;J3QNW0	-0.324676	0.282753	0.871915	22	11	13	10
Dnttip2	Q8R2M2	-0.929854	0.105735	0.871915	6	3	7	7
Dstn	Q9R0P5	-0.648339	0.147065	0.871915	3	0	2	2
Dync1h1	Q9JHU4;F6ZX84	-0.187848	0.551158	0.877045	6	1	4	9
Ebna1bp2	Q9D903;A2ACZ1	0.182168	0.76801	0.921845	6	4	8	5
Eef1a1	P10126;D3YZ68;D3Z3I8;P62631	-0.145797	0.654108	0.892773	19	12	22	23
Eef1g	Q9D8N0	-0.447419	0.203504	0.871915	3	1	3	3
Eef2	P58252	-0.0599089	0.852289	0.95362	13	7	9	16
Efemp2	A0A494BBF0;G5E8D6;Q9WVJ9;E9Q3N9;A0A494BAR1;E9Q3F3;F6Z1C2;E9Q2T8;E9Q2A0;F7AYH6;E9Q1U0	0.151246	0.771705	0.921845	11	3	2	5
Eftud2	A2AH85;O08810;G3UZ34;G3UXK8	-0.493838	0.377877	0.871915	32	24	31	32
Eif3a	P23116	-0.421248	0.332015	0.871915	25	7	12	24
Eif3b	Q8JZQ9;A0A0G2JG48	-0.303669	0.441195	0.871915	21	4	11	21
Eif3c	Q8R1B4;M0QWV3	-0.351892	0.370461	0.871915	10	1	4	8
Eif3d	O70194;A0A2R8VK20	-0.304215	0.630192	0.887311	9	3	4	7
Eif3e	P60229	-0.295785	0.376266	0.871915	9	1	5	9
Eif3g	Q9Z1D1	-0.639698	0.236117	0.871915	3	0	2	3
Eif3h	Q91WK2	-0.293674	0.370746	0.871915	7	2	3	5
Eif3i	Q9QZD9;A2AE03	-0.575133	0.191425	0.871915	5	2	3	7
Eif3l	Q8QZY1;A0A2R8VH97	-0.417376	0.297351	0.871915	13	0	9	15
Eif3m	Q99JX4;A2A702;A2A701	-0.11071	0.766703	0.921845	5	1	5	8
Eif4a1;Eif4a2	P60843;Q8BTU6;P10630;E9Q561;A0A338P6X5	-0.0336524	0.917324	0.981497	11	4	10	11
Eif4a3;Gm8994	Q91VC3;A0A0N4SVP8;E9PV04;A2AFK7;A0A0N4SVM5;D6RJ60;D6RJ11	-0.415051	0.260419	0.871915	14	9	16	12
Eif4g1	A0A0J9YUS5;E9PVC6;E9Q9E1;E9PVC5;Q6NZJ6;A0A0J9YVC1;A0A0J9YUC1;E9Q770;A2AMI7;Z4YKC4;A0A0R4J112;A2AMI2;A0A0N4SVL0;Q80XI3	-0.197052	0.569501	0.877045	8	0	3	12
Eif4g2	F7CBP1;G3XA17;Q62448;F6UU81	-0.537114	0.151146	0.871915	4	0	2	6
Eif6	O55135;A6PWZ2;D6RG53;D6RJJ3;B1AZQ4	-0.339644	0.464042	0.871915	6	3	7	5
Elavl1	P70372	-0.431098	0.210085	0.871915	14	18	17	15
Elmo3	A0A1D5RMK9;Q8BYZ7	0.212359	0.710878	0.907352	1	1	1	1
Emg1	O35130;A0A0N4SUL6	-0.56537	0.262041	0.871915	6	3	8	7
Emilin1	Q99K41	-0.000106327	0.999794	0.999827	35	30	29	32
Eno1	P17182;Q6PHC1;B0QZL1;B1ARR7;P21550;P17183;B1ARR6;A0A0N4SUX5;D3Z6E4;J3QPZ9;D3Z2S4;A0A0N4SUI6;D3YVD3;Q5SX59;Q5SX60;Q5SX61;A0A0N4SUW8	0.258049	0.537967	0.87446	2	4	8	8
Epb41l2;Epb4.1l2	O70318;Q80UE5;Q80UE4;Q8C928;A0A1W2P6I5;A0A1W2P7I2;A0A1W2P6H2	0.565035	0.274616	0.871915	3	3	6	3
Eprs	Q8CGC7;A0A0A6YWH3;A0A0A6YWA4	-0.191228	0.582044	0.877045	1	0	4	7
Erh	P84089;A0A1W2P7H9;A0A1W2P7T3;G3UW85	-0.339096	0.262864	0.871915	2	3	3	4
FAM120A	Q6A0A9	-0.223734	0.511862	0.871915	13	5	3	12
Farp1	F8VPU2;E9Q805	0.0417495	0.914511	0.981497	31	16	24	27
Fasn	A0A0U1RNJ1;P19096	0.0655523	0.836402	0.951338	2	2	3	9
Fat1	F2Z4A3;A0A087WRT4;A0A1L1SQU7	0.290564	0.45773	0.871915	26	20	20	29
Fbl	P35550;A0A140LIR6	-1.02793	0.21014	0.871915	14	12	15	14
Fbln2	P37889	0.0481641	0.920613	0.982083	39	37	35	37
Fbn1	Q61554;Q61555	-1.10196	0.0266494	0.732326	12	4	11	14
Fip1l1	D3Z3F1;Q9D824	-0.0602108	0.840739	0.951544	5	1	3	5
Flag-ATP6V0a3	Flag-ATP6V0a3	3.49696	0.0115941	0.53101	28	35	32	30
Flii	Q9JJ28	0.0135738	0.978424	0.999494	54	31	42	42
Flna	B7FAU9;Q8BTM8;B7FAV1;F6XC15;J3JS91;F6Z2C0;F7AVL7	-0.0778045	0.803662	0.929487	78	59	80	97
Flnb	Q80X90	-0.207015	0.524367	0.871915	51	32	51	67
Flnc	Q8VHX6	-0.109176	0.734269	0.918273	34	21	39	50
Flot1	O08917;G3UYU4;G3UZZ5;G3UWW8;G3XA73	1.26078	0.0186566	0.545903	18	21	23	22
Flot2	Q60634;Q5SS83	1.44902	0.0186346	0.545903	20	26	22	22
Fmr1	E9QAT0;Q6AXB7;P35922;D3Z6U8;E9QNF5;E9QAS8;E9QAS9	-0.0783779	0.788583	0.924499	7	4	5	6
Fn1	P11276	0.00221065	0.996584	0.999494	2	2	1	1
Fn1	A0A087WR50;Q3UHL6;A0A087WS56;Q4KL80;A0A087WS99;A0A087WQW8;A0A087WSU6;A0A087WQE0	-0.0470004	0.892771	0.968931	0	0	0	0
Fscn1	Q61553;A0A0G2JDU7;F7BDR1	-0.493472	0.433994	0.871915	4	1	2	4
Ftsj3	Q9DBE9	-0.510661	0.212782	0.871915	3	6	10	5
Fubp3	A2AJ72;Q3TIX6;A0A0A6YVV5;A0A0A6YY39;F7AM43;A0A0A6YW42;F6W2V3	-0.44606	0.184635	0.871915	2	0	2	3
Fus	Q8CFQ9;P56959;G3UXT7;G3UZD2;Q91VQ2	-0.277605	0.543203	0.87446	7	3	8	7
Fxr1	Q61584;A0A0G2JEP0;A0A0H2UH27;A0A0G2JGL6	-0.534303	0.168107	0.871915	7	2	4	7
Fxr2	Q6P5B5;Q9WVR4	-0.259326	0.400643	0.871915	5	3	5	7
G3bp1	P97855	0.258291	0.673815	0.899592	10	2	9	11
G3bp2	P97379;A0A0J9YUY8;A0A0J9YTQ8	-0.0971775	0.82325	0.941053	4	1	3	3
Gapdh;Gm3839	A0A0A0MQF6;P16858;S4R257;S4R1W1;A0A1D5RLD8;S4R1W8;S4R1N5;V9GXA7;V9GX06	-0.312374	0.295887	0.871915	9	6	12	12
Gar1	Q9CY66;D3YZ09;F6SL78	-0.259756	0.702003	0.904833	4	3	6	3
Gja1	P23242;A0A1W2P8A3	-0.385244	0.297857	0.871915	6	2	6	6
Gm10260;Rps18	F6YVP7;P62270;A0A1Y7VKY1;S4R1N6;A0A3Q4EGP3	-0.201568	0.52684	0.872143	8	9	9	8
Gm10881	P01642	-0.988711	0.158605	0.871915	3	3	3	3
Gna11	P21278	0.138099	0.697627	0.904833	1	0	1	2
Gnai2;Gnai1	P08752;B2RSH2;A0A0A6YWA9;P18872;A0A0A6YXN0;A0A0A6YXC2;D3Z2M7;A2AE31;Q8C040;Q8BHK8;A2AE32;P20612;P50149	0.05011	0.882601	0.965302	17	11	15	14
Gnai3	Q9DC51	-0.0752745	0.818541	0.941053	6	4	8	7
Gnas	P63094;Q6R0H7;A0A571BEI3;Z4YKV1;A0A571BEM2;Q66L47;Q8CGK7;A0A571BE25;A0A571BEG2;A2A610;A0A571BGH5	-0.174557	0.585739	0.877045	10	3	10	6
Gnb1	P62874;H3BKR2;H3BLF7	-0.0398426	0.895377	0.970227	9	3	7	10
Gnb2	P62880;E9QKR0;D3YZX3;D3Z1M1;E9PWM7;D3Z1T4	0.147913	0.713188	0.907352	5	4	8	8
Gnb2l1	P68040	-0.261841	0.461872	0.871915	4	0	3	7
Gnl3	Q8CI11;A0A2I3BPZ6;A0A2I3BRV9;A0A2I3BR82;A0A2I3BR32	-0.560954	0.341423	0.871915	8	7	11	9
Gpc1	Q9QZF2	0.211995	0.640449	0.892773	8	4	7	7
Gpc4	P51655;Q8R3X6;Q9R087	0.210805	0.522743	0.871915	9	1	7	7
Gprc5a	G5E8C3;Q8BHL4	0.636763	0.133379	0.871915	3	3	3	4
Grn	Q3U9N4;P28798;H3BJE0;H3BJ90	0.0273658	0.933138	0.989078	3	4	3	3
Gsn	P13020;A0A0J9YUQ8;A0A0J9YUJ8	0.121796	0.842815	0.951868	7	2	2	12
Gtf2i	G3UYD0;Q3UHU8;Q9ESZ8;G3UYJ6;G3UYD7;G3UZU4;G3UWV2;Q99NI3	1.37614	0.277438	0.871915	18	3	8	11
Gtpbp4	Q99ME9;A0A217FL53	-0.204478	0.610904	0.882278	12	10	19	13
H1f0	P10922	-0.358148	0.260424	0.871915	3	2	4	3
H2afv;H2afz	Q3THW5;P0C0S6;Q8R029;Q3UA95;G3UWL7	-0.556393	0.50117	0.871915	4	5	4	3
H2afx	P27661	-1.26922	0.252238	0.871915	1	1	1	1
H2afy	Q9QZQ8	-0.519199	0.426931	0.871915	10	8	16	10
H2afy2	Q8CCK0	0.354628	0.56347	0.877045	2	3	6	2
H3f3c;H3f3a	P02301;P84244;E0CZ27	-0.936525	0.213621	0.871915	0	1	1	1
HA-ATP6V1B2;A0A0U1RNU9	HA-ATP6V1B2;A0A0U1RNU9	2.15438	0.0128364	0.531942	0	0	0	0
Hadha	Q8BMS1	0.0584862	0.870035	0.961672	14	4	7	10
Hadhb	Q99JY0;D3YXU1	-0.240174	0.515075	0.871915	3	1	3	4
Heatr1	G3X9B1;A0A1Y7VNI1;A0A1Y7VNG8	-0.521847	0.412143	0.871915	38	24	38	33
Hist1h1a	P43275	-0.702715	0.0588378	0.871915	4	4	5	4
Hist1h1b	P43276	-0.523561	0.139235	0.871915	8	5	9	7
Hist1h1c	P15864	-0.55604	0.110483	0.871915	3	3	3	4
Hist1h1d	P43277	-0.137957	0.76634	0.921845	1	2	2	1
Hist1h1e	P43274	-0.629122	0.08105	0.871915	3	4	5	4
Hist1h2ah;Hist1h2af;Hist3h2a;Hist1h2ak;H2afj;Hist1h2aa	C0HKE9;C0HKE8;C0HKE7;C0HKE6;C0HKE5;C0HKE4;C0HKE3;C0HKE2;C0HKE1;Q8CGP6;Q8CGP5;Q8BFU2;Q8CGP7;A0A0N4SV66;Q8R1M2;Q8CGP4	-0.967161	0.340026	0.871915	2	2	2	2
Hist1h2bf;Hist1h2bp;Hist1h2bb;Hist1h2br;Hist1h2bk;Hist1h2ba;Hist3h2ba;Hist3h2bb	P10853;Q8CGP2;Q64475;Q8CBB6;Q8CGP1;P70696;Q9D2U9;Q8CGP0	-0.943936	0.252144	0.871915	0	0	0	0
Hist1h3b;H3f3a	A0A1W2P768;P84228;F8WI35;E0CYR7;E0CYN1	-0.930549	0.331961	0.871915	1	1	2	1
Hist1h4a	P62806	-0.891912	0.363182	0.871915	19	17	20	19
Hist2h2aa1;Hist2h2ac	Q6GSS7;Q64523	-1.09962	0.235307	0.871915	2	2	3	2
Hmga1	Q3TE85;A0A338P6F6;P17095;A0A338P6E8;A0A338P6D0	-0.260653	0.511174	0.871915	2	1	2	2
Hmga2	Q6NSP9;P52927	-0.29396	0.508572	0.871915	3	2	4	1
Hmgn2	A3KGL9;B7ZCQ3;F6W687;P09602;Q5XK38	-0.395753	0.441469	0.871915	2	2	2	2
Hnrnpa0	Q9CX86	-0.142141	0.671843	0.899592	9	6	12	8
Hnrnpa1	Q5EBP8	-0.486876	0.154391	0.871915	0	0	0	0
Hnrnpa2b1	O88569;A0A0N4SUM2	-0.436481	0.188352	0.871915	24	26	30	26
Hnrnpa3	A2AL12;Q8BG05;A2AL13;V9GX38	-0.503779	0.154641	0.871915	26	22	28	25
Hnrnpab	Q20BD0;Q80XR6;Q99020	-0.489095	0.178271	0.871915	10	10	14	11
Hnrnpc	Q9Z204;A0A2I3BQH3;A0A2I3BQW7;A0A1D5RLK6;A0A1D5RMF0;A0A1D5RLM5;Q8BTF8	-0.587116	0.378929	0.871915	9	9	12	9
Hnrnpd	Q60668;F6ZV59;G5E8G0;G3X9W0;E9Q5B6;F6SHF3;A0A0G2JFL4;F7A465;Q9D3U4	-0.395165	0.229539	0.871915	9	8	9	9
Hnrnpdl	D3YTQ3;F6VQH5;Q9Z130	-0.310487	0.3719	0.871915	7	3	7	6
Hnrnpf	Q9Z2X1;J3QM80;J3QMT0;J3QP45;J3QNH2;J3QMV8	-0.347865	0.249897	0.871915	8	8	7	8
Hnrnph1	Q8C2Q7;O35737	-0.20293	0.522254	0.871915	7	5	7	7
Hnrnph2	P70333	-0.476558	0.18807	0.871915	3	1	4	3
Hnrnpk	P61979;H3BLL4;H3BK96;A0A286YDM3;A0A286YCM2;A0A286YDH1;A0A286YEC4	-0.224083	0.525433	0.871915	1	0	1	0
Hnrnpl	G5E924;Q8R081;G3UY38;G3UY56;G3UYY3	-0.324236	0.365684	0.871915	26	27	28	25
Hnrnpm	Q9D0E1;B8JK33;B8JK32;A0A3Q4EH91;F6W322;F7C9U3;A0A3Q4L2X3	-0.46613	0.18331	0.871915	37	30	40	37
Hnrnpr	Q8VHM5;F7B5B5;A2AW41;S4R1E9;V9GWW3;G3UXU5;A2AW40	-0.351556	0.315432	0.871915	14	9	14	12
Hnrnpu	Q8VEK3	-0.50043	0.165909	0.871915	36	27	36	32
Hnrnpul2	Q00PI9	-0.430077	0.265313	0.871915	11	7	11	13
Hpx	Q91X72;A0A1B0GS57	-0.42096	0.353681	0.871915	3	4	3	4
Hsp90aa1	P07901;B7ZC50;A2A6A2;B7ZC49	-0.0541992	0.851707	0.95362	4	3	7	3
Hsp90ab1	P11499;E9Q3D6;E9Q0C3;E9PX27;D3Z1R1	0.0864785	0.777035	0.921845	12	10	12	17
Hspa5	P20029	-0.128025	0.736725	0.918273	15	12	13	18
Hspa8	P63017;Q504P4;P17156;D3Z5E2	0.658239	0.0952232	0.871915	24	27	27	26
Hspa9	P38647	-0.0270475	0.931089	0.989078	4	7	7	11
Hspd1	P63038;D3Z2F2;D3Z7J9	-0.612501	0.100851	0.871915	4	5	5	9
Hspg2	E9PZ16;B1B0C7;Q05793;A0A571BD72	0.0267376	0.957712	0.994468	155	171	155	147
Htatsf1	Q8BGC0	-0.204072	0.758723	0.921845	15	3	4	11
Htra1	Q9R118	-1.56	0.0621604	0.871915	5	1	8	4
Ik	Q9Z1M8;A0A494BAW7	-0.269894	0.435401	0.871915	4	2	3	3
Ilf2	Q9CXY6	-0.607984	0.186715	0.871915	10	7	8	10
Ilf3	Q9Z1X4	-0.698269	0.163396	0.871915	0	1	0	1
Ilk	O55222;A0A1B0GRF6;D3YZA5	-0.468998	0.145771	0.871915	2	1	5	5
Imp3	Q921Y2	-0.509428	0.399476	0.871915	2	2	5	5
Incenp	Q9WU62;A0A494BAW4;A0A494B9T7	-0.522778	0.17307	0.871915	4	3	5	4
Inf2	Q0GNC1;E9QLA5;A0A1Y7VM80	-0.18975	0.5789	0.877045	7	5	6	4
Ints3	A0A0G2JFJ6;Q7TPD0	-0.84393	0.0343279	0.842259	2	2	2	2
Iqgap1	Q9JKF1;A0A0U1RNG5;A0A0U1RPU3	-0.202748	0.590289	0.877045	22	7	11	12
Jcad	Q5DTX6	-0.317217	0.492846	0.871915	4	2	3	2
Jup	Q02257	-0.0555416	0.870166	0.961672	2	1	2	2
Khdrbs1	Q60749;A0A087WSL3;A0A087WR32;Q9WU01	-0.282923	0.367196	0.871915	9	8	10	9
Kiaa0020	A0A0N4SUH4;Q8BKS9;A0A494BBI7;A0A494BB98	-0.476204	0.424379	0.871915	18	12	21	15
Kif14	E9Q3T3;L0N7N1;A0A0J9YUN5;L0N759	0.0533642	0.876885	0.961672	21	9	16	24
Kif20a	P97329;A0A494B9Q9;A0A494BBG6	-0.107252	0.716311	0.907945	5	0	6	4
Kif23	E9Q5G3	-0.179907	0.623047	0.885226	18	14	17	18
Kif4	P33174	-0.249653	0.543506	0.87446	4	1	4	8
Kpna2	P52293;A2A600;A2A601;A6PW68	-0.333983	0.303564	0.871915	7	5	5	6
Kpnb1	P70168	-0.396929	0.236865	0.871915	14	8	14	10
Lama5	Q61001	0.16031	0.713202	0.907352	27	20	24	19
Lamb1	E9QN70;P02469	0.119929	0.752746	0.921845	7	8	5	6
Lamc1	F8VQJ3;P02468;F6TLW1;F6SFQ3;A2ATM9;Q9R0B6	-0.194505	0.56445	0.877045	9	11	9	9
Lamtor1	Q9CQ22;A0A0A6YX02	2.11285	0.0152505	0.545903	6	6	7	8
Lamtor3	O88653;A0A0G2JGQ3	1.95651	0.00367279	0.394994	4	2	3	3
Lgals1	P16045;A0A2R8VHJ0	-0.223381	0.592356	0.877045	5	4	4	4
Lima1	Q9ERG0;A0A2R8VI67;B2BBR6;A0A5F8MPJ5;Q4U4S6;Q8BGB5	-0.00612195	0.988648	0.999494	37	42	36	42
Lmna	P48678;D3YUF7	-1.17042	0.0530353	0.871915	37	34	33	33
Lmnb1	P14733	-0.556282	0.412975	0.871915	18	14	22	18
Lox	P28301	-0.23492	0.517644	0.871915	8	3	7	8
Loxl2	P58022	0.0818116	0.845199	0.951868	6	5	6	6
Loxl4	E9Q600;Q924C6	-0.0858994	0.783095	0.921845	4	1	3	2
Lpp	Q8BFW7	-0.254786	0.428562	0.871915	5	8	8	8
Lrrc59	Q922Q8	0.0925753	0.772524	0.921845	3	3	3	3
Lrrfip1	Q3UZ39;A0A087WPT0	-0.113806	0.762699	0.921845	13	5	8	11
Lrrfip2	A0A0G2JEP4;A0A1L1SSC0;A0A0R4J169;E9QN52;A0A0G2JFV5;Q91WK0;A0A1L1SVG1;A0A1L1SQW1;A0A0G2JDR6;A0A0G2JGZ1;A0A0G2JEF6	-0.524961	0.226625	0.871915	10	7	10	5
Ltbp1	Q8CG19;A0A3Q4EGK3;B1B1E2;A0A3Q4L384	-0.50428	0.277033	0.871915	42	32	36	36
Mak16	Q8BGS0	-0.0814283	0.875741	0.961672	3	2	5	5
Matr3	Q8K310;A0A494BAZ2;A0A494BAZ7;A0A494BAD4;A0A494B9B1;A0A494B9X1;A0A494BAC5;A0A494B968;A0A494B9C9;A0A494B8Y5;A0A494BAL7;A0A494BB50;A0A494B9Q4	-0.577423	0.273931	0.871915	23	18	27	21
Mcm2	P97310;A0A0N4SVY2	-0.642564	0.106715	0.871915	8	3	6	5
Mcm3	P25206	-0.409356	0.245682	0.871915	9	8	14	11
Mcm4	P49717;A0A2R8VHP7	-0.612773	0.129983	0.871915	7	1	6	7
Mcm6	P97311;Q3ULG5	-0.497609	0.189408	0.871915	8	3	8	8
Mcm7	Q61881;D3Z6N3;D3Z335;D3Z0J6;D3Z2K9	-0.457507	0.220369	0.871915	8	4	11	13
Mfge8	P21956	-0.403823	0.286521	0.871915	9	1	10	9
Mki67	E9PVX6;A0A1B0GQV9	-0.250947	0.585477	0.877045	35	35	51	39
Mphosph10	Q810V0	-0.534355	0.198474	0.871915	4	2	5	4
Mprip	Q5SWZ5;P97434;F6S5I0;F6RND9;F6XZM9	-0.224636	0.519135	0.871915	2	3	2	1
Mrto4	Q9D0I8;A2AMV1;D6RCI7	-0.394915	0.434842	0.871915	6	3	8	6
Msn	P26041;Q7TSG6;A0A5F8MPB9;P26043;P26040	-0.535678	0.196736	0.871915	5	2	3	3
Mug1	P28665;A0A0N4SVU1;P28666	-1.12639	0.0529232	0.871915	12	13	13	9
Myadm	O35682;A0A0N4SW94	0.214543	0.580439	0.877045	5	3	5	4
Mybbp1a	Q7TPV4	-0.875581	0.0990166	0.871915	52	34	52	49
Myef2	Q8C854;A2ATP6;A2ATP5;F6XJA1;G8JL68	-0.218283	0.496466	0.871915	3	2	5	4
Myh10	Q3UH59;Q61879;Q5SV64;Q8BXF2	0.222772	0.557682	0.877045	30	18	25	34
Myh9	Q8VDD5;A0A2R8VKI5;F2Z494;A0A2R8W6V7;REV__D3YYU4;REV__E9PV98;REV__Q8BX05;REV__B2RW38;E9Q264;A2AQP0	-0.161289	0.618294	0.885226	73	62	81	78
Myl6	A0A1W2P6F6;A0A1W2P7Q9;Q60605;A0A1W2P6G5;Q8CI43	0.0782516	0.827848	0.944737	2	3	3	3
Myo1c	Q9WTI7;Q5ND45	-0.333742	0.39685	0.871915	44	38	49	43
Myo1d	Q5SYD0;Q5SUA5	0.294426	0.563949	0.877045	19	10	13	15
Myof	E9Q390;A0A286YDF5;Q69ZN7;A0A286YCZ3;A0A286YE65	0.0275129	0.943139	0.990453	6	0	3	4
Naa40	Q8VE10;A0A494B9D7	-0.21951	0.51225	0.871915	3	0	6	3
Nat10	Q8K224;A2BH46;E9Q498	-0.624194	0.24771	0.871915	20	18	27	23
Ncbp1	Q3UYV9	-0.0476256	0.877683	0.961672	7	0	5	6
Ncl	P09405	-0.53106	0.182158	0.871915	24	25	30	24
Ncoa5	Q91W39;B7ZC24;B7ZC23	-0.212851	0.491324	0.871915	7	4	7	6
Nedd4	P46935;A0A571BDN7;A0A571BEP7;V9GWV8;Q3V335	0.0224471	0.958279	0.994468	4	1	4	6
Nes	Q6P5H2	-0.801153	0.0452002	0.871915	45	29	45	40
Nexn	A0A0G2JEX1;Q7TPW1;A0A0G2JFT2;A0A0G2JDZ3;A0A0G2JFI0	0.199955	0.587334	0.877045	0	0	0	0
Ngdn	Q9DB96	-0.226059	0.5529	0.877045	2	2	3	3
Nhp2	Q9CRB2	0.097594	0.848749	0.952762	4	1	4	3
Nhp2l1	Q9D0T1	-0.666561	0.279219	0.871915	4	5	6	6
Nid2	O88322;A0A286YCQ5	0.112422	0.822945	0.941053	26	25	17	21
Nifk	Q91VE6;E0CXU3	-0.516752	0.432222	0.871915	8	7	12	6
Nip7	Q9CXK8;E9Q109	-0.71774	0.258793	0.871915	2	2	6	4
Noc2l	J3QK52;Q9WV70	-0.667581	0.272463	0.871915	8	4	6	7
Noc4l	Q8BHY2	-0.232325	0.523715	0.871915	5	3	7	5
Nol10	Q5RJG1	-0.315905	0.39978	0.871915	5	3	8	6
Nol11	Q8BJW5	-1.24191	0.166072	0.871915	4	3	6	5
Nol6	Q8R5K4	-0.508344	0.237032	0.871915	15	12	14	11
Nol8	E9QKD1;Q3UHX0;A0A1Y7VJP6;A0A1Y7VNA8;A0A1Y7VN09	0.298022	0.531644	0.874145	5	5	5	6
Nono	Q99K48	0.00430336	0.990113	0.999494	16	15	11	13
Nop14	Q8R3N1;A0A0J9YU38	-0.248252	0.454345	0.871915	3	3	6	4
Nop2	E9QN31;Q922K7;A0A0N4SW16	-0.723744	0.366921	0.871915	24	19	23	22
Nop56	Q9D6Z1;E0CXZ0;F7CHQ7;A2APD7;F6USW7;F6U250;F6V095;F7CHP9	-0.911567	0.187861	0.871915	27	22	29	26
Nop58	Q6DFW4;A0A0A0MQ76;A0A087WSU5;A0A087WSL8;A0A087WQ46;A0A087WP00;A0A087WNW0	-0.629509	0.401138	0.871915	21	21	21	20
Npm1	Q61937;Q5SQB0;Q9DAY9;Q5SQB5	-0.4081	0.194857	0.871915	10	13	16	11
Npm3	Q9CPP0	-0.246056	0.441536	0.871915	2	1	2	2
Numa1	E9Q7G0;A0A1B0GSW3;A0A1B0GT61;A0A1B0GSH2;A0A1B0GT38	-0.731798	0.113254	0.871915	12	7	17	18
Nup107	Q8BH74;E9Q4V9;A0A1W2P7R1	-0.557777	0.150452	0.871915	5	3	6	4
Nup133	Q8R0G9	-1.17296	0.0511712	0.871915	6	5	11	7
Nup160	Q9Z0W3	-0.673693	0.0967156	0.871915	7	3	10	9
Nup205	B9EJ54;A0A0J9YUD5;E9Q880	-0.593347	0.127901	0.871915	8	6	11	7
Nup98	A0A1B0GSX7;Q6PFD9;B2RQL0;A0A140T8J8	-0.758958	0.0884394	0.871915	8	7	9	8
Nvl	Q9DBY8	-1.04556	0.0787258	0.871915	3	4	5	3
Nxf1	Q99JX7;V9GXF3;V9GXW3;V9GXM5;V9GX96	-0.316933	0.334678	0.871915	9	7	12	7
P4ha1	Q60715;E9Q7B0	0.0277396	0.938245	0.99013	4	0	3	9
P4hb	P09103;E9Q8G8	0.12702	0.752649	0.921845	11	4	8	10
Pabpc1	P29341;Q9D4E6;A0A2I3BR37;Q62029;F6ZAX1;A2A5N3;Q8C7D3	-0.187932	0.559989	0.877045	14	10	12	13
Pabpn1;Gm20521	G3UY42;Q8CCS6;D3YUB9;D3Z055;G3UWS5;D3Z5F7;G3UX74;B7ZP52;Q5XFR0	-0.438315	0.181175	0.871915	5	3	5	4
Parp1	Q921K2;P11103;A0A0A6YX03;A0A0A6YY63	-0.58823	0.114711	0.871915	8	0	4	5
Pcbp1	P60335	-0.204105	0.504931	0.871915	6	5	7	7
Pcbp2	A0A2R8VHP9;Q3TT81;A0A2R8VI12;A0A2R8VI71;A0A2R8VHN3;A0A2R8VKF0;A0A2R8VI73;A0A2R8VKN0;A0A2R8W6U6;A0A2R8VI15;A0A2R8VHI3;A0A2R8W6H3;A0A0R4J044;A0A087WRH3;A0A087WR61;A0A1L1SQ99;A0A1L1SRP9;A0A1L1SUS5;A0A087WSI1;P57724	-0.190441	0.525132	0.871915	0	0	0	0
Pcolce	Q61398;D3YUE2;A0A0G2JE29;D3YZE3;D3YWH0	-0.018979	0.964312	0.995637	9	7	9	11
Pdcd11	Q6NS46	-0.30432	0.569671	0.877045	38	23	47	34
Pdia3	P27773	-0.255462	0.587929	0.877045	2	1	3	4
Pes1	Q5SQ20;Q9EQ61	-0.944587	0.0774838	0.871915	6	3	6	4
Pgk1	P09411;S4R2M7;P09041	-0.420932	0.503792	0.871915	3	5	3	2
Phf5a	P83870	-0.172559	0.583056	0.877045	3	2	4	5
Phip	F8VQ93;Q8VDD9;A0A087WR26;A0A087WPP7;A0A087WP89;A0A3B2WB73;A2AHJ4;Q921C3	-0.317789	0.492896	0.871915	7	4	11	12
Pkm	P52480;A0A1L1SU37;A0A1L1SQV8;A0A1L1SUV0;A0A1L1SSN6;A0A1L1STV8;A0A1L1ST52;A0A1L1SVH2;E9Q509;G3X925;P53657	-0.524194	0.16504	0.871915	5	6	7	9
Plec	Q9QXS1;E9Q3W4;A0A3B2W7J8;A0A0R4J218;A0A0R4J223;E9Q9J6;A0A0R4J221;E9PW24	-0.183378	0.531867	0.874145	339	307	331	365
Plod3	Q9R0E1;F6W3Q8	0.816734	0.409774	0.871915	18	10	16	18
Plrg1	Q922V4;D3Z4V1;F8WI31	-0.336707	0.313974	0.871915	5	3	6	6
Pnn	O35691;Q3TUQ5;A0A1W2P6S1	-0.459808	0.167724	0.871915	7	4	7	2
Pno1	Q9CPS7	-0.417437	0.299138	0.871915	2	0	5	2
Polr2a	A0A0R4J0V5;P08775	-0.00570018	0.992522	0.999494	12	11	20	15
Polr2b	Q8CFI7	0.145057	0.799461	0.926189	13	15	14	13
Ppan	Q91YU8;A0A1L1SRW3	0.168992	0.684831	0.904833	3	1	6	3
Ppp1ca	P62137	-0.212781	0.492757	0.871915	6	3	5	4
Ppp1cb	P62141;A0A0J9YUU8;A0A0J9YUG2	-0.275352	0.479342	0.871915	3	1	3	2
Ppp1cc	P63087;A0A0G2JGC1;A0A0G2JFF1	-0.192994	0.569501	0.877045	1	1	2	2
Ppp1r9b	Q6R891	0.00903205	0.977205	0.999494	14	9	11	11
Ppp2r1a	Q76MZ3;H3BIV7;H3BLQ0;H3BLE7;Q3TTF6;H3BKU1;G3UWS4;Q7TNP2;H3BK50;G3UWL2	-0.445464	0.166983	0.871915	4	3	8	7
Prc1	G3UY19;G3UW86;G3UWQ7;Q99K43;G3XA79;G3UXT4;G3UYX6;G3UXB1;G3UYZ3	-0.102904	0.78397	0.921845	13	7	12	12
Prpf19	Q99KP6	-0.672614	0.0737913	0.871915	14	13	16	15
Prpf31	Q8CCF0	-0.099208	0.763477	0.921845	2	2	2	2
Prpf4	Q9DAW6	-0.434235	0.329374	0.871915	5	2	8	6
Prpf8	Q99PV0;B7ZC27	-0.349905	0.453833	0.871915	46	24	48	49
Prps1l3;Prps1	G3UXL2;Q9D7G0	-0.298586	0.494144	0.871915	2	0	2	1
Prpsap1	B1AT82;Q9D0M1;B1AT84;B1AT83	-0.672643	0.206391	0.871915	7	1	5	6
Psip1	Q99JF8;A2BI12;F6RB63;Q9JMG7;P51859;Q3UMU9	-0.0825922	0.797481	0.926189	8	6	8	9
Psma5	Q9Z2U1;A0A0G2JF97	0.319151	0.484224	0.871915	2	1	2	2
Psmc1	P62192	0.552499	0.237429	0.871915	4	3	3	3
Psmc2	Q8BVQ9;P46471	0.421618	0.376562	0.871915	2	4	6	3
Psmc3	A2AGN7;B7ZCF1;O88685;A0A087WPH7;F6Q2E3	0.440594	0.290657	0.871915	3	4	4	4
Psmc5	Q8K1K2;P62196	0.510328	0.283384	0.871915	5	2	7	7
Psmc6	P62334	0.240283	0.470177	0.871915	4	2	6	4
Psmd1	Q3TXS7;D6RGR5	0.634187	0.124475	0.871915	5	3	6	7
Psmd11	Q8BG32;G3UYI4;G3UYL3;G3UYL8;G3UX15;G3UXL5;G3UYH2;G3UZ28;G3UWW7;G3UX67;G3UWV7;G3UZ33	0.474298	0.365636	0.871915	3	2	4	5
Psmd2	Q8VDM4;A0A338P6S9;A0A338P7H4	0.652246	0.140175	0.871915	5	5	5	6
Psmd3	P14685;F7B7L8	0.507204	0.233542	0.871915	4	5	5	4
Psmd7	P26516	0.0877252	0.783465	0.921845	2	3	2	2
Ptbp1	Q8BGJ5;Q922I7;Q8CB58;P17225;E9QMW9;F7DCW4;F7AXP1;E9Q279;E9Q0W3;E9PZ39;A0A1W2P7W3;B2RU80	-0.146792	0.701693	0.904833	21	16	22	20
Ptbp3	G8JL74;G3UXA6;Q8BHD7;G3UZ01;G3UY95;F7C521;G3UXZ8;G3UXZ6	-0.315078	0.35939	0.871915	7	1	10	9
Ptrf	O54724	0.0990577	0.750054	0.921845	6	4	9	8
Pwp2	Q8BU03	0.900808	0.278799	0.871915	10	5	10	6
Pxdn	Q3UQ28;A0A1W2P6L9;D3Z5M7	-0.484951	0.496961	0.871915	27	18	17	22
Racgap1	Q9WVM1;E9Q9N9;E9Q851;F6WD40	-0.0659484	0.87335	0.961672	31	26	29	30
Rad21	Q61550;A0A2I3BS25;R4GML2;A2AU37	-0.320005	0.44506	0.871915	4	2	7	6
Raly	A2AU62;Q64012	-0.661783	0.288652	0.871915	3	2	3	2
Ran;1700009N14Rik	P62827;Q14AA6;Q61820	-0.31755	0.409014	0.871915	10	11	11	11
Ranbp2	Q9ERU9	-0.438328	0.258378	0.871915	23	28	34	24
Rangap1	P46061;A0A2R8VHK9;A0A2R8W753	-0.490697	0.24132	0.871915	11	12	17	12
Rbbp4	Q60972	-0.428658	0.218059	0.871915	1	0	2	1
Rbm10	Q99KG3	-0.398406	0.438084	0.871915	16	4	6	12
Rbm14	Q8C2Q3;E9QL13;J3QN51;J3QPT3;B0LM42;F7BGR7	-0.0850338	0.8075	0.931328	12	10	12	11
Rbm17	Q8JZX4;A2AP40	-0.249195	0.430636	0.871915	3	0	3	3
Rbm19	Q8R3C6;A0A0J9YUT8	-0.728078	0.233155	0.871915	5	8	9	6
Rbm22	Q8BHS3	-0.244932	0.622835	0.885226	2	2	6	5
Rbm28	Q8CGC6;F6SB18	-0.576326	0.18961	0.871915	9	7	14	9
Rbm3	O89086;Q8BG13;S4R2M6	0.0516698	0.918635	0.981497	3	1	7	5
Rbm39	Q8VH51;B7ZD61;F7AA45;E9Q8F0;B7ZD63	0.255138	0.623578	0.885226	5	3	4	3
Rbm5	Q91YE7;S4R1N4;S4R1V5;S4R184;S4R273;A0A0A6YX44;S4R1U7	-0.0857319	0.780539	0.921845	4	0	2	2
Rbmxl1	Q91VM5;A0A2I3BRL8;A0A2I3BQC0	-0.851676	0.108896	0.871915	4	4	5	4
Rbpms2	Q9CWY6;Q8VC52;A0A1L1SVH5;A0A1L1SRM3;S4R1Y2;T1ECW4;Q9WVB0	-0.417372	0.251647	0.871915	2	0	2	2
Rcc1	Q8VE37;Q6PFB2;A2CER2	0.0533684	0.912096	0.981497	13	8	14	14
Rcl1	Q9JJT0;A0A494BAM2	-0.211109	0.611659	0.882278	3	2	7	6
Rpf2	Q9JJ80;G3X926;S4R1Y5;S4R2H5;S4R2R2	-0.0466047	0.943519	0.990453	8	12	11	10
Rpl10;Rpl10l	Q6ZWV3;I7HLV2;P86048;A0A1B0GXC3	-0.034319	0.915778	0.981497	6	5	7	7
Rpl10a	A0A3B2WBL1;Q5XJF6;A0A3B2WDD2;P53026;A0A3B2W824;A0A3B2W820;A0A3B2WCA5;D6RE43	-0.27979	0.437216	0.871915	7	7	9	6
Rpl11	Q9CXW4;A2BH06	-0.160486	0.612586	0.882278	2	6	4	4
Rpl12	P35979	-0.267485	0.478732	0.871915	5	7	7	7
Rpl13	P47963	-0.528895	0.121174	0.871915	5	4	8	7
Rpl14	Q9CR57;A0A1L1SUF6	-0.21686	0.513761	0.871915	5	6	6	5
Rpl15	Q9CZM2;B8JKK2	-0.295599	0.405212	0.871915	4	3	6	4
Rpl17	Q6ZWZ7;Q9CPR4;B2RY53	-0.229631	0.480938	0.871915	4	2	6	3
Rpl18	A0A1B0GQU8;P35980;A0A1B0GSS8;A0A1B0GSA8;A0A1B0GSF7;A0A1B0GRZ3;A0A1B0GS28	-0.323149	0.370612	0.871915	4	5	5	5
Rpl18a	A0A1D5RLW5;A0A1D5RM85;P62717;A0A1D5RM79;A0A1D5RME4	-0.0772757	0.839245	0.951544	4	1	5	4
Rpl22	P67984	-0.295065	0.496738	0.871915	4	2	4	4
Rpl23	P62830;A2A6F8	-0.2834	0.38615	0.871915	7	8	8	7
Rpl23a	P62751	-0.304167	0.31246	0.871915	7	5	9	7
Rpl24	Q8BP67	-0.172701	0.623653	0.885226	4	2	3	3
Rpl26	B1ARA3;P61255;B1ARA5	-0.00269799	0.99288	0.999494	1	2	3	2
Rpl27	P61358;A2A4Q0	-0.356458	0.300661	0.871915	7	6	6	6
Rpl27a	P14115	-0.016131	0.960044	0.994797	3	4	5	5
Rpl3	P27659;A0A087WQK0;A0A087WNS0;A0A2R8VHN4;Q9CQ09;E9PWZ3	-0.176069	0.592236	0.877045	11	11	13	16
Rpl30	P62889;A0A2I3BQF4	-0.113939	0.735511	0.918273	3	4	4	3
Rpl31	P62900;A0A0A6YX26;A0A0A6YXL3	-0.32592	0.469916	0.871915	2	1	2	2
Rpl32	P62911	-0.0645822	0.846567	0.951868	1	1	2	1
Rpl38	Q9JJI8	-0.228011	0.622045	0.885226	2	2	3	2
Rpl4	Q9D8E6	-0.334591	0.338338	0.871915	7	10	13	12
Rpl5	P47962;D3YYV8	-0.28165	0.369787	0.871915	6	5	7	6
Rpl6	P47911;A0A0J9YU32	-0.323312	0.370157	0.871915	11	5	11	10
Rpl7	P14148;F6XI62	-0.0942469	0.770386	0.921845	5	6	11	10
Rpl7a	P12970;V9GX35	-0.357671	0.2942	0.871915	11	9	17	14
Rpl7l1	Q9D8M4;A0A3B2WD11	-0.117072	0.776248	0.921845	5	1	6	4
Rpl8	P62918	-0.174583	0.578317	0.877045	4	3	6	5
Rpl9	A0A140T8T4;P51410;A0A0G2JES3;D3Z629;D3YZT0;A0A0G2JFQ3;S4R1R7	0.218003	0.541699	0.87446	5	5	7	9
Rplp0	P14869;S4R1N1;D3YVM5	-0.0163169	0.956557	0.994468	8	6	9	9
Rplp1	P47955	-0.373136	0.266759	0.871915	2	1	2	2
Rplp2	P99027;A0A5F8MPY2	0.161545	0.656481	0.892773	4	2	5	5
Rps10	P63325;Q3UW83;A0A338P7K4;A0A3B2W864;A0A338P731	0.0586351	0.873002	0.961672	4	2	4	5
Rps11	P62281;A0A1B0GRR3;A0A1B0GSE8	-0.218034	0.477981	0.871915	8	9	7	9
Rps13	P62301;Q921R2;A0A0U1RQ71	-0.289806	0.385094	0.871915	9	8	11	11
Rps14	P62264;D3YVF4;D3Z7I1;A0A494BAS4	-0.175766	0.558607	0.877045	8	7	7	7
Rps15	D3YTQ9;P62843	-0.100532	0.763193	0.921845	3	2	3	3
Rps15a	P62245;F8WJ41;D3YVB4;D3Z712	-0.0916561	0.807964	0.931328	6	5	6	8
Rps16	P14131	-0.119958	0.693581	0.904833	8	4	9	10
Rps17	P63276	-0.328145	0.321769	0.871915	6	3	6	5
Rps19	Q9CZX8;D3YUT3;D3Z722;D3YUG3;D3Z5R8;S4R223	-0.161784	0.647035	0.892773	7	7	8	8
Rps2	P25444;D3YVC1;D3YWJ3	-0.274921	0.428063	0.871915	10	6	12	10
Rps20	P60867	0.0904955	0.769569	0.921845	4	4	3	4
Rps23	P62267	-0.120924	0.696758	0.904833	3	3	5	4
Rps24	A0A286YEB7;P62849	0.599069	0.413858	0.871915	3	2	3	3
Rps25	A0A1L1SQA8;P62852	-0.08282	0.799371	0.926189	4	2	3	4
Rps26	P62855	-0.21161	0.561709	0.877045	2	1	3	3
Rps27	A0A0G2JDW7;Q6ZWU9;A0A0G2JG29;A0A0G2JEX7	-0.2641	0.499883	0.871915	2	1	0	0
Rps27a;Gm8797;Uba52;Ubc;Ubb	P62983;A0A0A6YW67;E9Q9J0;E9Q5F6;Q5SX22;P0CG49;P0CG50	-0.0612884	0.891906	0.968931	1	1	1	1
Rps3	P62908;D3YV43;A0A140LI77	-0.264497	0.438068	0.871915	15	13	15	19
Rps3a	P97351	-0.164573	0.584579	0.877045	13	10	15	14
Rps4x	P62702;V9GWY0	-0.292957	0.349233	0.871915	18	14	18	19
Rps5	Q91V55;D3YYM6;D3Z1S8;P97461	-0.214856	0.480335	0.871915	9	8	7	8
Rps6	P62754	-0.144995	0.638261	0.892773	8	5	6	7
Rps7	P62082	0.00632719	0.987852	0.999494	10	8	13	11
Rps8	P62242	-0.374135	0.218148	0.871915	10	7	13	12
Rps9	Q6ZWN5;F7CJS8;D3YWH9;Q9CXW7;D3Z673	-0.206976	0.502586	0.871915	6	5	9	10
Rpsa	P14206;A0A1L1SRW0;A0A1L1SUK3	-0.236249	0.494229	0.871915	9	3	8	9
Rrbp1	A2AVJ7;Q99PL5	0.172532	0.605301	0.882279	14	13	16	10
Rrp1	P56183;A0A1W2P7C5	0.0540633	0.916071	0.981497	4	2	7	3
Rrp12	Q6P5B0	-0.853519	0.115374	0.871915	5	6	6	3
Rrp8	Q9DB85;E9PVA2	-0.606275	0.314182	0.871915	6	3	4	3
Rrp9	Q91WM3	-0.207429	0.6467	0.892773	7	6	10	9
Rrs1	Q9CYH6	-0.362733	0.580713	0.877045	4	3	9	5
Rsl1d1	Q8BVY0;A0A2R8VHW2	-0.776834	0.334233	0.871915	22	17	23	19
Rtcb	Q99LF4	0.274742	0.663332	0.897065	3	2	5	6
Ruvbl1	P60122;D3YW60	-0.207352	0.513651	0.871915	3	2	6	7
Safb	S4R1M2;D3YXK2	-0.416028	0.262039	0.871915	5	6	6	5
Sdpr	Q63918	-0.238482	0.430992	0.871915	2	4	4	4
Sema3a	E9Q668;O08665;O88632	-0.277299	0.662218	0.897065	9	3	5	6
Sema3e	P70275	-0.284367	0.668267	0.899042	16	5	5	14
Serpina3k	P07759;A0A0R4J0I1;Q03734	-0.527111	0.300105	0.871915	7	6	5	7
Serpine1	G5E899;P22777	-0.827779	0.145213	0.871915	21	11	17	18
Serpinh1	P19324;A0A140LHR4;A0A140LHK0;A0A140LHD6	-0.0579155	0.866855	0.961672	14	9	15	17
Sf3a1	Q8K4Z5	-0.157275	0.772455	0.921845	20	14	24	24
Sf3a2	G3UVU2;Q62203;D3YW09;D3Z5A6	-0.36485	0.408325	0.871915	7	4	7	7
Sf3a3	Q9D554	-0.442791	0.245725	0.871915	10	9	12	9
Sf3b1	G5E866;Q99NB9;A0A087WNS2	-0.379507	0.285761	0.871915	45	23	36	42
Sf3b2	Q3UJB0;A0A494B9S9	-0.314678	0.475546	0.871915	21	12	18	19
Sf3b3	Q921M3	-0.214781	0.497668	0.871915	36	19	29	36
Sf3b4	Q8QZY9	-0.166451	0.610794	0.882278	4	1	3	2
Sf3b6	A0A1W2P7L7;P59708	0.128065	0.763457	0.921845	3	1	2	2
Sfpq	Q8VIJ6	-0.0538973	0.877118	0.961672	23	18	22	20
Skiv2l2	Q9CZU3	-0.46599	0.213631	0.871915	9	4	6	6
Slc25a4	P48962;Q3V132	-0.14177	0.794633	0.926189	3	1	1	2
Slc25a5	P51881	-0.280573	0.418876	0.871915	4	5	4	4
Slc2a1	P17809	0.277507	0.608552	0.882279	2	0	1	2
Smarca5	Q91ZW3;Q6PGB8;F6Z6F4;Q8BS67	-0.578245	0.310136	0.871915	33	23	36	28
Smc1a	Q9CU62;S4R179	-9.72572e-05	0.999827	0.999827	8	5	12	9
Smc3	Q9CW03	-0.463194	0.26835	0.871915	11	4	11	13
Smpdl3b	P58242	-0.0147403	0.969401	0.99614	4	0	2	3
Smu1	Q3UKJ7	-0.39561	0.42434	0.871915	9	3	7	5
Snap23	Q9D3L3;O09044;B0R030;B0R029;E9Q8A1	-0.205003	0.586611	0.877045	3	2	3	3
Snrnp200	Q6P4T2	-0.464415	0.364188	0.871915	60	41	59	59
Snrnp40	Q6PE01	-0.0153901	0.97004	0.99614	6	6	9	6
Snrpa1	P57784;G5E883;A0A0U1RNZ6	-0.509321	0.173969	0.871915	7	7	9	6
Snrpb2	Q9CQI7;A2CES4	-0.224663	0.487577	0.871915	3	1	3	4
Snrpd1	P62315;A0A3Q4L381;A0A3Q4L2W0	-0.266165	0.425355	0.871915	3	2	3	4
Snrpd2	P62317	-0.482042	0.220596	0.871915	4	3	4	3
Snrpd3	P62320;A0A1W2P7K5	-0.333519	0.325966	0.871915	3	3	3	3
Snrpe	P62305;E9Q4F4;E9Q0W8	-0.139014	0.732955	0.918273	3	2	3	3
Snrpg	P62309	-0.196863	0.553567	0.877045	0	1	1	1
Snrpn;Snrpb	P63163;P27048;A0A0G2JGN4	-0.201891	0.543514	0.87446	3	3	5	4
Snw1	A0A0B4J1E2;Q9CSN1	-0.167002	0.691943	0.904833	9	6	11	8
Son	H9KV00;H9KV01;H9KV15;Q9QX47;H9KV02;F7CU80	-0.0689277	0.84398	0.951868	2	2	6	4
Specc1	A0A0J9YUR2;A0A0J9YTU3;Q5SXY1;A0A0J9YV86;A0A0J9YUF8;A0A0J9YUG8;A0A0J9YV47	-0.0443331	0.883806	0.965302	4	2	4	2
Sptan1	A3KGU5;E9Q447;A3KGU7;A3KGU9;A3KGU4;A0A5F8MQC3	0.00738796	0.983829	0.999494	1	0	0	1
Sptbn1	Q62261;A0A0A0MQG2;Q68FG2;A0A494BBH5;E9Q397;Q3UGX2;P15508;D3YWH8	0.2202	0.637124	0.892773	75	32	65	59
Sqstm1	Q64337;D3YZJ1;F6VD69	0.249043	0.488175	0.871915	3	3	7	5
Srsf1	Q6PDM2;H7BX95;F7AI47	-0.12538	0.737748	0.918273	5	4	6	6
Srsf10	Q3TFP0;Q9R0U0	-0.441546	0.214382	0.871915	3	5	5	5
Srsf3	P84104	-0.309211	0.619262	0.885226	5	4	7	5
Srsf7	A0A3Q4EH04;A0A3Q4L335;A0A3Q4L393;Q8BL97;A0A3Q4EGP0	-0.270597	0.605286	0.882279	3	2	4	3
Ssb	P32067;A2AR07;F6SXM5;D6RI87	-0.0865531	0.85564	0.954261	16	8	19	13
Ssrp1	A2AW05;Q08943	-0.281871	0.528981	0.873582	4	0	5	5
Supt5h	O55201;A0A140LJ34	-0.040959	0.904282	0.976796	5	4	5	8
Supt6h	Q62383	-0.193851	0.596391	0.879229	7	7	15	10
Surf6	P70279;A2ALA0	-0.201068	0.700279	0.904833	1	2	2	1
Svil	E9Q3Z5;A0A1B0GS91;Q8K4L3;Q8K4L2;F6R6A4;D3Z2X9	-0.252293	0.649419	0.892773	33	8	14	26
Syncrip	A0A0R4J259;Q7TMK9;G3UZI2;G3V018;G3UZ48;G3UXJ6;G3UWM1;G3XA76;G3UY67;G3UYK7	-0.211389	0.479474	0.871915	14	9	14	14
Tardbp	Q921F2;Q6VYI4;Q6VYI5;Q8BLD4;Q8R0B4;A0A087WRZ5;A0A087WR97;A0A087WSE4;A0A087WQA5;A0A087WSH7;H3BJV1;A0A087WRP4;A0A087WP57;A0A087WS74;A0A087WNY6;A0A087WQX8;A0A087WS17;A0A087WSC6	-0.265836	0.369675	0.871915	9	8	9	8
Tbl3	Q8C4J7;F6YAR3	-0.58904	0.234989	0.871915	18	12	20	15
Tcirg1	Q9JHF5;F6XRE6;A0A494B9E3;F6ZFB8;Q920R6	1.95769	0.107038	0.871915	16	15	14	15
Tcp1	P11983;F2Z483;A0A3B2WDE2	-0.382523	0.221009	0.871915	4	1	7	9
Tf	Q921I1;F7CJN9;F7BAE9;D3YYR8;E9Q2Q7;CON__Q2HJF0;E9Q939	-1.32257	0.116214	0.871915	16	20	11	13
Thbs1	P35441	0.15251	0.714637	0.907496	0	0	0	0
Thrap3	Q569Z6;Q8BZN7;F6YSQ2;F7AB07	-0.187411	0.555883	0.877045	11	6	9	9
Tjp1	B9EHJ3;P39447;A0A0U1RPW2;A0A0U1RPB2	-0.236604	0.463414	0.871915	41	17	30	32
Tjp2	A0A3B2WBH9;A0A3B2WCN9;Q9Z0U1;Q921G9;Q9QXY1	-0.326638	0.423104	0.871915	12	5	7	10
Tln1	P26039;E9PUM4;A0A1L1SQ51;Q71LX4;Q8CDM9;A0A1L1SRI1;A0A1L1SQP9;F6S1V7;F6SX70;A2AIM2	-0.628514	0.1124	0.871915	26	24	28	29
Tmem199	Q5SYH2	0.818316	0.0877179	0.871915	5	3	4	5
Tmem43	Q9DBS1	0.148361	0.644784	0.892773	2	2	3	2
Tmem55b	F8WHW3;Q3TWL2;E0CYE6;E0CZF6;E0CZ18	2.2442	0.00402469	0.394994	3	4	4	4
Tmod3	Q9JHJ0;A0A1L1SQ12;A0A1L1SR42;A0A1L1SU70;Q9JKK7;P49813	-0.228073	0.669221	0.899042	18	18	17	18
Tmpo	Q61033	0.0269973	0.945964	0.990453	15	11	12	17
Tmpo	Q61029	-0.172875	0.583005	0.877045	5	1	3	4
Tnc	Q80YX1;Q80YX0	-0.276885	0.475649	0.871915	21	13	17	25
Top1	Q04750	0.0995648	0.784645	0.921845	6	5	6	6
Top2a	Q01320	-0.25748	0.410987	0.871915	47	36	45	40
Top2b	Q64511;F6U5K2;F6XX57	-0.291455	0.451944	0.871915	32	21	36	30
Tpm1	P58771;Q8BSH3;E9Q454;E9Q452;E9Q450;Q8BP43;F8WID5;S4R2U0;G5E8R0;G5E8R1;E9Q455;B7ZNL3;E9Q453;G5E8R2;E9Q456;E9Q448;A2AIM4;CON__Q3SX28;P58774;A2AIM5	-0.644189	0.198504	0.871915	6	1	1	2
Tpm3-rs7;Tpm3	D3Z2H9;E9Q5J9;D3YVR0	-0.0531315	0.890135	0.968931	2	1	2	3
Tpp2	Q64514;A0A087WRC0;Q05DJ9;A0A087WP19;A0A087WQR6	0.0648649	0.840642	0.951545	14	3	6	11
Tpr	Q7M739;F6ZDS4;F6RX08	-0.295994	0.469869	0.871915	7	10	9	10
Tra2a	A0A0N4SVC2;E9QP00;Q6PFR5	0.0309391	0.948002	0.990453	2	2	4	2
Tra2b	F8WJG3;P62996	-0.236006	0.512548	0.871915	4	6	5	5
Trp53;Tp53	I7HIK9;Q80ZA1;A0A158SIS7;P02340	-0.116232	0.688393	0.904833	4	3	1	5
Tuba1a;Tuba3a	P68369;P05214	-0.143638	0.666476	0.899042	1	0	1	1
Tuba1c	P68373;Q9JJZ2	-0.27658	0.395312	0.871915	0	0	0	1
Tubb1	CON__ENSEMBL:ENSBTAP00000025008;A2AQ07	-0.917002	0.12338	0.871915	4	3	5	5
Tubb4b;Tubb4a	P68372;Q9D6F9;G3UZR1	-0.111075	0.745033	0.921845	3	2	3	4
Tubb5	P99024;A0A1D5RM76	-0.125074	0.709124	0.907352	5	5	5	5
Twf1	Q91YR1;D3Z2H0	-0.248974	0.610112	0.882278	7	3	7	2
U2af1	Q9D883;G3UW94;A0A494B947;A0A494BA95;A0A494B9X9;E9Q809;F8WH71;E9Q5Y2;E9PUZ3;E9Q1I7;E9Q5J3;Q8BGJ9;E9PWX6;E9PWM2	-0.0786372	0.795887	0.926189	4	3	6	4
U2af2	Q3KQM4;Q80XR5;P26369	-0.143296	0.651043	0.892773	3	1	4	2
U2surp	Q6NV83;A0A087WRG2	0.371847	0.419986	0.871915	4	3	1	3
Ubr5	A0A2I3BQS6;E9Q2H1;Q80TP3;A0A2I3BPG8	-0.222111	0.650724	0.892773	40	15	20	45
Uhrf1	Q8VDF2;E9Q5Y5	-0.198323	0.51866	0.871915	25	22	29	26
Upf1	Q9EPU0	-0.214318	0.490774	0.871915	14	3	7	14
Urb1	E9PU96;Q571H0	-0.255313	0.442039	0.871915	5	2	17	7
Utp14a	Q640M1	-0.409575	0.543009	0.87446	4	4	7	5
Utp15	Q8C7V3	0.00469237	0.993059	0.999494	6	5	10	8
Utp18	Q5SSI6	-0.333313	0.391441	0.871915	7	9	12	10
Utp20	E9QK83;Q5XG71;A0A1W2P8D7	-0.137977	0.657559	0.892773	3	2	9	5
Utp3	Q9JI13	-0.343508	0.469858	0.871915	5	2	3	3
Utp6	Q8VCY6	-0.28043	0.499315	0.871915	7	4	7	5
Vars	G3UY93;Q9Z1Q9;G3UZ22;G3UYW2	-0.27004	0.425896	0.871915	1	1	2	3
Vcp	Q01853	-0.197231	0.681582	0.904833	2	4	4	5
Vim	P20152;A0A0A6YWC8;A2AKJ2;P15331;G3X981;A0A2R8W6R6;G5E846;P46660;Q6IMF0;A0A0R4J036;P03995;CON__P78386;CON__Q14533;CON__P78385;Q9Z2T6;CON__Q6NT21;CON__Q61726;E9Q1Y9;CON__O43790;D3YZ35;P97861;Q9ERE2;P08553;P08551	-0.474705	0.281822	0.871915	60	65	68	63
Wdr1	O88342;A0A0J9YU05	-0.247433	0.588542	0.877045	24	7	12	14
Wdr12	Q9JJA4;D3Z369	0.224394	0.605949	0.882278	6	4	8	4
Wdr3	Q8BHB4;H3BJD8;H3BLC1	-0.249032	0.521951	0.871915	13	7	17	16
Wdr36	Q3TAQ9;Q3TA68	-0.610462	0.224671	0.871915	15	9	18	19
Wdr43	Q6ZQL4;A0A3Q4EHN7;A0A3Q4EGD3	-0.84932	0.20641	0.871915	16	13	19	19
Wdr46	Q9Z0H1;A0A3Q4EBZ6	-0.122323	0.75288	0.921845	9	10	11	9
Wdr75	Q3U821;D3Z504	-0.62702	0.299672	0.871915	14	6	15	10
Xab2	Q9DCD2;F6TM12	-0.421076	0.301859	0.871915	2	2	3	5
Xrcc5	P27641	-0.0542642	0.890736	0.968931	6	1	3	4
Xrcc6	A0A0R4J187;P23475;A0A2R8VHZ9;E9PZD4;E9Q163	0.0698316	0.831222	0.947014	11	1	7	6
Xrn2	Q9DBR1	-0.192268	0.541784	0.87446	8	7	8	6
Ybx1	P62960;A2BGG7;A0A0A0MQD2;B2RUF0;Q9Z2C8	-0.360183	0.303941	0.871915	7	5	6	7
Yes1	Q04736;A0A0J9YUV2	0.0458391	0.899191	0.972826	1	1	3	3
Ywhaz	P63101;A0A2I3BQ03;D3YXN6;D3YXF4	-0.690166	0.284843	0.871915	2	2	3	2
Zdhhc5	Q8VDZ4	0.257057	0.521339	0.871915	3	2	2	2
Zfr	O88532;F6QJP7;D3Z5G4;F6V459	0.0960893	0.82052	0.941053	6	2	4	7
Zyx	Q7TQE2;Q62523;A0A0N4SVD2;A0A0N4SUX7;A0A0N4SVP4	-0.749488	0.044706	0.871915	2	2	4	4

## Sheet: HA_VS_Vector
Gene names	Protein IDs	logFC HAone_of_imputed	P.Value HAone_of_imputed	adj.P.Val HAone_of_imputed	Unique peptides CoIPHA vs CoIPNoTag replicate 1	Unique peptides CoIPHA vs CoIPNoTag replicate 2	Unique peptides CoIPHA vs CoIPNoTag replicate 3	Unique peptides CoIPHA vs CoIPNoTag replicate 4
Aatf	Q9JKX4	-0.260569	0.632897	0.893869	2	6	11	3
Acin1	F6RJ39;Q9JIX8;Q52KR6;B8JJ92;B8JJ91;B8JJ90;F6Q8C0;B8JJ89	-0.099475	0.70768	0.904568	2	10	15	8
Actb	P60710;E9Q1F2;E9Q5F4;G3UZ07;E9Q606;F8WGM8;E9Q2D1;F6WX90;V9GXQ2;E9Q3M9	-0.0637394	0.861166	0.941849	1	2	2	1
Actc1;Acta1	P68033;P68134;A0A1D5RM20	0.14944	0.554287	0.87216	1	1	1	1
Actg1	P63260;B1ATY1;G3UYG0	-0.0802538	0.80963	0.915304	2	2	2	2
Actn1	Q7TPR4;A1BN54	-0.194293	0.320149	0.850907	20	29	38	21
Actn4	P57780;A0A1L1SV25;E9Q2W9;A0A1L1SVJ6;D3Z0L8;D3Z761;A0A1Y7VMW4	-0.114172	0.550934	0.87216	13	33	40	15
Actr1a;Actr1b	P61164;Q8R5C5;A0A494BB86	-0.198323	0.491429	0.861998	1	1	1	2
Actr2	P61161	-0.251257	0.282103	0.850907	1	7	10	5
Actr3	Q99JY9;A0A087WRA1;A0A087WQ14;A0A087WP86;A0A087WS98;Q641P0;A0A087WPR6;A0A087WQ83	-0.0622767	0.77486	0.911975	2	10	11	6
Ahctf1	Q8CJF7;F6SJR1;F6QTR3;F6S6E4	0.0462482	0.837644	0.928551	4	20	31	13
Ahnak	E9Q616;A0A494BBD5;G5E8K8;A0A494B8Y7	-0.0594263	0.768757	0.911975	10	12	32	17
Alyref;Alyref2	O08583;G3X9I4;Q9JJW6	0.130863	0.739385	0.906975	2	5	6	3
Anxa1	P10107;A0A494BBD8	0.0905639	0.796405	0.914747	2	2	3	6
Anxa2	B0V2N7;P07356;B0V2N8;B0V2N5	-0.342017	0.327651	0.850907	7	7	8	9
Aqr	A2AQA7;Q8CFQ3	-0.485869	0.364917	0.850907	4	12	17	5
Arf1;Arf3;Arf2;Arf5	P84078;P61205;Q8BSL7;P84084;D3YV25;E9Q2C2	-0.378765	0.265268	0.850907	1	1	1	2
Arpc1b	Q91Z25;Q9WV32;F6THG2;F6VVE6;D3Z6S0	-0.156646	0.479206	0.861998	2	8	10	3
Arpc3	Q9JM76;H7BWZ3;A0A0G2JFK7;D3Z2F7;D3Z2F8	-0.396538	0.209093	0.850907	0	2	4	2
Arpc4	P59999;Q3TX55;E9PWA7	-0.136411	0.56111	0.87216	1	5	5	4
Atp5a1	Q03265;D3Z6F5;D6RJ16	0.205385	0.302548	0.850907	6	1	4	6
Atp5b	P56480	-0.153009	0.721651	0.904568	6	3	7	5
Atp6v0a1	K3W4T3;Q9Z1G4;A2A599	3.774	0.00451728	0.172259	21	17	22	27
Atp6v0a2	P15920;A0A0G2JFS2	1.637	0.0319606	0.722396	13	8	15	16
Atp6v0c	E9Q9C5;P63082	2.69413	0.0009284	0.0442537	2	1	2	2
Atp6v0d1	P51863	4.61833	0.000273698	0.0208964	15	14	18	21
Atp6v1a	P50516;D3Z1B9;D3YWH3;D3YZ23	5.02953	1.28096e-06	0.000732711	56	54	57	63
Atp6v1b2	P62814;Q91YH6	3.28321	0.000307458	0.0208964	4	5	5	5
Atp6v1c1	Q9Z1G3;A0A2I3BPD0;A0A2I3BQD9;D3Z5W3;Q99L60	0.329868	0.322196	0.850907	35	36	40	42
Atp6v1d	P57746	4.79343	0.000597313	0.0341663	15	14	17	16
Atp6v1e1	P50518;A0A0N4SW07;A0A0N4SW34;A0A0N4SWA3;Q9D593	4.65982	1.69451e-05	0.00250926	22	23	23	25
Atp6v1f	Q9D1K2;A0A0N4SVE1;F7B2B4	2.82239	0.00198534	0.0817788	10	6	8	11
Atp6v1g1	Q9CR51	3.45808	8.28643e-06	0.00236992	10	9	9	11
Atp6v1h	Q8BVE3;A0A0A6YX18;A0A0A6YWP6;A0A0A6YVU0;A0A0A6YW86	3.89606	0.000158699	0.0151293	30	31	40	41
Aurkb	O70126	-0.810371	0.178077	0.850907	2	7	12	7
Banf1	O54962	-0.0922643	0.624178	0.893869	4	7	5	7
Baz1b	Q9Z277	-0.331475	0.565822	0.874364	7	32	34	15
BC037034	E9Q2V5;Q3UTZ3	-0.133253	0.497335	0.861998	1	1	1	1
Bcar1	Q61140	-0.207704	0.456113	0.860139	53	56	59	64
Bcar3	Q9QZK2;A0A0G2JGV2;A0A0G2JFC0;A0A0G2JDR4;A0A0G2JDE7	-0.383498	0.259926	0.850907	22	22	29	35
Bcas2	Q9D287;D6RGA5;D6RHR7	-0.38739	0.231781	0.850907	1	5	2	2
Bop1	P97452	0.14066	0.742071	0.906975	8	16	22	14
Brix1	Q9DCA5;E9Q2V8;F6QAG4	-0.478767	0.427825	0.850907	3	9	11	7
Bud31	Q6PGH1	-0.0966335	0.774647	0.911975	1	5	6	5
Bysl	O54825	-0.287474	0.364265	0.850907	3	8	10	5
Cad	E9QAI5;B2RQC6;G3UWN2;E9QAT6	-0.344492	0.199376	0.850907	1	6	9	4
Cald1	E9QA16;Q8VCQ8;E9Q0M9;E9QA15;D3Z6I7;S4R1T7;E9Q9F3;F6QLP8;F6ZAW1;F6RGN9;F6T2Z7	-0.0877975	0.645344	0.894594	4	11	16	7
Caprin1	Q60865;F6YLI0;F6YP03	-0.140751	0.569237	0.874364	2	3	5	4
Capza1	P47753;Q5RKN9;A0A0G2JE27	-0.686923	0.141085	0.850907	0	4	6	2
Capza2	P47754;D6RCW7;A0A0N4SVM0	-0.863543	0.226143	0.850907	1	5	6	4
Capzb	A2AMW0;F7CAZ6	-0.0092834	0.970051	0.983253	0	0	1	0
Cbx3	Q9DCC5;P23198;D3Z313;D3Z1A9	-0.66511	0.308202	0.850907	3	4	5	2
Cbx5	Q61686;D3Z0U2	-0.24476	0.391398	0.850907	1	4	5	3
Ccdc80	Q8R2G6	-0.0707487	0.730314	0.906159	2	3	9	2
Cct2	P80314;A0A1W2P7B7;A0A1W2P6Q3;A0A1W2P828;A0A1W2P8B6;A0A1W2P871	1.22939	0.0301317	0.722396	14	12	19	24
Cct3	P80318;Q3U0I3;E9Q133;F6Q609;F6ZVG8	0.992727	0.0507663	0.850907	9	9	15	20
Cct4	P80315;G5E839;G3UYW5;G3UXF3;G3UXG2	1.10556	0.0434183	0.850907	5	10	13	18
Cct5	P80316;E0CZA1	0.988519	0.0705864	0.850907	8	6	16	14
Cct6a	P80317;A0A571BEL9;B1AT05;Q61390	0.966557	0.0257229	0.722396	10	8	15	14
Cct7	P80313;A0A0N4SV00;A0A0N4SV22;A0A0N4SUI8	0.980532	0.057368	0.850907	7	7	13	13
Cct8	P42932;H3BL49;H3BJB6;H3BLL1;H3BKG2;H3BKR8	1.17869	0.0412194	0.842054	8	6	14	21
Cd109	Q8R422	-0.0890374	0.678627	0.900161	1	8	11	3
Cd44	Q3U8S1;A2APM5;A2APM3;A2APM4;E9QKM8;Q80X37;A2APM1;A2APM2;P15379	0.524178	0.0850439	0.850907	1	3	3	1
Cdc40	Q9DC48	-0.095318	0.781733	0.91442	1	5	6	2
Cdc5l	Q6A068;A0A1W2P7S8;A0A1W2P7Z8;A0A1W2P7H4;A0A1W2P855;A0A1W2P6Q8	-0.359072	0.104904	0.850907	5	13	16	4
Cebpz	A0A0R4J046;P53569;A0A3B2WCE8	-0.681595	0.237404	0.850907	6	14	17	11
Cenpv	Q9CXS4;F6SS03	-1.27199	0.0603027	0.850907	1	3	7	2
Cfl1	P18760;F8WGL3;A0A494B9A7	0.0253166	0.908529	0.949867	6	4	7	7
Cgnl1	B2RSU6;D3Z3H4;Q6AW69	-0.582117	0.18244	0.850907	0	5	10	2
Cirh1a	Q8R2N2	-0.227275	0.318793	0.850907	7	15	14	8
Cit	F6SBR5;D3Z1U0;E9QL53;D3YU89;P49025;D3Z477;D3Z1K6	-0.223548	0.303498	0.850907	1	18	17	11
Ckap4	Q8BMK4	-0.119944	0.593852	0.874364	2	4	9	6
Cltc	Q68FD5;Q5SXR6;F6Z1R4	-0.075953	0.768924	0.911975	19	28	39	25
Col12a1	Q60847;E9PX70;F6WIM8	-0.0481396	0.95765	0.983253	3	34	17	21
Col1a1	P11087;CON__Q862S4	0.192681	0.516534	0.866443	43	52	60	42
Col1a2	Q01149;E0CXI2	0.288928	0.309178	0.850907	27	35	37	30
Col4a1	P02463;A0A1B0GSI7;A0A1B0GRC0;F7CK55;Q63ZW6	0.00917052	0.967888	0.983253	0	3	2	2
Col5a1	O88207;A3KGE7;A0A1D5RMJ0;Q9JLI2;Q64739	0.371517	0.686137	0.900161	2	3	7	3
Col5a2	Q3U962	-0.0625137	0.793564	0.914747	4	8	9	4
Colgalt1	Q8K297	-0.786469	0.255862	0.850907	1	9	7	8
Coro1c	Q9WUM4;E9PX03;E9PZJ0;E9PVJ1;B9EIZ7;Q920M5	-0.220911	0.337183	0.850907	13	16	24	16
Csnk2a1	Q60737;A2ANR6	-0.203776	0.483263	0.861998	1	2	3	2
Ctnna1	P26231;A0A494BAD0;A0A494BAM5;A0A494BBB4;A0A494BBA4;A0A494BA24;Q65CL1	-0.205577	0.279212	0.850907	0	8	14	1
Ctnnd1	P30999;E9Q986;E9Q8Z6;E9Q8Z5;G3X9V2;E9Q904;E9Q901;E9Q903;D3Z2H2;E9Q8Z9;E9Q8Z4;E9Q905;E9Q907;E9Q906;D3Z7H6;E9Q8Z8;D3Z2H7	-0.10434	0.778157	0.912292	2	5	10	2
Cttn	Q60598;Q921L6	-0.111574	0.549144	0.87216	1	4	12	2
Cul4b	A2A432;E9PXY1;J3QJX0	-0.460195	0.414673	0.850907	1	5	5	2
Cyr61	P18406	0.0570722	0.882167	0.948495	2	1	9	2
Dazap1	Q9JII5;Q3UGB5;D3Z4J1	-0.0898458	0.733003	0.906975	0	1	3	2
Dcaf13	Q6PAC3	-0.0482104	0.812633	0.916817	4	7	8	5
Ddb1	Q3U1J4;A0A494BAF6;A0A494B987;A0A494BBJ6	0.296194	0.556639	0.87216	6	15	19	10
Ddx1	Q91VR5;A0A1Y7VM48	-0.330998	0.198506	0.850907	3	7	10	4
Ddx17	Q501J6;Q3U741;Q3TU25	-0.204822	0.306259	0.850907	2	8	11	6
Ddx18	Q8K363;F6ZX28	-0.279139	0.2374	0.850907	5	13	18	6
Ddx21	Q9JIK5	-0.292058	0.646057	0.894594	32	54	59	45
Ddx27	Q921N6;H3BLJ6	-0.307663	0.348061	0.850907	1	18	18	6
Ddx39a;Ddx39	Q8VDW0;D6RHT5	-0.223592	0.260721	0.850907	0	1	2	0
Ddx3x;D1Pas1	Q62167;P16381;Q3V086;Q61496	-0.214863	0.413222	0.850907	5	6	7	7
Ddx41	A0A1S6GWJ4;Q91VN6	-0.416072	0.31419	0.850907	4	3	6	9
Ddx47	Q9CWX9;F6QKD2;A0A0N4SVT1;A0A0N4SWC5;A0A0N4SVK2;A0A0N4SV55;D3YWF9	-0.265164	0.209578	0.850907	5	3	6	3
Ddx5	Q8BTS0;Q61656;S4R1I6;B1ARB9;B1ARC0;S4R1E3	-0.260428	0.188831	0.850907	13	20	24	18
Ddx50	Q99MJ9;A0A1W2P700	-0.716514	0.2647	0.850907	1	7	10	3
Ddx52	Q8K301	-0.286159	0.26599	0.850907	2	5	11	3
Ddx56	Q9D0R4;Q5SVX2	-0.353344	0.383411	0.850907	5	12	17	8
Dhx15	O35286;Q497W9;A0A0G2JG10;A0A0G2JGQ5	-0.265285	0.199683	0.850907	9	18	24	17
Dhx33	Q80VY9;A3QK59;K3W4M7;J3QNQ9	1.33856	0.184634	0.850907	1	5	9	2
Dhx9	E9QNN1;A0A087WPL5;O70133;Q3UR42;A0A0R4J2C3;A0A087WRT3	-0.233299	0.458962	0.860139	41	55	59	50
Dkc1	Q9ESX5;B7ZCL7;F6YUI5;A2AN81;F6S1S5	-0.741037	0.187059	0.850907	8	14	22	11
Dlc1	Q9R0Z9;E9QKB1;A0A0R4J171;E9PXD2	-0.302141	0.289995	0.850907	2	3	2	1
Dmxl1	Q6PNC0;F8WGX5;B0V2P6	-0.187046	0.4954	0.861998	28	8	42	64
Dnmt1	P13864;J3QNW0	-0.20435	0.314216	0.850907	6	15	26	11
Dnttip2	Q8R2M2	-0.187373	0.376374	0.850907	1	9	15	6
Dync1h1	Q9JHU4;F6ZX84	-0.18597	0.519907	0.867018	2	2	11	5
Ebna1bp2	Q9D903;A2ACZ1	-0.106143	0.657513	0.894594	1	10	10	4
Eef1a1	P10126;D3YZ68;D3Z3I8;P62631	-0.093727	0.699021	0.904568	17	19	23	18
Eef1d	E9QN08;Q80T06;P57776;D3YUQ9;A0A0R4J1L2;Q91VK2;A0A0R4J1E2;D3Z7N2;D3YZT9;F6ZFU0;D3YY68	-0.0658478	0.72425	0.904568	4	3	4	5
Eef1g	Q9D8N0	-0.35869	0.180244	0.850907	9	5	8	9
Eef2	P58252	-0.258223	0.324251	0.850907	9	8	13	12
Eftud2	A2AH85;O08810;G3UZ34;G3UXK8	-0.171463	0.481916	0.861998	19	36	41	25
Eif3a	P23116	-0.205005	0.366672	0.850907	5	1	3	4
Eif4a1;Eif4a2	P60843;Q8BTU6;P10630;E9Q561;A0A338P6X5	-0.0802646	0.710198	0.904568	6	6	13	8
Eif4a3;Gm8994	Q91VC3;A0A0N4SVP8;E9PV04;A2AFK7;A0A0N4SVM5;D6RJ60;D6RJ11	-0.18067	0.398482	0.850907	7	12	14	12
Eif5a;Eif5a2	A0A0A0MQM0;P63242;J3QPS8;Q8BGY2	0.148765	0.652709	0.894594	2	2	2	2
Eif6	O55135;A6PWZ2;D6RG53;D6RJJ3;B1AZQ4	-0.201828	0.421385	0.850907	2	5	5	6
Elavl1	P70372	-0.327895	0.14905	0.850907	14	18	21	14
Emg1	O35130;A0A0N4SUL6	-0.253917	0.370853	0.850907	5	7	7	4
Emilin1	Q99K41	0.0789773	0.662649	0.894594	10	18	15	6
Eno1	P17182;Q6PHC1;B0QZL1;B1ARR7;P21550;P17183;B1ARR6;A0A0N4SUX5;D3Z6E4;J3QPZ9;D3Z2S4;A0A0N4SUI6;D3YVD3;Q5SX59;Q5SX60;Q5SX61;A0A0N4SUW8	-0.411915	0.236318	0.850907	12	8	12	17
Epb41l2;Epb4.1l2	O70318;Q80UE5;Q80UE4;Q8C928;A0A1W2P6I5;A0A1W2P7I2;A0A1W2P6H2	-0.416165	0.400471	0.850907	0	3	5	4
Eprs	Q8CGC7;A0A0A6YWH3;A0A0A6YWA4	-0.583251	0.256	0.850907	2	2	5	3
Esf1	Q3V1V3	-1.22315	0.176648	0.850907	1	3	7	2
Farp1	F8VPU2;E9Q805	-0.0622276	0.751676	0.908653	6	19	28	14
Fasn	A0A0U1RNJ1;P19096	-0.226842	0.43747	0.850907	3	1	10	3
Fat1	F2Z4A3;A0A087WRT4;A0A1L1SQU7	0.379562	0.251634	0.850907	3	26	44	14
Fbl	P35550;A0A140LIR6	-0.393379	0.325318	0.850907	10	15	16	14
Fbln2	P37889	0.0959609	0.715603	0.904568	24	35	38	34
Flag-ATP6V0a3	Flag-ATP6V0a3	3.07364	0.0340991	0.722396	9	0	1	0
Flna	B7FAU9;Q8BTM8;B7FAV1;F6XC15;J3JS91;F6Z2C0;F7AVL7	-0.0199718	0.928012	0.963381	46	78	85	59
Flnb	Q80X90	-0.229203	0.304206	0.850907	24	44	59	32
Flnc	Q8VHX6	0.137053	0.507594	0.861998	15	31	40	19
Flot1	O08917;G3UYU4;G3UZZ5;G3UWW8;G3XA73	2.97467	7.59126e-05	0.0086844	22	20	27	26
Flot2	Q60634;Q5SS83	2.69025	0.000328789	0.0208964	24	25	30	25
Fmr1	E9QAT0;Q6AXB7;P35922;D3Z6U8;E9QNF5;E9QAS8;E9QAS9	0.0594124	0.790361	0.914747	2	2	3	1
Fn1	P11276	0.25763	0.432927	0.850907	2	1	1	1
Fus	Q8CFQ9;P56959;G3UXT7;G3UZD2;Q91VQ2	-0.0440656	0.834311	0.926658	3	5	6	3
G3bp1	P97855	-0.133962	0.664734	0.894594	4	3	7	4
Gapdh;Gm3839	A0A0A0MQF6;P16858;S4R257;S4R1W1;A0A1D5RLD8;S4R1W8;S4R1N5;V9GXA7;V9GX06	-0.309958	0.36801	0.850907	9	11	12	10
Gar1	Q9CY66;D3YZ09;F6SL78	-0.160646	0.541441	0.87216	2	6	5	2
Gm10260;Rps18	F6YVP7;P62270;A0A1Y7VKY1;S4R1N6;A0A3Q4EGP3	-0.155405	0.534651	0.87216	5	8	10	6
Gnai2;Gnai1	P08752;B2RSH2;A0A0A6YWA9;P18872;A0A0A6YXN0;A0A0A6YXC2;D3Z2M7;A2AE31;Q8C040;Q8BHK8;A2AE32;P20612;P50149	0.130565	0.51087	0.861998	9	16	15	14
Gnai3	Q9DC51	-0.115929	0.540164	0.87216	3	10	11	7
Gnaq	P21279	-0.0601568	0.75082	0.908653	0	1	3	1
Gnas	P63094;Q6R0H7;A0A571BEI3;Z4YKV1;A0A571BEM2;Q66L47;Q8CGK7;A0A571BE25;A0A571BEG2;A2A610;A0A571BGH5	-0.0846256	0.649546	0.894594	2	7	8	3
Gnb1	P62874;H3BKR2;H3BLF7	-0.238636	0.381599	0.850907	4	9	9	6
Gnb2	P62880;E9QKR0;D3YZX3;D3Z1M1;E9PWM7;D3Z1T4	-0.136318	0.505507	0.861998	4	8	8	6
Gnl3	Q8CI11;A0A2I3BPZ6;A0A2I3BRV9;A0A2I3BR82;A0A2I3BR32	-0.348453	0.274955	0.850907	4	12	14	7
Gpc1	Q9QZF2	-0.513776	0.2349	0.850907	1	7	9	3
Gpc4	P51655;Q8R3X6;Q9R087	-0.259697	0.291979	0.850907	1	8	8	5
Gprc5a	G5E8C3;Q8BHL4	-0.0311407	0.964022	0.983253	1	2	4	4
Grn	Q3U9N4;P28798;H3BJE0;H3BJ90	-0.229813	0.449831	0.859485	6	6	5	9
Grwd1	Q810D6;A0A1B0GSW5;A0A1B0GRR2	-0.0684395	0.724206	0.904568	1	3	5	2
Gtf2i	G3UYD0;Q3UHU8;Q9ESZ8;G3UYJ6;G3UYD7;G3UZU4;G3UWV2;Q99NI3	-0.0752407	0.754468	0.908653	4	4	11	6
Gtpbp4	Q99ME9;A0A217FL53	0.0119266	0.97221	0.983253	4	13	18	7
H2afv;H2afz	Q3THW5;P0C0S6;Q8R029;Q3UA95;G3UWL7	0.356741	0.652709	0.894594	4	4	4	3
H2afx	P27661	0.103821	0.83255	0.926658	0	0	0	0
H2afy	Q9QZQ8	-0.185833	0.778319	0.912292	8	12	13	8
HA-ATP6V1B2;A0A0U1RNU9	HA-ATP6V1B2;A0A0U1RNU9	4.97408	1.75473e-05	0.00250926	5	5	5	5
Hadha	Q8BMS1	-0.0314855	0.872899	0.942073	3	8	12	4
Heatr1	G3X9B1;A0A1Y7VNI1;A0A1Y7VNG8	-0.557162	0.222333	0.850907	16	38	58	32
Hist1h1a	P43275	-0.398558	0.100013	0.850907	3	6	6	3
Hist1h1b	P43276	0.203653	0.583491	0.874364	3	6	8	3
Hist1h1c	P15864	-0.173065	0.508176	0.861998	1	3	3	3
Hist1h1d	P43277	-0.158051	0.492005	0.861998	1	3	2	1
Hist1h1e	P43274	-0.0404921	0.854671	0.940139	2	5	3	1
Hist1h2ah;Hist1h2af;Hist3h2a;Hist1h2ak;H2afj;Hist1h2aa	C0HKE9;C0HKE8;C0HKE7;C0HKE6;C0HKE5;C0HKE4;C0HKE3;C0HKE2;C0HKE1;Q8CGP6;Q8CGP5;Q8BFU2;Q8CGP7;A0A0N4SV66;Q8R1M2;Q8CGP4	0.115011	0.913242	0.951502	2	2	2	2
Hist1h2bf;Hist1h2bp;Hist1h2bb;Hist1h2br;Hist1h2bk;Hist1h2ba;Hist3h2ba;Hist3h2bb	P10853;Q8CGP2;Q64475;Q8CBB6;Q8CGP1;P70696;Q9D2U9;Q8CGP0	0.295291	0.691505	0.903401	0	0	0	0
Hist1h3b;H3f3a	A0A1W2P768;P84228;F8WI35;E0CYR7;E0CYN1	-0.368745	0.654946	0.894594	0	1	1	0
Hist1h4a	P62806	0.157924	0.871216	0.942073	12	21	21	17
Hist2h2aa1;Hist2h2ac	Q6GSS7;Q64523	0.118241	0.866994	0.942073	2	2	2	2
Hmga1	Q3TE85;A0A338P6F6;P17095;A0A338P6E8;A0A338P6D0	-0.413771	0.0722595	0.850907	2	2	2	2
Hmga2	Q6NSP9;P52927	-0.255762	0.381531	0.850907	2	3	4	3
Hmgn1	P18608;A0A3B2W3M7	-0.10457	0.630554	0.893869	2	3	4	2
Hnrnpa0	Q9CX86	-0.118434	0.596582	0.874364	6	15	16	7
Hnrnpa1	Q5EBP8	-0.164458	0.424667	0.850907	0	1	1	1
Hnrnpa2b1	O88569;A0A0N4SUM2	-0.258849	0.24075	0.850907	24	29	32	28
Hnrnpa3	A2AL12;Q8BG05;A2AL13;V9GX38	-0.296444	0.203272	0.850907	24	27	33	26
Hnrnpab	Q20BD0;Q80XR6;Q99020	-0.228264	0.306342	0.850907	10	15	14	15
Hnrnpc	Q9Z204;A0A2I3BQH3;A0A2I3BQW7;A0A1D5RLK6;A0A1D5RMF0;A0A1D5RLM5;Q8BTF8	-0.261771	0.757808	0.908653	8	13	14	11
Hnrnpd	Q60668;F6ZV59;G5E8G0;G3X9W0;E9Q5B6;F6SHF3;A0A0G2JFL4;F7A465;Q9D3U4	-0.218362	0.29442	0.850907	6	11	13	8
Hnrnpdl	D3YTQ3;F6VQH5;Q9Z130	-0.271458	0.206452	0.850907	2	6	9	4
Hnrnpf	Q9Z2X1;J3QM80;J3QMT0;J3QP45;J3QNH2;J3QMV8	-0.394361	0.135308	0.850907	6	11	11	8
Hnrnph1	Q8C2Q7;O35737	-0.0969097	0.59942	0.874665	6	8	8	8
Hnrnpk	P61979;H3BLL4;H3BK96;A0A286YDM3;A0A286YCM2;A0A286YDH1;A0A286YEC4	-0.0803793	0.691765	0.903401	1	0	0	0
Hnrnpl	G5E924;Q8R081;G3UY38;G3UY56;G3UYY3	-0.0878357	0.804823	0.915304	21	26	29	22
Hnrnpll	Q921F4;V9GXB6	0.419427	0.222697	0.850907	1	2	4	2
Hnrnpm	Q9D0E1;B8JK33;B8JK32;A0A3Q4EH91;F6W322;F7C9U3;A0A3Q4L2X3	-0.189007	0.49771	0.861998	26	33	39	33
Hnrnpr	Q8VHM5;F7B5B5;A2AW41;S4R1E9;V9GWW3;G3UXU5;A2AW40	-0.0953166	0.700978	0.904568	3	15	14	11
Hnrnpu	Q8VEK3	-0.207944	0.392142	0.850907	21	33	38	27
Hnrnpul2	Q00PI9	-0.143968	0.787823	0.914747	7	16	16	10
Hoxd13	P70217	-0.545141	0.157248	0.850907	2	3	2	1
Hsp90aa1	P07901;B7ZC50;A2A6A2;B7ZC49	-0.0408514	0.887705	0.949098	5	1	6	5
Hsp90ab1	P11499;E9Q3D6;E9Q0C3;E9PX27;D3Z1R1	-0.108125	0.653234	0.894594	14	12	17	14
Hsp90b1	P08113;F7C312	0.0282137	0.905214	0.949867	4	2	5	8
Hspa5	P20029	-0.106218	0.67981	0.900161	19	18	19	24
Hspa8	P63017;Q504P4;P17156;D3Z5E2	0.00259474	0.992099	0.992099	18	23	30	26
Hspa9	P38647	-0.0138685	0.969035	0.983253	5	12	9	14
Hspd1	P63038;D3Z2F2;D3Z7J9	-0.03974	0.858829	0.941092	10	10	13	11
Hspg2	E9PZ16;B1B0C7;Q05793;A0A571BD72	0.229452	0.41793	0.850907	109	149	154	135
Ik	Q9Z1M8;A0A494BAW7	-0.240729	0.254341	0.850907	1	6	6	3
Ilf2	Q9CXY6	-0.250349	0.398047	0.850907	7	13	18	10
Ilf3	Q9Z1X4	-0.0642374	0.864896	0.942073	0	1	1	0
Imp3	Q921Y2	-0.353194	0.181889	0.850907	1	4	7	3
Imp4	Q8VHZ7;F6VY64;D6RCI8	-1.03039	0.0987814	0.850907	2	4	4	3
Incenp	Q9WU62;A0A494BAW4;A0A494B9T7	-0.317853	0.219456	0.850907	0	5	7	3
Iqgap1	Q9JKF1;A0A0U1RNG5;A0A0U1RPU3	-0.239804	0.355068	0.850907	5	9	19	4
Jup	Q02257	-0.569503	0.355965	0.850907	7	7	5	7
Khdrbs1	Q60749;A0A087WSL3;A0A087WR32;Q9WU01	-0.12319	0.509634	0.861998	6	7	9	7
Kiaa0020	A0A0N4SUH4;Q8BKS9;A0A494BBI7;A0A494BB98	-0.639136	0.315337	0.850907	6	21	26	12
Kif14	E9Q3T3;L0N7N1;A0A0J9YUN5;L0N759	-0.0336155	0.904962	0.949867	1	16	19	11
Kif20a	P97329;A0A494B9Q9;A0A494BBG6	-0.330422	0.430448	0.850907	1	4	10	4
Kif23	E9Q5G3	-0.168551	0.415966	0.850907	6	18	21	11
Klhdc10	Q6PAR0;A0A0J9YTT4;A0A0N4SWA7	-0.248758	0.338185	0.850907	2	1	2	4
Kpna1;Kpna6	Q60960;Q4FJZ2;O35345	-0.183121	0.460144	0.860139	1	2	3	1
Kpna2	P52293;A2A600;A2A601;A6PW68	-0.255679	0.284787	0.850907	5	8	10	4
Kpnb1	P70168	-0.178806	0.438842	0.850907	10	14	18	14
Krr1	Q8BGA5;G3UZA0	-0.160145	0.809692	0.915304	1	4	7	2
Lama5	Q61001	0.0428458	0.818502	0.91981	5	11	25	16
Lamb1	E9QN70;P02469	-0.308701	0.186906	0.850907	2	5	9	4
Lamc1	F8VQJ3;P02468;F6TLW1;F6SFQ3;A2ATM9;Q9R0B6	-0.506208	0.0311976	0.722396	4	8	12	6
Lamtor1	Q9CQ22;A0A0A6YX02	3.86066	0.000923995	0.0442537	8	8	9	7
Lamtor2	Q9JHS3;D3YTS4	1.48489	0.0320319	0.722396	5	2	5	7
Lamtor3	O88653;A0A0G2JGQ3	2.72275	0.00200158	0.0817788	5	2	4	6
Ldha	A0A1B0GSR9;P06151;A0A1B0GSX0;D3YZQ9;A0A1B0GT41;A0A1B0GQX5;A0A1B0GSL7;A0A1B0GRC1;A0A1B0GRS2;A0A1B0GRW9;A0A1B0GS79;D3YVR7;D3YZE4;P00342;A0A1B0GSR2;A0A1B0GRE9	-0.446786	0.301405	0.850907	3	1	5	4
Lgals1	P16045;A0A2R8VHJ0	0.0410669	0.887683	0.949098	5	4	7	4
Lima1	Q9ERG0;A0A2R8VI67;B2BBR6;A0A5F8MPJ5;Q4U4S6;Q8BGB5	-0.193611	0.327978	0.850907	16	14	16	11
Lmna	P48678;D3YUF7	-0.584811	0.407203	0.850907	28	45	52	41
Lmnb1	P14733	0.257806	0.682094	0.900161	4	20	30	13
Loxl2	P58022	-0.374697	0.105196	0.850907	0	5	5	2
Lrrc59	Q922Q8	-0.0816216	0.759329	0.908653	3	3	3	3
Ltbp1	Q8CG19;A0A3Q4EGK3;B1B1E2;A0A3Q4L384	0.164591	0.537183	0.87216	3	12	19	6
Magoh;Magohb	P61327;A0A023T778;Q9CQL1;G3UZW7	0.0694861	0.794947	0.914747	3	4	6	5
Mak16	Q8BGS0	-0.15815	0.400665	0.850907	2	4	4	4
Matr3	Q8K310;A0A494BAZ2;A0A494BAZ7;A0A494BAD4;A0A494B9B1;A0A494B9X1;A0A494BAC5;A0A494B968;A0A494B9C9;A0A494B8Y5;A0A494BAL7;A0A494BB50;A0A494B9Q4	-0.276348	0.416258	0.850907	16	22	28	21
Mcm2	P97310;A0A0N4SVY2	-0.298725	0.205576	0.850907	3	10	18	10
Mcm3	P25206	-0.242043	0.304997	0.850907	4	13	21	4
Mcm4	P49717;A0A2R8VHP7	-0.233479	0.32136	0.850907	3	10	19	6
Mcm5	P49718	-0.160818	0.41331	0.850907	3	6	14	4
Mcm6	P97311;Q3ULG5	-0.274356	0.319141	0.850907	3	9	16	12
Mcm7	Q61881;D3Z6N3;D3Z335;D3Z0J6;D3Z2K9	-0.118947	0.539898	0.87216	2	11	25	8
Mfge8	P21956	-0.041241	0.887553	0.949098	1	10	10	6
Mki67	E9PVX6;A0A1B0GQV9	-0.114649	0.68433	0.900161	11	52	97	27
Mphosph10	Q810V0	-0.403994	0.569141	0.874364	1	4	5	4
Mrto4	Q9D0I8;A2AMV1;D6RCI7	-0.738298	0.145055	0.850907	3	8	9	7
Msn	P26041;Q7TSG6;A0A5F8MPB9;P26043;P26040	-0.301046	0.397989	0.850907	8	4	13	6
Myadm	O35682;A0A0N4SW94	0.825221	0.0238503	0.722396	4	5	6	6
Mybbp1a	Q7TPV4	-0.369091	0.289159	0.850907	26	44	43	32
Myef2	Q8C854;A2ATP6;A2ATP5;F6XJA1;G8JL68	-0.313637	0.282661	0.850907	0	5	13	2
Myh10	Q3UH59;Q61879;Q5SV64;Q8BXF2	0.019673	0.961448	0.983253	7	27	16	13
Myh9	Q8VDD5;A0A2R8VKI5;F2Z494;A0A2R8W6V7;REV__D3YYU4;REV__E9PV98;REV__Q8BX05;REV__B2RW38;E9Q264;A2AQP0	-0.142791	0.531725	0.87216	35	63	70	39
Myl12a;Myl12b	Q6ZWQ9;Q3THE2;D3YV37;Q9CQ19	-0.00333483	0.989556	0.992099	2	4	3	4
Myl6	A0A1W2P6F6;A0A1W2P7Q9;Q60605;A0A1W2P6G5;Q8CI43	-0.0402587	0.871641	0.942073	2	3	3	2
Myo1c	Q9WTI7;Q5ND45	-0.284756	0.340271	0.850907	12	30	35	17
Nat10	Q8K224;A2BH46;E9Q498	-0.180439	0.624237	0.893869	10	31	35	22
Ncbp1	Q3UYV9	-0.0695527	0.738675	0.906975	0	7	11	5
Ncl	P09405	-0.214243	0.376044	0.850907	18	35	33	29
Ncoa5	Q91W39;B7ZC24;B7ZC23	-0.795403	0.424212	0.850907	1	7	9	2
Nedd4	P46935;A0A571BDN7;A0A571BEP7;V9GWV8;Q3V335	0.489399	0.147407	0.850907	3	2	6	4
Nedd9	O35177;A0A0R4J212;A0A286YCE4	0.120522	0.720713	0.904568	19	13	17	20
Nes	Q6P5H2	-0.747975	0.0329281	0.722396	26	41	59	38
Ngdn	Q9DB96	-0.529309	0.119808	0.850907	0	3	6	3
Nhp2	Q9CRB2	-0.154308	0.696601	0.903528	3	4	4	4
Nhp2l1	Q9D0T1	-0.193849	0.452281	0.859485	3	7	6	6
Nid2	O88322;A0A286YCQ5	0.132601	0.578975	0.874364	11	19	25	20
Nifk	Q91VE6;E0CXU3	-0.0450964	0.85289	0.939987	2	10	10	5
Nip7	Q9CXK8;E9Q109	-0.183424	0.611832	0.888243	3	6	9	5
Nle1	Q8VEJ4;F6QAD9	-0.32931	0.136001	0.850907	2	4	4	1
Noc2l	J3QK52;Q9WV70	-0.174249	0.541029	0.87216	3	11	12	7
Noc4l	Q8BHY2	-0.440321	0.103171	0.850907	1	5	7	3
Nol10	Q5RJG1	-0.146923	0.642663	0.894594	1	11	12	5
Nol11	Q8BJW5	0.111369	0.8063	0.915304	0	8	14	9
Nol6	Q8R5K4	-0.122805	0.626368	0.893869	6	15	24	15
Nol7	Q9D7Z3;A0A1Y7VMS4	-0.062363	0.831664	0.926658	0	4	5	3
Nol8	E9QKD1;Q3UHX0;A0A1Y7VJP6;A0A1Y7VNA8;A0A1Y7VN09	-0.489427	0.454441	0.860139	1	6	9	4
Nono	Q99K48	-0.199126	0.343964	0.850907	5	9	13	9
Nop2	E9QN31;Q922K7;A0A0N4SW16	-0.694503	0.289801	0.850907	10	23	27	19
Nop56	Q9D6Z1;E0CXZ0;F7CHQ7;A2APD7;F6USW7;F6U250;F6V095;F7CHP9	-0.153746	0.729464	0.906159	18	32	33	21
Nop58	Q6DFW4;A0A0A0MQ76;A0A087WSU5;A0A087WSL8;A0A087WQ46;A0A087WP00;A0A087WNW0	-0.465691	0.384116	0.850907	14	25	26	20
Npm1	Q61937;Q5SQB0;Q9DAY9;Q5SQB5	-0.111074	0.548735	0.87216	11	14	15	12
Npm3	Q9CPP0	0.0286514	0.893239	0.949867	1	2	3	1
Numa1	E9Q7G0;A0A1B0GSW3;A0A1B0GT61;A0A1B0GSH2;A0A1B0GT38	-0.429749	0.482937	0.861998	3	31	41	9
Nup107	Q8BH74;E9Q4V9;A0A1W2P7R1	-0.796253	0.153487	0.850907	1	11	18	6
Nup133	Q8R0G9	0.683693	0.357774	0.850907	5	18	22	10
Nup160	Q9Z0W3	-0.356051	0.661758	0.894594	4	15	21	12
Nup205	B9EJ54;A0A0J9YUD5;E9Q880	-0.487305	0.578278	0.874364	2	19	21	5
Nup214	Q80U93;A0A0A6YW83	-0.920492	0.0908955	0.850907	1	8	14	1
Nup37	Q9CWU9;A0A1W2P6V2	-0.83041	0.192977	0.850907	0	3	5	1
Nup85	Q8R480;Z4YM95;Z4YLV0	-1.25354	0.0866466	0.850907	2	4	12	2
Nup98	A0A1B0GSX7;Q6PFD9;B2RQL0;A0A140T8J8	-0.088824	0.793405	0.914747	4	15	20	9
Nvl	Q9DBY8	-0.473513	0.12783	0.850907	1	13	15	2
Nxf1	Q99JX7;V9GXF3;V9GXW3;V9GXM5;V9GX96	-0.151929	0.472793	0.861998	3	11	13	8
P4ha1	Q60715;E9Q7B0	-0.721381	0.190833	0.850907	0	4	10	3
P4hb	P09103;E9Q8G8	-0.00718657	0.969439	0.983253	8	4	7	6
Pabpc1	P29341;Q9D4E6;A0A2I3BR37;Q62029;F6ZAX1;A2A5N3;Q8C7D3	-0.270038	0.201552	0.850907	6	7	11	8
Pabpn1;Gm20521	G3UY42;Q8CCS6;D3YUB9;D3Z055;G3UWS5;D3Z5F7;G3UX74;B7ZP52;Q5XFR0	-0.035251	0.865841	0.942073	2	3	5	3
Paics	Q9DCL9;D3Z6P1;D6RCU8	-0.845434	0.12224	0.850907	2	2	3	2
Pak1ip1	Q9DCE5	-0.0695004	0.738915	0.906975	1	3	6	5
Pcbp1	P60335	-0.149351	0.438821	0.850907	4	7	8	6
Pcbp2	A0A2R8VHP9;Q3TT81;A0A2R8VI12;A0A2R8VI71;A0A2R8VHN3;A0A2R8VKF0;A0A2R8VI73;A0A2R8VKN0;A0A2R8W6U6;A0A2R8VI15;A0A2R8VHI3;A0A2R8W6H3;A0A0R4J044;A0A087WRH3;A0A087WR61;A0A1L1SQ99;A0A1L1SRP9;A0A1L1SUS5;A0A087WSI1;P57724	-0.232265	0.270667	0.850907	0	0	0	0
Pcolce	Q61398;D3YUE2;A0A0G2JE29;D3YZE3;D3YWH0	-0.218984	0.365781	0.850907	4	5	11	6
Pdcd11	Q6NS46	-0.416128	0.402613	0.850907	16	48	52	33
Pdia3	P27773	-0.166502	0.588545	0.874364	4	1	4	5
Pelp1	Q9DBD5;Q9D4T3	-0.193634	0.474715	0.861998	1	3	4	1
Pes1	Q5SQ20;Q9EQ61	-0.538094	0.390908	0.850907	1	7	8	2
Pgk1	P09411;S4R2M7;P09041	-0.365945	0.384555	0.850907	4	5	4	7
Phb2	O35129;F6Q8V7;F6QPR1	0.330521	0.305727	0.850907	3	1	2	3
Phip	F8VQ93;Q8VDD9;A0A087WR26;A0A087WPP7;A0A087WP89;A0A3B2WB73;A2AHJ4;Q921C3	-0.262454	0.417724	0.850907	2	14	20	3
Pkm	P52480;A0A1L1SU37;A0A1L1SQV8;A0A1L1SUV0;A0A1L1SSN6;A0A1L1STV8;A0A1L1ST52;A0A1L1SVH2;E9Q509;G3X925;P53657	-0.309272	0.442076	0.851406	13	9	17	17
Plec	Q9QXS1;E9Q3W4;A0A3B2W7J8;A0A0R4J218;A0A0R4J223;E9Q9J6;A0A0R4J221;E9PW24	-0.224185	0.25482	0.850907	216	338	349	265
Plod3	Q9R0E1;F6W3Q8	-0.636044	0.478858	0.861998	3	9	7	9
Plrg1	Q922V4;D3Z4V1;F8WI31	-0.327416	0.183246	0.850907	3	5	8	5
Pnn	O35691;Q3TUQ5;A0A1W2P6S1	-0.223576	0.38984	0.850907	3	7	8	3
Pno1	Q9CPS7	-0.0599926	0.755623	0.908653	1	2	2	3
Polr2a	A0A0R4J0V5;P08775	-0.537235	0.182594	0.850907	6	24	37	11
Polr2b	Q8CFI7	-0.315432	0.363827	0.850907	4	23	25	13
Ppan	Q91YU8;A0A1L1SRW3	0.185974	0.428241	0.850907	1	8	5	2
Ppia	P17742;A0A1L1SST0;A0A1L1SRX5;V9GXC1;V9GX31	-0.078107	0.773606	0.911975	4	2	2	3
Ppp1ca	P62137	-0.158132	0.411339	0.850907	2	3	4	3
Ppp1cc	P63087;A0A0G2JGC1;A0A0G2JFF1	-0.218503	0.470246	0.861998	0	1	1	0
Ppp1r9b	Q6R891	-0.120709	0.594066	0.874364	2	7	8	3
Ppp2r1a	Q76MZ3;H3BIV7;H3BLQ0;H3BLE7;Q3TTF6;H3BKU1;G3UWS4;Q7TNP2;H3BK50;G3UWL2	-0.233597	0.434487	0.850907	4	4	7	3
Prc1	G3UY19;G3UW86;G3UWQ7;Q99K43;G3XA79;G3UXT4;G3UYX6;G3UXB1;G3UYZ3	-0.273245	0.289004	0.850907	1	9	13	3
Prpf19	Q99KP6	-0.201503	0.331164	0.850907	11	17	17	14
Prpf8	Q99PV0;B7ZC27	-0.20698	0.43252	0.850907	22	51	68	42
Psip1	Q99JF8;A2BI12;F6RB63;Q9JMG7;P51859;Q3UMU9	-0.0869252	0.705165	0.904568	2	4	9	5
Psmc3	A2AGN7;B7ZCF1;O88685;A0A087WPH7;F6Q2E3	-0.0273953	0.899253	0.949867	1	4	3	2
Psmd2	Q8VDM4;A0A338P6S9;A0A338P7H4	-0.353967	0.166238	0.850907	3	3	4	3
Psmd3	P14685;F7B7L8	-0.261575	0.244925	0.850907	2	2	3	3
Psmd7	P26516	-0.110578	0.647865	0.894594	1	1	2	2
Ptbp1	Q8BGJ5;Q922I7;Q8CB58;P17225;E9QMW9;F7DCW4;F7AXP1;E9Q279;E9Q0W3;E9PZ39;A0A1W2P7W3;B2RU80	-0.12089	0.593189	0.874364	11	17	21	14
Ptbp3	G8JL74;G3UXA6;Q8BHD7;G3UZ01;G3UY95;F7C521;G3UXZ8;G3UXZ6	0.154921	0.544306	0.87216	2	8	7	2
Ptrf	O54724	-0.0649508	0.754264	0.908653	3	7	10	6
Pwp2	Q8BU03	-0.672707	0.0852471	0.850907	5	12	14	9
Pxdn	Q3UQ28;A0A1W2P6L9;D3Z5M7	0.141743	0.710451	0.904568	3	6	10	3
Racgap1	Q9WVM1;E9Q9N9;E9Q851;F6WD40	-0.198448	0.347703	0.850907	14	33	31	22
Rad21	Q61550;A0A2I3BS25;R4GML2;A2AU37	-0.0105123	0.972939	0.983253	3	8	10	3
Raly	A2AU62;Q64012	-0.405863	0.504972	0.861998	2	2	2	2
Ran;1700009N14Rik	P62827;Q14AA6;Q61820	-0.362638	0.229359	0.850907	6	11	13	11
Ranbp2	Q9ERU9	-0.437589	0.413827	0.850907	3	44	69	17
Rangap1	P46061;A0A2R8VHK9;A0A2R8W753	-0.220978	0.36996	0.850907	7	14	21	10
Rap1b;Rap1a	Q99JI6;A0A0G2JDL9;P62835;A0A1W2P777;A0A0G2JED9;A0A0G2JE52	0.00894048	0.987012	0.992099	1	3	3	2
Raver1	Q9CW46;A0A1L1SRY4	-0.17803	0.575724	0.874364	7	4	6	9
Rbm14	Q8C2Q3;E9QL13;J3QN51;J3QPT3;B0LM42;F7BGR7	-0.11197	0.562716	0.872286	7	11	15	10
Rbm19	Q8R3C6;A0A0J9YUT8	-0.775484	0.0836616	0.850907	3	9	19	7
Rbm22	Q8BHS3	-1.00557	0.16863	0.850907	0	8	8	2
Rbm28	Q8CGC6;F6SB18	-0.614639	0.306287	0.850907	4	12	20	5
Rbm3	O89086;Q8BG13;S4R2M6	-0.569556	0.0581519	0.850907	1	3	3	2
Rbm39	Q8VH51;B7ZD61;F7AA45;E9Q8F0;B7ZD63	-0.682545	0.121864	0.850907	3	4	5	2
Rbmxl1	Q91VM5;A0A2I3BRL8;A0A2I3BQC0	-0.0312257	0.944168	0.978377	3	5	5	3
Rcc1	Q8VE37;Q6PFB2;A2CER2	-0.198191	0.452248	0.859485	8	13	14	15
Rcl1	Q9JJT0;A0A494BAM2	-0.0411989	0.901119	0.949867	3	9	9	3
Rpa1	Q5SWN2;Q8VEE4	-0.218695	0.278749	0.850907	0	4	7	4
Rpf2	Q9JJ80;G3X926;S4R1Y5;S4R2H5;S4R2R2	-0.828151	0.24302	0.850907	6	10	15	7
Rpl10;Rpl10l	Q6ZWV3;I7HLV2;P86048;A0A1B0GXC3	0.207284	0.741898	0.906975	2	5	6	3
Rpl10a	A0A3B2WBL1;Q5XJF6;A0A3B2WDD2;P53026;A0A3B2W824;A0A3B2W820;A0A3B2WCA5;D6RE43	-0.27575	0.207344	0.850907	4	7	8	8
Rpl11	Q9CXW4;A2BH06	-0.411679	0.0737682	0.850907	2	6	6	4
Rpl12	P35979	-0.277454	0.213366	0.850907	7	8	7	7
Rpl13	P47963	-0.105755	0.665443	0.894594	3	4	5	3
Rpl14	Q9CR57;A0A1L1SUF6	-0.111541	0.574787	0.874364	3	5	5	3
Rpl17	Q6ZWZ7;Q9CPR4;B2RY53	-0.258648	0.270616	0.850907	1	4	6	4
Rpl18	A0A1B0GQU8;P35980;A0A1B0GSS8;A0A1B0GSA8;A0A1B0GSF7;A0A1B0GRZ3;A0A1B0GS28	-0.443442	0.225855	0.850907	1	5	3	2
Rpl21	Q9CQM8;O09167	0.0690431	0.80508	0.915304	1	3	3	1
Rpl22	P67984	-0.435879	0.176911	0.850907	2	3	3	3
Rpl23	P62830;A2A6F8	-0.39505	0.0815215	0.850907	4	5	9	6
Rpl23a	P62751	-0.213168	0.396014	0.850907	3	7	8	7
Rpl27	P61358;A2A4Q0	-0.217691	0.276358	0.850907	4	6	7	6
Rpl27a	P14115	-0.217248	0.413933	0.850907	2	4	5	1
Rpl3	P27659;A0A087WQK0;A0A087WNS0;A0A2R8VHN4;Q9CQ09;E9PWZ3	-0.177062	0.356868	0.850907	3	12	10	6
Rpl30	P62889;A0A2I3BQF4	-0.190394	0.473734	0.861998	1	6	6	2
Rpl31	P62900;A0A0A6YX26;A0A0A6YXL3	-0.299411	0.266572	0.850907	2	2	3	2
Rpl38	Q9JJI8	-0.79088	0.0232697	0.722396	1	4	3	4
Rpl4	Q9D8E6	-0.187193	0.523738	0.870151	4	10	7	7
Rpl5	P47962;D3YYV8	-0.198188	0.347888	0.850907	3	7	9	6
Rpl6	P47911;A0A0J9YU32	-0.259943	0.216862	0.850907	3	6	9	4
Rpl7	P14148;F6XI62	0.0286529	0.919708	0.956497	3	9	4	5
Rpl7a	P12970;V9GX35	0.0593124	0.793945	0.914747	4	7	11	7
Rpl7l1	Q9D8M4;A0A3B2WD11	-0.556379	0.0795273	0.850907	1	4	4	2
Rpl9	A0A140T8T4;P51410;A0A0G2JES3;D3Z629;D3YZT0;A0A0G2JFQ3;S4R1R7	-0.180089	0.4	0.850907	3	4	8	3
Rplp0	P14869;S4R1N1;D3YVM5	-0.272157	0.322744	0.850907	8	6	9	8
Rplp2	P99027;A0A5F8MPY2	-0.436012	0.0721145	0.850907	3	2	3	3
Rps10	P63325;Q3UW83;A0A338P7K4;A0A3B2W864;A0A338P731	-0.0842265	0.702882	0.904568	3	2	3	4
Rps11	P62281;A0A1B0GRR3;A0A1B0GSE8	-0.231677	0.302542	0.850907	3	5	8	5
Rps12	Q6ZWZ6;F7AEH4;A0A1W2P7A1;P63323	0.177365	0.556223	0.87216	2	2	4	2
Rps13	P62301;Q921R2;A0A0U1RQ71	-0.206914	0.32379	0.850907	7	11	9	10
Rps14	P62264;D3YVF4;D3Z7I1;A0A494BAS4	-0.206589	0.277561	0.850907	5	8	9	5
Rps15a	P62245;F8WJ41;D3YVB4;D3Z712	-0.209384	0.378107	0.850907	4	6	6	4
Rps16	P14131	-0.128916	0.494185	0.861998	4	8	8	6
Rps17	P63276	-0.205022	0.356011	0.850907	3	7	6	7
Rps19	Q9CZX8;D3YUT3;D3Z722;D3YUG3;D3Z5R8;S4R223	-0.204432	0.322404	0.850907	3	7	6	5
Rps2	P25444;D3YVC1;D3YWJ3	0.0626888	0.808731	0.915304	4	9	8	4
Rps20	P60867	-0.265427	0.228459	0.850907	3	3	2	3
Rps23	P62267	-0.325843	0.167663	0.850907	4	6	5	4
Rps24	A0A286YEB7;P62849	-0.0512792	0.897757	0.949867	1	4	4	2
Rps25	A0A1L1SQA8;P62852	-0.28325	0.385359	0.850907	3	2	4	3
Rps27	A0A0G2JDW7;Q6ZWU9;A0A0G2JG29;A0A0G2JEX7	-0.243931	0.337877	0.850907	0	0	1	1
Rps27a;Gm8797;Uba52;Ubc;Ubb	P62983;A0A0A6YW67;E9Q9J0;E9Q5F6;Q5SX22;P0CG49;P0CG50	0.210527	0.608964	0.88633	0	2	2	2
Rps3	P62908;D3YV43;A0A140LI77	-0.149387	0.513754	0.864316	12	19	18	18
Rps3a	P97351	-0.212669	0.281868	0.850907	8	13	16	9
Rps4x	P62702;V9GWY0	-0.258319	0.249609	0.850907	13	17	16	15
Rps5	Q91V55;D3YYM6;D3Z1S8;P97461	-0.237235	0.257339	0.850907	7	8	11	8
Rps7	P62082	-0.248775	0.359258	0.850907	7	11	12	10
Rps8	P62242	-0.347611	0.0943204	0.850907	3	10	12	7
Rps9	Q6ZWN5;F7CJS8;D3YWH9;Q9CXW7;D3Z673	-0.331375	0.235087	0.850907	3	7	6	4
Rpsa	P14206;A0A1L1SRW0;A0A1L1SUK3	0.440355	0.356353	0.850907	4	3	5	5
Rragc	Q99K70;B1AWT2;B1AWT3;Q7TT45;B1AWT4	0.883462	0.0136252	0.4871	3	0	3	7
Rrbp1	A2AVJ7;Q99PL5	-0.200665	0.372572	0.850907	2	15	16	2
Rrp12	Q6P5B0	-0.456516	0.339852	0.850907	0	6	4	3
Rrp8	Q9DB85;E9PVA2	0.185921	0.684876	0.900161	1	5	11	3
Rrp9	Q91WM3	-0.321115	0.221924	0.850907	2	11	12	7
Rrs1	Q9CYH6	0.112446	0.635685	0.894594	2	6	7	2
Rsl1d1	Q8BVY0;A0A2R8VHW2	-0.311524	0.406052	0.850907	4	16	20	10
Rtcb	Q99LF4	-0.57835	0.0325465	0.722396	1	3	5	2
Ruvbl1	P60122;D3YW60	0.0263011	0.90212	0.949867	3	6	7	6
Safb	S4R1M2;D3YXK2	-0.0797861	0.843441	0.931774	3	11	9	8
Serpine1	G5E899;P22777	-0.486369	0.0854596	0.850907	8	9	13	8
Serpinh1	P19324;A0A140LHR4;A0A140LHK0;A0A140LHD6	0.0513859	0.869029	0.942073	9	9	15	13
Sf3a1	Q8K4Z5	-0.276531	0.365805	0.850907	11	17	22	14
Sf3a2	G3UVU2;Q62203;D3YW09;D3Z5A6	-0.638272	0.346704	0.850907	2	4	10	5
Sf3a3	Q9D554	0.378747	0.558141	0.87216	4	12	16	9
Sf3b1	G5E866;Q99NB9;A0A087WNS2	-0.193681	0.56072	0.87216	15	36	40	27
Sf3b2	Q3UJB0;A0A494B9S9	-0.175541	0.664437	0.894594	4	14	22	10
Sf3b3	Q921M3	-0.19582	0.486801	0.861998	11	26	34	22
Sf3b4	Q8QZY9	0.0430592	0.952133	0.983069	1	3	3	2
Sf3b6	A0A1W2P7L7;P59708	-0.434521	0.415194	0.850907	0	4	4	2
Sfpq	Q8VIJ6	-0.177187	0.373531	0.850907	6	6	15	10
Sh2d3c	Q9QZS8	0.126527	0.626445	0.893869	15	7	10	19
Skiv2l2	Q9CZU3	-0.0511596	0.808939	0.915304	1	5	18	5
Slc25a5	P51881	-0.165716	0.46298	0.861998	3	5	6	7
Smarca5	Q91ZW3;Q6PGB8;F6Z6F4;Q8BS67	-0.22667	0.409504	0.850907	16	39	42	34
Smc1a	Q9CU62;S4R179	0.239152	0.597391	0.874364	3	13	26	9
Smc3	Q9CW03	-0.159137	0.580069	0.874364	1	14	26	6
Smu1	Q3UKJ7	0.0837325	0.78467	0.914747	6	10	12	11
Snrnp200	Q6P4T2	-0.114865	0.74676	0.908653	25	60	83	42
Snrnp40	Q6PE01	0.291424	0.403385	0.850907	4	8	10	7
Snrpa1	P57784;G5E883;A0A0U1RNZ6	-0.455804	0.27851	0.850907	3	9	12	7
Snrpd1	P62315;A0A3Q4L381;A0A3Q4L2W0	0.0156254	0.971191	0.983253	2	3	3	2
Snrpd2	P62317	0.159395	0.529225	0.87216	2	3	4	2
Snrpd3	P62320;A0A1W2P7K5	-0.111882	0.713948	0.904568	3	3	5	3
Snrpe	P62305;E9Q4F4;E9Q0W8	-0.0901017	0.770059	0.911975	3	4	4	2
Snrpn;Snrpb	P63163;P27048;A0A0G2JGN4	-0.166141	0.498671	0.861998	3	6	5	3
Snw1	A0A0B4J1E2;Q9CSN1	0.00486522	0.981549	0.990204	2	12	14	5
Son	H9KV00;H9KV01;H9KV15;Q9QX47;H9KV02;F7CU80	0.108869	0.695735	0.903528	1	4	11	2
Sptan1	A3KGU5;E9Q447;A3KGU7;A3KGU9;A3KGU4;A0A5F8MQC3	-0.0747313	0.676119	0.900161	0	0	0	0
Sptbn1	Q62261;A0A0A0MQG2;Q68FG2;A0A494BBH5;E9Q397;Q3UGX2;P15508;D3YWH8	-0.0687447	0.857854	0.941092	4	10	15	4
Sqstm1	Q64337;D3YZJ1;F6VD69	0.0906373	0.721484	0.904568	0	3	2	2
Srsf1	Q6PDM2;H7BX95;F7AI47	-0.290198	0.229298	0.850907	1	6	5	5
Srsf10	Q3TFP0;Q9R0U0	-0.0199118	0.946162	0.97867	3	5	5	4
Srsf3	P84104	-0.40136	0.100397	0.850907	1	3	4	3
Srsf7	A0A3Q4EH04;A0A3Q4L335;A0A3Q4L393;Q8BL97;A0A3Q4EGP0	-0.145334	0.505672	0.861998	2	4	4	4
Ssb	P32067;A2AR07;F6SXM5;D6RI87	-0.400842	0.133829	0.850907	4	12	15	9
Ssrp1	A2AW05;Q08943	0.0522515	0.772253	0.911975	4	6	6	3
Stag2	A2AFF6;O35638	0.012542	0.956165	0.983253	0	6	11	4
Supt5h	O55201;A0A140LJ34	-0.197582	0.469819	0.861998	3	10	10	7
Supt6h	Q62383	-0.477973	0.217435	0.850907	5	15	22	11
Syncrip	A0A0R4J259;Q7TMK9;G3UZI2;G3V018;G3UZ48;G3UXJ6;G3UWM1;G3XA76;G3UY67;G3UYK7	-0.0285076	0.880562	0.948495	7	14	15	9
Tardbp	Q921F2;Q6VYI4;Q6VYI5;Q8BLD4;Q8R0B4;A0A087WRZ5;A0A087WR97;A0A087WSE4;A0A087WQA5;A0A087WSH7;H3BJV1;A0A087WRP4;A0A087WP57;A0A087WS74;A0A087WNY6;A0A087WQX8;A0A087WS17;A0A087WSC6	-0.179601	0.348083	0.850907	6	9	12	7
Tbl3	Q8C4J7;F6YAR3	-0.775811	0.204069	0.850907	14	23	30	20
Tcirg1	Q9JHF5;F6XRE6;A0A494B9E3;F6ZFB8;Q920R6	2.59151	0.0246957	0.722396	18	19	22	22
Tcof1	H3BL37;O08784;H3BIX0;F6R3V4;H3BK88	0.0389081	0.890537	0.949867	0	2	3	6
Tcp1	P11983;F2Z483;A0A3B2WDE2	1.00716	0.0501612	0.850907	11	10	17	21
Thbs1	P35441	0.120792	0.676732	0.900161	0	0	0	0
Thrap3	Q569Z6;Q8BZN7;F6YSQ2;F7AB07	0.0985898	0.616957	0.893015	1	4	6	1
Tjp1	B9EHJ3;P39447;A0A0U1RPW2;A0A0U1RPB2	-0.236393	0.273163	0.850907	5	10	23	7
Tln1	P26039;E9PUM4;A0A1L1SQ51;Q71LX4;Q8CDM9;A0A1L1SRI1;A0A1L1SQP9;F6S1V7;F6SX70;A2AIM2	-0.333727	0.415879	0.850907	12	23	47	17
Tmem55b	F8WHW3;Q3TWL2;E0CYE6;E0CZF6;E0CZ18	0.94745	0.235121	0.850907	3	1	3	4
Tmod3	Q9JHJ0;A0A1L1SQ12;A0A1L1SR42;A0A1L1SU70;Q9JKK7;P49813	-0.101863	0.685651	0.900161	6	6	7	2
Tmpo	Q61029	-0.043283	0.910012	0.949867	1	2	5	3
Tmpo	Q61033	-0.370334	0.142866	0.850907	4	10	13	8
Tnc	Q80YX1;Q80YX0	0.082037	0.724287	0.904568	3	11	12	3
Top1	Q04750	-0.0116234	0.964003	0.983253	2	8	8	3
Top2a	Q01320	-0.147703	0.479187	0.861998	31	43	56	54
Top2b	Q64511;F6U5K2;F6XX57	-0.130168	0.65699	0.894594	22	36	42	32
Tpm1	P58771;Q8BSH3;E9Q454;E9Q452;E9Q450;Q8BP43;F8WID5;S4R2U0;G5E8R0;G5E8R1;E9Q455;B7ZNL3;E9Q453;G5E8R2;E9Q456;E9Q448;A2AIM4;CON__Q3SX28;P58774;A2AIM5	0.0393811	0.899072	0.949867	1	0	10	1
Tpp2	Q64514;A0A087WRC0;Q05DJ9;A0A087WP19;A0A087WQR6	-0.158863	0.459657	0.860139	1	3	12	7
Tpr	Q7M739;F6ZDS4;F6RX08	0.681419	0.368355	0.850907	2	29	43	8
Tra2a	A0A0N4SVC2;E9QP00;Q6PFR5	-0.294885	0.228934	0.850907	2	5	4	3
Tra2b	F8WJG3;P62996	-0.353586	0.593002	0.874364	4	7	8	6
Trp53;Tp53	I7HIK9;Q80ZA1;A0A158SIS7;P02340	0.00422889	0.989503	0.992099	1	3	4	3
Tuba1a;Tuba3a	P68369;P05214	-0.260168	0.359542	0.850907	1	0	1	0
Tuba1b	P05213;A0A2R8VHF3;Q3UX10	-0.468526	0.75609	0.908653	0	0	0	0
Tuba1c	P68373;Q9JJZ2	-0.248407	0.419917	0.850907	0	0	0	0
Tubb2b;Tubb2a	Q9CWF2;Q7TMM9	-0.238837	0.297881	0.850907	2	2	1	2
Tubb4b;Tubb4a	P68372;Q9D6F9;G3UZR1	-0.258862	0.326252	0.850907	2	3	3	3
Tubb5	P99024;A0A1D5RM76	-0.306017	0.229428	0.850907	4	5	5	5
U2af1	Q9D883;G3UW94;A0A494B947;A0A494BA95;A0A494B9X9;E9Q809;F8WH71;E9Q5Y2;E9PUZ3;E9Q1I7;E9Q5J3;Q8BGJ9;E9PWX6;E9PWM2	0.0252967	0.901785	0.949867	1	5	4	2
U2surp	Q6NV83;A0A087WRG2	-0.1215	0.59322	0.874364	0	2	5	1
Ubtf	A2AWT6;A2AWT7;A2AWT5;P25976;G3UZW9;E9Q4A8	-0.241302	0.40066	0.850907	2	2	3	1
Uhrf1	Q8VDF2;E9Q5Y5	-0.0629754	0.762195	0.910179	17	28	25	22
Upf1	Q9EPU0	-0.492843	0.0547456	0.850907	2	3	7	3
Urb1	E9PU96;Q571H0	0.0518917	0.834316	0.926658	1	9	18	9
Urb2	E9Q7L1;G3UX45	-0.485312	0.315155	0.850907	1	9	13	4
Utp14a	Q640M1	-0.199978	0.389347	0.850907	1	5	12	5
Utp15	Q8C7V3	-0.0438877	0.843809	0.931774	3	12	15	9
Utp18	Q5SSI6	-0.230824	0.41904	0.850907	2	14	15	4
Utp3	Q9JI13	-0.164457	0.559293	0.87216	2	5	11	4
Utp6	Q8VCY6	-0.00422938	0.99115	0.992099	1	6	12	5
Vcp	Q01853	-0.216586	0.440514	0.851264	6	1	12	7
Vim	P20152;A0A0A6YWC8;A2AKJ2;P15331;G3X981;A0A2R8W6R6;G5E846;P46660;Q6IMF0;A0A0R4J036;P03995;CON__P78386;CON__Q14533;CON__P78385;Q9Z2T6;CON__Q6NT21;CON__Q61726;E9Q1Y9;CON__O43790;D3YZ35;P97861;Q9ERE2;P08553;P08551	-0.126647	0.788979	0.914747	49	65	69	60
Wbp11	Q923D5;A0A0N4SWF7	-0.028532	0.909932	0.949867	1	2	3	2
Wdr1	O88342;A0A0J9YU05	-0.229562	0.503354	0.861998	4	2	3	4
Wdr12	Q9JJA4;D3Z369	-0.195814	0.498963	0.861998	3	7	12	6
Wdr3	Q8BHB4;H3BJD8;H3BLC1	-0.516639	0.205226	0.850907	9	22	31	18
Wdr36	Q3TAQ9;Q3TA68	-0.56933	0.205108	0.850907	10	22	31	20
Wdr43	Q6ZQL4;A0A3Q4EHN7;A0A3Q4EGD3	-0.675961	0.145401	0.850907	10	19	21	20
Wdr46	Q9Z0H1;A0A3Q4EBZ6	-0.31933	0.248702	0.850907	8	15	15	9
Wdr7	Q920I9;A0A494B9P4;Q8C711;A0A494B9S5	-0.131138	0.584093	0.874364	15	5	16	27
Wdr75	Q3U821;D3Z504	-0.481842	0.234964	0.850907	5	17	21	14
Xrcc6	A0A0R4J187;P23475;A0A2R8VHZ9;E9PZD4;E9Q163	0.0763957	0.807011	0.915304	1	7	7	5
Xrn2	Q9DBR1	-0.10471	0.618241	0.893015	0	5	13	4
Ybx1	P62960;A2BGG7;A0A0A0MQD2;B2RUF0;Q9Z2C8	-0.241561	0.274232	0.850907	5	4	4	1
Yes1	Q04736;A0A0J9YUV2	-0.752211	0.131721	0.850907	0	5	4	2
Znf326;Zfp326	A0A0R4J098;O88291;D3YXQ7;D6RG92	-0.348979	0.573655	0.874364	1	7	9	2

## Sheet: Flag -aa_VS_FullMedia
Gene names	Protein IDs	logFC FlagTwo_of_imputed	P.Value FlagTwo_of_imputed	adj.P.Val FlagTwo_of_imputed	Unique peptides Replicate 1	Unique peptides Replicate 2	Unique peptides Replicate 3	Unique peptides Replicate 4
A2m	Q61838;D3YUI3	-0.309833	0.683308	0.95268	35	35	39	27
Acin1	F6RJ39;Q9JIX8;Q52KR6;B8JJ92;B8JJ91;B8JJ90;F6Q8C0;B8JJ89	0.257692	0.228221	0.940959	13	11	7	15
Acta2;Actg2	P62737;P63268;D3YZY0;A0A494B9T3;A0A0U1RQ96;D3Z2K3	0.0773719	0.81867	0.976615	1	1	2	1
Actb	P60710;E9Q1F2;E9Q5F4;G3UZ07;E9Q606;F8WGM8;E9Q2D1;F6WX90;V9GXQ2;E9Q3M9	-0.429097	0.433241	0.940959	2	2	2	1
Actc1;Acta1	P68033;P68134;A0A1D5RM20	0.0643979	0.802221	0.97528	1	2	1	2
Actg1	P63260;B1ATY1;G3UYG0	0.116774	0.589861	0.95268	2	3	2	2
Actn1	Q7TPR4;A1BN54	-0.00728549	0.980838	0.999665	41	39	40	36
Actn4	P57780;A0A1L1SV25;E9Q2W9;A0A1L1SVJ6;D3Z0L8;D3Z761;A0A1Y7VMW4	0.0278538	0.917925	0.981183	39	36	40	33
Actr2	P61161	0.374606	0.268518	0.940959	7	8	7	4
Actr3	Q99JY9;A0A087WRA1;A0A087WQ14;A0A087WP86;A0A087WS98;Q641P0;A0A087WPR6;A0A087WQ83	0.489904	0.161369	0.940959	10	15	14	11
Ahctf1	Q8CJF7;F6SJR1;F6QTR3;F6S6E4	0.377089	0.266802	0.940959	24	6	2	10
Ahnak	E9Q616;A0A494BBD5;G5E8K8;A0A494B8Y7	-0.166447	0.496372	0.940959	19	19	7	12
Alb	P07724	-0.562355	0.468405	0.940959	41	47	42	37
Alyref;Alyref2	O08583;G3X9I4;Q9JJW6	0.0999574	0.722777	0.959726	6	3	2	4
Anxa2	B0V2N7;P07356;B0V2N8;B0V2N5	0.193362	0.497966	0.940959	1	7	2	4
Apob	E9Q1Y3;E9Q414	-1.45946	0.0174058	0.940959	3	2	3	2
Arpc1b	Q91Z25;Q9WV32;F6THG2;F6VVE6;D3Z6S0	0.379165	0.171018	0.940959	7	9	9	5
Arpc2	Q9CVB6;D3YXG6	0.394279	0.190952	0.940959	4	4	9	3
Arpc3	Q9JM76;H7BWZ3;A0A0G2JFK7;D3Z2F7;D3Z2F8	0.39416	0.191574	0.940959	4	2	3	3
Arpc4	P59999;Q3TX55;E9PWA7	0.383665	0.226096	0.940959	5	6	7	3
Atad2	G3X963;Q8CDM1	0.0730054	0.74519	0.959726	11	4	2	4
Atad3	Q925I1;H3BKI6;H3BK90;V9GWS5;V9GWS6	-0.244462	0.406096	0.940959	10	7	16	4
Atp5a1	Q03265;D3Z6F5;D6RJ16	0.0350018	0.883544	0.981183	4	6	2	3
Atp6ap1	Q9R1Q9;Q3TKX1;B7FAU3;B7FAU7;F6X9J0;F6ZE56	-0.216122	0.477228	0.940959	12	8	11	5
Atp6ap2	Q9CYN9	-0.513919	0.346428	0.940959	7	8	7	7
Atp6v0a1	K3W4T3;Q9Z1G4;A2A599	0.524524	0.169191	0.940959	16	10	17	14
Atp6v0a2	P15920;A0A0G2JFS2	0.955287	0.17599	0.940959	7	6	11	6
Atp6v0c	E9Q9C5;P63082	0.555329	0.256937	0.940959	3	2	3	3
Atp6v0d1	P51863	0.533007	0.526777	0.940959	20	19	23	20
Atp6v1a	P50516;D3Z1B9;D3YWH3;D3YZ23	0.77933	0.0817647	0.940959	28	26	31	33
Atp6v1b2	P62814;Q91YH6	1.02713	0.143734	0.940959	4	4	4	4
Atp6v1c1	Q9Z1G3;A0A2I3BPD0;A0A2I3BQD9;D3Z5W3;Q99L60	0.58524	0.113146	0.940959	5	3	14	6
Atp6v1d	P57746	1.05126	0.112597	0.940959	5	5	5	5
Atp6v1e1	P50518;A0A0N4SW07;A0A0N4SW34;A0A0N4SWA3;Q9D593	1.27121	0.122992	0.940959	7	5	10	6
Atp6v1g1	Q9CR51	0.200759	0.659866	0.95268	3	3	5	5
Atp6v1h	Q8BVE3;A0A0A6YX18;A0A0A6YWP6;A0A0A6YVU0;A0A0A6YW86	0.73326	0.0831172	0.940959	13	7	17	14
Bag2	Q91YN9;A0A087WNX9	0.82884	0.0924769	0.940959	5	5	8	8
Banf1	O54962	0.165391	0.441043	0.940959	8	6	5	7
Baz1b	Q9Z277	0.393682	0.387609	0.940959	41	21	11	28
Bclaf1	A0A087WRN1;A0A087WQA0;F8WI22;Q8K019;A0A087WRF8	0.31656	0.183538	0.940959	9	12	8	12
Bop1	P97452	0.216209	0.574826	0.951803	20	11	7	13
Brix1	Q9DCA5;E9Q2V8;F6QAG4	0.476365	0.430996	0.940959	9	7	7	7
Bysl	O54825	0.202701	0.407177	0.940959	9	4	2	3
C1qa	P98086	-0.760979	0.433904	0.940959	5	5	5	5
C1qb	P14106	-0.416236	0.620002	0.95268	6	7	5	6
C1qc	Q02105	-0.900568	0.194125	0.940959	6	6	7	6
C1qtnf3	D3YZ61;Q9ES30	0.648565	0.565978	0.951803	2	4	4	2
C3	P01027;H3BKW9;H3BL60	-0.294951	0.532421	0.940959	14	17	28	16
Cad	E9QAI5;B2RQC6;G3UWN2;E9QAT6	0.194681	0.682797	0.95268	4	5	4	5
Cald1	E9QA16;Q8VCQ8;E9Q0M9;E9QA15;D3Z6I7;S4R1T7;E9Q9F3;F6QLP8;F6ZAW1;F6RGN9;F6T2Z7	-0.0272463	0.90468	0.981183	13	8	14	8
Canx	P35564	-0.116484	0.639293	0.95268	10	8	11	12
Caprin1	Q60865;F6YLI0;F6YP03	0.255996	0.540152	0.940959	8	4	2	7
Capza1	P47753;Q5RKN9;A0A0G2JE27	0.0910825	0.717132	0.959726	6	9	5	4
Capza2	P47754;D6RCW7;A0A0N4SVM0	-0.0517367	0.911525	0.981183	7	8	8	6
Capzb	A2AMW0;F7CAZ6	-0.198848	0.668477	0.95268	2	2	3	1
Cbx3	Q9DCC5;P23198;D3Z313;D3Z1A9	0.446086	0.172593	0.940959	5	4	2	3
Cbx5	Q61686;D3Z0U2	-0.331309	0.487019	0.940959	3	2	1	2
Ccdc115	Q8VE99	-0.380039	0.445776	0.940959	8	5	10	8
Ccdc80	Q8R2G6	0.109768	0.804877	0.976541	30	23	23	17
Cct2	P80314;A0A1W2P7B7;A0A1W2P6Q3;A0A1W2P828;A0A1W2P8B6;A0A1W2P871	0.201208	0.439466	0.940959	4	8	4	4
Cct4	P80315;G5E839;G3UYW5;G3UXF3;G3UXG2	0.466618	0.29216	0.940959	1	7	2	1
Cct7	P80313;A0A0N4SV00;A0A0N4SV22;A0A0N4SUI8	0.353635	0.242776	0.940959	2	3	5	1
Cd109	Q8R422	0.0159728	0.944824	0.990373	7	4	5	2
Cd44	Q3U8S1;A2APM5;A2APM3;A2APM4;E9QKM8;Q80X37;A2APM1;A2APM2;P15379	-0.352242	0.428185	0.940959	4	1	3	3
Cdc5l	Q6A068;A0A1W2P7S8;A0A1W2P7Z8;A0A1W2P7H4;A0A1W2P855;A0A1W2P6Q8	0.170212	0.450037	0.940959	9	3	3	4
Cebpz	A0A0R4J046;P53569;A0A3B2WCE8	0.560785	0.120639	0.940959	15	11	7	10
Cfh	D6RGQ0;E9Q8I0;P06909;E9Q8H9;A0A0A6YWP4;A0A0A6YVP8;Q61405;Q4LDF6	0.273378	0.684097	0.95268	7	4	4	1
Cfl1	P18760;F8WGL3;A0A494B9A7	0.0825965	0.724254	0.959726	10	6	9	10
Cfl2	P45591;A0A1Y7VJ71	0.217407	0.426115	0.940959	5	3	5	3
Cgnl1	B2RSU6;D3Z3H4;Q6AW69	-0.0348847	0.900333	0.981183	18	16	14	14
Chd4	E9QAS4;E9QAS5;Q6PDQ2;F6WR45;F7C528;E9Q614;B1AR17	0.174124	0.504408	0.940959	8	3	1	4
Cirh1a	Q8R2N2	0.326254	0.26698	0.940959	14	9	6	10
Cit	F6SBR5;D3Z1U0;E9QL53;D3YU89;P49025;D3Z477;D3Z1K6	0.0685368	0.825722	0.976615	15	18	10	18
Ckap4	Q8BMK4	-0.461593	0.276705	0.940959	11	13	13	7
Cltc	Q68FD5;Q5SXR6;F6Z1R4	0.0525013	0.798355	0.972542	14	26	19	15
Col12a1	Q60847;E9PX70;F6WIM8	0.252797	0.753873	0.959726	39	28	16	23
Col1a1	P11087;CON__Q862S4	0.0316823	0.917261	0.981183	67	57	51	56
Col1a2	Q01149;E0CXI2	-0.0129358	0.961896	0.99191	43	32	30	31
Col5a1	O88207;A3KGE7;A0A1D5RMJ0;Q9JLI2;Q64739	-1.17897	0.10209	0.940959	7	4	3	5
Col5a2	Q3U962	-0.39574	0.577821	0.951803	12	5	8	9
Colgalt1	Q8K297	0.162102	0.892264	0.981183	14	11	11	6
Coro1b	Q9WUM3;A0A494B9Y4;D3YUG6;A0A494BAI1	0.479842	0.11883	0.940959	6	2	4	1
Coro1c	Q9WUM4;E9PX03;E9PZJ0;E9PVJ1;B9EIZ7;Q920M5	0.0322948	0.901122	0.981183	33	33	31	33
Cpsf3	Q9QXK7;A0A1Y7VLY3;A0A1Y7VIZ9;A0A1Y7VJ97	0.235836	0.388144	0.940959	4	2	2	3
Csnk2a1	Q60737;A2ANR6	-0.142769	0.770328	0.959726	2	2	3	1
Ctnna1	P26231;A0A494BAD0;A0A494BAM5;A0A494BBB4;A0A494BBA4;A0A494BA24;Q65CL1	0.378829	0.192548	0.940959	12	8	11	8
Ctnnb1	Q02248;E9Q6A9;F7BAC9;F6QZ47;F7CRC6;D3YUH4	0.0174079	0.951606	0.990373	5	8	6	4
Ctnnd1	P30999;E9Q986;E9Q8Z6;E9Q8Z5;G3X9V2;E9Q904;E9Q901;E9Q903;D3Z2H2;E9Q8Z9;E9Q8Z4;E9Q905;E9Q907;E9Q906;D3Z7H6;E9Q8Z8;D3Z2H7	0.166968	0.516691	0.940959	10	6	7	8
Cttn	Q60598;Q921L6	0.0313596	0.886696	0.981183	11	11	11	5
Cyr61	P18406	0.233441	0.376941	0.940959	12	12	12	7
Dcaf13	Q6PAC3	-0.370744	0.480238	0.940959	7	2	3	6
Ddb1	Q3U1J4;A0A494BAF6;A0A494B987;A0A494BBJ6	0.240677	0.411499	0.940959	10	5	2	5
Ddx1	Q91VR5;A0A1Y7VM48	0.167624	0.578442	0.951803	7	4	2	9
Ddx17	Q501J6;Q3U741;Q3TU25	0.252784	0.320061	0.940959	12	7	7	8
Ddx18	Q8K363;F6ZX28	0.294134	0.249465	0.940959	14	11	4	8
Ddx21	Q9JIK5	0.118472	0.796806	0.972542	53	47	38	54
Ddx27	Q921N6;H3BLJ6	0.207327	0.520936	0.940959	13	10	2	9
Ddx39a;Ddx39	Q8VDW0;D6RHT5	0.223907	0.365857	0.940959	2	1	1	2
Ddx3x;D1Pas1	Q62167;P16381;Q3V086;Q61496	0.0875168	0.704484	0.959726	7	5	5	7
Ddx3y	Q62095	0.0380508	0.875054	0.981183	2	2	2	2
Ddx41	A0A1S6GWJ4;Q91VN6	0.238583	0.49455	0.940959	5	5	5	6
Ddx47	Q9CWX9;F6QKD2;A0A0N4SVT1;A0A0N4SWC5;A0A0N4SVK2;A0A0N4SV55;D3YWF9	0.101238	0.666479	0.95268	5	4	2	3
Ddx5	Q8BTS0;Q61656;S4R1I6;B1ARB9;B1ARC0;S4R1E3	0.106536	0.663572	0.95268	23	21	19	24
Ddx50	Q99MJ9;A0A1W2P700	0.495678	0.160637	0.940959	7	3	3	3
Ddx51	Q6P9R1	0.0870701	0.775226	0.961855	7	4	0	3
Ddx52	Q8K301	0.224471	0.469703	0.940959	8	2	1	5
Ddx54	Q8K4L0	0.590822	0.135729	0.940959	7	4	0	4
Ddx56	Q9D0R4;Q5SVX2	0.314937	0.228382	0.940959	11	8	6	10
Dhx15	O35286;Q497W9;A0A0G2JG10;A0A0G2JGQ5	0.149346	0.453788	0.940959	21	12	10	14
Dhx9	E9QNN1;A0A087WPL5;O70133;Q3UR42;A0A0R4J2C3;A0A087WRT3	0.232497	0.470701	0.940959	56	49	41	59
Dkc1	Q9ESX5;B7ZCL7;F6YUI5;A2AN81;F6S1S5	0.548897	0.223373	0.940959	13	13	9	13
Dnaja1	P63037;B1AXY1;B1AXY0;B1AXX9	0.036143	0.862365	0.981183	4	5	5	4
Dnaja2	Q9QYJ0	0.131632	0.558919	0.951803	3	3	2	3
Dnmt1	P13864;J3QNW0	-0.102058	0.67003	0.95268	15	8	2	9
Dnttip2	Q8R2M2	0.184254	0.5326	0.940959	10	4	4	8
Dstn	Q9R0P5	0.300457	0.25963	0.940959	1	2	2	1
Dync1h1	Q9JHU4;F6ZX84	0.577046	0.364247	0.940959	3	3	4	3
Ebna1bp2	Q9D903;A2ACZ1	0.219935	0.564662	0.951803	6	5	3	4
Eef1a1	P10126;D3YZ68;D3Z3I8;P62631	0.207226	0.415305	0.940959	15	25	22	16
Eef1g	Q9D8N0	0.469797	0.282417	0.940959	2	4	1	2
Eef2	P58252	0.105982	0.731896	0.959726	7	23	11	7
Efemp2	A0A494BBF0;G5E8D6;Q9WVJ9;E9Q3N9;A0A494BAR1;E9Q3F3;F6Z1C2;E9Q2T8;E9Q2A0;F7AYH6;E9Q1U0	0.068442	0.914531	0.981183	3	4	4	5
Eftud2	A2AH85;O08810;G3UZ34;G3UXK8	0.0701728	0.818204	0.976615	35	22	20	24
Eif3a	P23116	-0.247107	0.291401	0.940959	16	8	16	11
Eif3b	Q8JZQ9;A0A0G2JG48	-0.290059	0.177134	0.940959	13	8	17	11
Eif3c	Q8R1B4;M0QWV3	-0.271065	0.534025	0.940959	2	1	3	5
Eif3d	O70194;A0A2R8VK20	-0.559436	0.203591	0.940959	5	3	4	3
Eif3e	P60229	0.53236	0.0855288	0.940959	4	2	5	3
Eif3g	Q9Z1D1	-0.0408628	0.887354	0.981183	2	1	2	1
Eif3h	Q91WK2	-0.199812	0.35147	0.940959	4	3	3	3
Eif3l	Q8QZY1;A0A2R8VH97	0.00598844	0.982723	0.999665	7	4	5	5
Eif3m	Q99JX4;A2A702;A2A701	-0.469344	0.0765593	0.940959	3	2	3	3
Eif4a1;Eif4a2	P60843;Q8BTU6;P10630;E9Q561;A0A338P6X5	0.057487	0.869836	0.981183	4	5	5	5
Eif4a3;Gm8994	Q91VC3;A0A0N4SVP8;E9PV04;A2AFK7;A0A0N4SVM5;D6RJ60;D6RJ11	0.137942	0.591761	0.95268	10	11	11	10
Eif4b	Q8BGD9;B2RWE8	0.397351	0.344628	0.940959	3	3	3	1
Eif4g1	A0A0J9YUS5;E9PVC6;E9Q9E1;E9PVC5;Q6NZJ6;A0A0J9YVC1;A0A0J9YUC1;E9Q770;A2AMI7;Z4YKC4;A0A0R4J112;A2AMI2;A0A0N4SVL0;Q80XI3	-0.524588	0.331365	0.940959	4	3	3	2
Eif6	O55135;A6PWZ2;D6RG53;D6RJJ3;B1AZQ4	1.1351	0.118568	0.940959	3	3	5	5
Elavl1	P70372	0.192106	0.383263	0.940959	16	13	13	18
Emg1	O35130;A0A0N4SUL6	0.986002	0.108682	0.940959	6	3	4	5
Emilin1	Q99K41	0.15576	0.759281	0.959726	35	33	34	33
Eno1	P17182;Q6PHC1;B0QZL1;B1ARR7;P21550;P17183;B1ARR6;A0A0N4SUX5;D3Z6E4;J3QPZ9;D3Z2S4;A0A0N4SUI6;D3YVD3;Q5SX59;Q5SX60;Q5SX61;A0A0N4SUW8	0.415221	0.455468	0.940959	4	13	5	3
Epb41l2;Epb4.1l2	O70318;Q80UE5;Q80UE4;Q8C928;A0A1W2P6I5;A0A1W2P7I2;A0A1W2P6H2	0.492821	0.300073	0.940959	2	2	3	3
Erh	P84089;A0A1W2P7H9;A0A1W2P7T3;G3UW85	0.290853	0.193233	0.940959	4	3	4	5
FAM120A	Q6A0A9	0.0698921	0.784713	0.967652	7	3	5	6
Farp1	F8VPU2;E9Q805	0.281583	0.271611	0.940959	24	27	25	23
Fasn	A0A0U1RNJ1;P19096	-0.166691	0.426595	0.940959	1	4	2	3
Fat1	F2Z4A3;A0A087WRT4;A0A1L1SQU7	0.0881246	0.796707	0.972542	38	17	14	14
Fbl	P35550;A0A140LIR6	0.350289	0.344499	0.940959	16	11	13	16
Fbln2	P37889	0.415409	0.1455	0.940959	39	33	37	37
Fbn1	Q61554;Q61555	0.13175	0.544971	0.940959	13	5	9	8
Flag-ATP6V0a3	Flag-ATP6V0a3	0.430806	0.708132	0.959726	31	38	35	37
Flii	Q9JJ28	0.030907	0.903579	0.981183	50	32	48	41
Flna	B7FAU9;Q8BTM8;B7FAV1;F6XC15;J3JS91;F6Z2C0;F7AVL7	-0.0477917	0.862524	0.981183	66	75	63	63
Flnb	Q80X90	-0.00852621	0.967097	0.995152	38	45	33	33
Flnc	Q8VHX6	-0.363866	0.409091	0.940959	32	32	19	19
Flot1	O08917;G3UYU4;G3UZZ5;G3UWW8;G3XA73	0.306244	0.593922	0.95268	23	20	24	19
Flot2	Q60634;Q5SS83	0.353365	0.516102	0.940959	25	24	27	25
Fmr1	E9QAT0;Q6AXB7;P35922;D3Z6U8;E9QNF5;E9QAS8;E9QAS9	-0.304479	0.180972	0.940959	4	2	4	3
Fn1	A0A087WSN6;B9EHT6;B7ZNJ1	0.350049	0.114185	0.940959	1	1	1	1
Fn1	P11276	0.334179	0.235247	0.940959	1	0	2	0
Fus	Q8CFQ9;P56959;G3UXT7;G3UZD2;Q91VQ2	0.286062	0.341313	0.940959	7	3	3	5
Fxr2	Q6P5B5;Q9WVR4	-0.330828	0.450712	0.940959	4	4	1	3
G3bp1	P97855	0.29053	0.482269	0.940959	8	6	2	8
G3bp2	P97379;A0A0J9YUY8;A0A0J9YTQ8	-0.478477	0.127492	0.940959	2	2	2	3
Gapdh;Gm3839	A0A0A0MQF6;P16858;S4R257;S4R1W1;A0A1D5RLD8;S4R1W8;S4R1N5;V9GXA7;V9GX06	-0.0981064	0.70538	0.959726	7	11	9	8
Gar1	Q9CY66;D3YZ09;F6SL78	0.393479	0.162554	0.940959	5	3	1	4
Gja1	P23242;A0A1W2P8A3	0.00425072	0.986842	0.999665	4	4	5	5
Glg1	F8WHM5;Q61543;E9PWD8;F6RSH1	-0.0782265	0.746756	0.959726	4	1	2	4
Gm10260;Rps18	F6YVP7;P62270;A0A1Y7VKY1;S4R1N6;A0A3Q4EGP3	-0.0161996	0.952598	0.990373	9	10	7	8
Gm10881	P01642	-1.84184	0.0718422	0.940959	3	2	3	2
Gnai2;Gnai1	P08752;B2RSH2;A0A0A6YWA9;P18872;A0A0A6YXN0;A0A0A6YXC2;D3Z2M7;A2AE31;Q8C040;Q8BHK8;A2AE32;P20612;P50149	0.290558	0.213353	0.940959	12	14	13	12
Gnai3	Q9DC51	0.253823	0.301231	0.940959	5	6	5	5
Gnaq	P21279	0.233387	0.405709	0.940959	2	1	1	0
Gnas	P63094;Q6R0H7;A0A571BEI3;Z4YKV1;A0A571BEM2;Q66L47;Q8CGK7;A0A571BE25;A0A571BEG2;A2A610;A0A571BGH5	0.396649	0.136947	0.940959	6	7	5	7
Gnb1	P62874;H3BKR2;H3BLF7	-0.00293871	0.988615	0.999665	8	4	6	6
Gnb2	P62880;E9QKR0;D3YZX3;D3Z1M1;E9PWM7;D3Z1T4	0.306644	0.297212	0.940959	7	7	8	6
Gnl3	Q8CI11;A0A2I3BPZ6;A0A2I3BRV9;A0A2I3BR82;A0A2I3BR32	-0.169706	0.769139	0.959726	13	7	7	9
Gpc1	Q9QZF2	0.0606463	0.821334	0.976615	7	6	6	4
Gpc4	P51655;Q8R3X6;Q9R087	0.317922	0.358244	0.940959	4	9	4	3
Gprc5a	G5E8C3;Q8BHL4	0.378928	0.246592	0.940959	3	3	4	3
Grn	Q3U9N4;P28798;H3BJE0;H3BJ90	0.1961	0.511735	0.940959	3	4	3	3
Grwd1	Q810D6;A0A1B0GSW5;A0A1B0GRR2	0.124468	0.605328	0.95268	3	2	1	2
Gsn	P13020;A0A0J9YUQ8;A0A0J9YUJ8	-0.380146	0.463372	0.940959	2	6	4	11
Gtf2i	G3UYD0;Q3UHU8;Q9ESZ8;G3UYJ6;G3UYD7;G3UZU4;G3UWV2;Q99NI3	-0.016387	0.956453	0.990964	15	5	9	13
Gtpbp4	Q99ME9;A0A217FL53	0.302505	0.263668	0.940959	13	10	5	11
H1f0	P10922	0.337984	0.305337	0.940959	4	4	1	7
H2afv;H2afz	Q3THW5;P0C0S6;Q8R029;Q3UA95;G3UWL7	0.449112	0.372966	0.940959	3	4	3	4
H2afx	P27661	0.165847	0.76526	0.959726	1	1	1	1
H2afy	Q9QZQ8	0.605093	0.190263	0.940959	13	8	8	13
HA-ATP6V1B2;A0A0U1RNU9	HA-ATP6V1B2;A0A0U1RNU9	0.623758	0.229263	0.940959	0	0	0	0
Hadha	Q8BMS1	0.3368	0.422018	0.940959	10	5	6	6
Hadhb	Q99JY0;D3YXU1	0.568341	0.265846	0.940959	3	3	1	3
Heatr1	G3X9B1;A0A1Y7VNI1;A0A1Y7VNG8	0.253318	0.501576	0.940959	45	33	18	36
Hist1h1a	P43275	0.0856448	0.705207	0.959726	5	4	4	5
Hist1h1b	P43276	0.215656	0.388946	0.940959	7	8	5	11
Hist1h1c	P15864	0.205389	0.354751	0.940959	3	3	3	4
Hist1h1d	P43277	0.403974	0.127713	0.940959	3	3	1	3
Hist1h1e	P43274	0.209738	0.374389	0.940959	5	6	1	6
Hist1h2ah;Hist1h2af;Hist3h2a;Hist1h2ak;H2afj;Hist1h2aa	C0HKE9;C0HKE8;C0HKE7;C0HKE6;C0HKE5;C0HKE4;C0HKE3;C0HKE2;C0HKE1;Q8CGP6;Q8CGP5;Q8BFU2;Q8CGP7;A0A0N4SV66;Q8R1M2;Q8CGP4	0.368585	0.503589	0.940959	2	4	2	2
Hist1h2bf;Hist1h2bp;Hist1h2bb;Hist1h2br;Hist1h2bk;Hist1h2ba;Hist3h2ba;Hist3h2bb	P10853;Q8CGP2;Q64475;Q8CBB6;Q8CGP1;P70696;Q9D2U9;Q8CGP0	0.373058	0.443444	0.940959	0	2	0	0
Hist1h3b;H3f3a	A0A1W2P768;P84228;F8WI35;E0CYR7;E0CYN1	0.231537	0.645343	0.95268	1	2	1	2
Hist1h4a	P62806	0.281785	0.585723	0.951803	16	23	18	21
Hist2h2aa1;Hist2h2ac	Q6GSS7;Q64523	0.312262	0.467679	0.940959	2	3	2	3
Hmga1	Q3TE85;A0A338P6F6;P17095;A0A338P6E8;A0A338P6D0	0.0460564	0.853125	0.981183	2	2	2	1
Hmga2	Q6NSP9;P52927	0.0352516	0.876672	0.981183	2	3	2	3
Hmgn1	P18608;A0A3B2W3M7	0.0344846	0.903652	0.981183	2	3	2	4
Hnrnpa0	Q9CX86	0.310931	0.275754	0.940959	9	6	8	11
Hnrnpa1	Q5EBP8	0.196157	0.34666	0.940959	0	0	0	0
Hnrnpa2b1	O88569;A0A0N4SUM2	0.19565	0.352048	0.940959	27	25	24	26
Hnrnpa3	A2AL12;Q8BG05;A2AL13;V9GX38	0.167999	0.43894	0.940959	24	20	20	27
Hnrnpab	Q20BD0;Q80XR6;Q99020	0.201645	0.423252	0.940959	12	15	9	15
Hnrnpc	Q9Z204;A0A2I3BQH3;A0A2I3BQW7;A0A1D5RLK6;A0A1D5RMF0;A0A1D5RLM5;Q8BTF8	0.267446	0.47472	0.940959	9	8	9	12
Hnrnpd	Q60668;F6ZV59;G5E8G0;G3X9W0;E9Q5B6;F6SHF3;A0A0G2JFL4;F7A465;Q9D3U4	0.265534	0.209625	0.940959	8	6	8	10
Hnrnpdl	D3YTQ3;F6VQH5;Q9Z130	0.16545	0.452252	0.940959	6	5	4	8
Hnrnpf	Q9Z2X1;J3QM80;J3QMT0;J3QP45;J3QNH2;J3QMV8	0.263778	0.23834	0.940959	10	6	6	11
Hnrnph1	Q8C2Q7;O35737	0.175346	0.406209	0.940959	6	8	6	7
Hnrnpk	P61979;H3BLL4;H3BK96;A0A286YDM3;A0A286YCM2;A0A286YDH1;A0A286YEC4	0.0248312	0.904828	0.981183	0	0	0	0
Hnrnpl	G5E924;Q8R081;G3UY38;G3UY56;G3UYY3	0.198879	0.435246	0.940959	29	25	22	25
Hnrnpm	Q9D0E1;B8JK33;B8JK32;A0A3Q4EH91;F6W322;F7C9U3;A0A3Q4L2X3	0.108767	0.648252	0.95268	38	33	31	31
Hnrnpr	Q8VHM5;F7B5B5;A2AW41;S4R1E9;V9GWW3;G3UXU5;A2AW40	0.221503	0.377361	0.940959	16	10	6	11
Hnrnpu	Q8VEK3	0.306815	0.215744	0.940959	34	34	26	35
Hnrnpul2	Q00PI9	0.18234	0.63587	0.95268	18	12	6	13
Hsp90ab1	P11499;E9Q3D6;E9Q0C3;E9PX27;D3Z1R1	-0.0772896	0.753008	0.959726	9	19	16	11
Hspa5	P20029	-0.139595	0.661602	0.95268	18	15	12	14
Hspa8	P63017;Q504P4;P17156;D3Z5E2	-0.0944621	0.734076	0.959726	27	29	27	28
Hspa9	P38647	0.126174	0.653756	0.95268	7	5	2	4
Hspd1	P63038;D3Z2F2;D3Z7J9	0.301062	0.398089	0.940959	4	14	4	7
Hspg2	E9PZ16;B1B0C7;Q05793;A0A571BD72	0.322858	0.247967	0.940959	184	168	149	172
Htatsf1	Q8BGC0	-0.4124	0.241598	0.940959	9	4	5	8
Ik	Q9Z1M8;A0A494BAW7	0.285186	0.31597	0.940959	3	3	2	3
Ilf2	Q9CXY6	0.0883328	0.73522	0.959726	8	7	6	11
Ilf3	Q9Z1X4	-0.0191242	0.962301	0.99191	1	0	1	1
Ilk	O55222;A0A1B0GRF6;D3YZA5	0.0897227	0.645861	0.95268	2	4	3	2
Inf2	Q0GNC1;E9QLA5;A0A1Y7VM80	0.0902182	0.736822	0.959726	8	4	6	1
Iqgap1	Q9JKF1;A0A0U1RNG5;A0A0U1RPU3	0.142457	0.643206	0.95268	11	12	15	7
Jup	Q02257	-0.0404521	0.898329	0.981183	3	3	2	3
Khdrbs1	Q60749;A0A087WSL3;A0A087WR32;Q9WU01	0.0563118	0.784202	0.967652	11	6	10	10
Kiaa0020	A0A0N4SUH4;Q8BKS9;A0A494BBI7;A0A494BB98	0.159858	0.630044	0.95268	20	10	10	19
Kif14	E9Q3T3;L0N7N1;A0A0J9YUN5;L0N759	0.248319	0.346026	0.940959	11	13	6	10
Kif23	E9Q5G3	0.0704277	0.763552	0.959726	15	20	13	16
Kif4	P33174	-0.0267759	0.893759	0.981183	2	4	2	3
Kpna2	P52293;A2A600;A2A601;A6PW68	0.0362864	0.882034	0.981183	5	5	3	4
Kpnb1	P70168	-0.0602895	0.760931	0.959726	8	13	9	7
Lama5	Q61001	0.541422	0.0507353	0.940959	42	16	23	19
Lamb1	E9QN70;P02469	0.543944	0.0312667	0.940959	13	2	6	8
Lamc1	F8VQJ3;P02468;F6TLW1;F6SFQ3;A2ATM9;Q9R0B6	0.737304	0.0411368	0.940959	22	8	9	13
Lamtor1	Q9CQ22;A0A0A6YX02	-0.271084	0.527966	0.940959	6	7	9	6
Lamtor3	O88653;A0A0G2JGQ3	-0.0680769	0.928321	0.985524	2	3	5	3
Ldha	A0A1B0GSR9;P06151;A0A1B0GSX0;D3YZQ9;A0A1B0GT41;A0A1B0GQX5;A0A1B0GSL7;A0A1B0GRC1;A0A1B0GRS2;A0A1B0GRW9;A0A1B0GS79;D3YVR7;D3YZE4;P00342;A0A1B0GSR2;A0A1B0GRE9	-0.0859951	0.818352	0.976615	1	7	1	1
Lgals1	P16045;A0A2R8VHJ0	0.299079	0.232582	0.940959	6	5	5	5
Lig3	Q3UC82;Q80ZH7;K4DI59;P97386;B1AT03;Q3TJN5;G3UYI8	0.478247	0.246211	0.940959	8	4	2	3
Lima1	Q9ERG0;A0A2R8VI67;B2BBR6;A0A5F8MPJ5;Q4U4S6;Q8BGB5	0.0559036	0.844856	0.981183	38	39	41	45
Lmna	P48678;D3YUF7	-0.232316	0.659715	0.95268	39	27	29	37
Lmnb1	P14733	0.372526	0.204731	0.940959	29	11	11	15
Lox	P28301	-0.0871517	0.714122	0.959726	5	5	3	5
Loxl2	P58022	0.254575	0.336666	0.940959	7	7	5	6
Loxl4	E9Q600;Q924C6	0.218277	0.320135	0.940959	3	3	3	2
Lpp	Q8BFW7	-0.0495932	0.81373	0.976615	5	12	6	5
Lrrc59	Q922Q8	-0.208265	0.663537	0.95268	3	4	3	3
Lrrfip1	Q3UZ39;A0A087WPT0	0.0524906	0.829134	0.976615	11	3	8	5
Lrrfip2	A0A0G2JEP4;A0A1L1SSC0;A0A0R4J169;E9QN52;A0A0G2JFV5;Q91WK0;A0A1L1SVG1;A0A1L1SQW1;A0A0G2JDR6;A0A0G2JGZ1;A0A0G2JEF6	0.0902292	0.728454	0.959726	13	5	9	7
Ltbp1	Q8CG19;A0A3Q4EGK3;B1B1E2;A0A3Q4L384	0.197515	0.424229	0.940959	44	36	38	29
Mak16	Q8BGS0	-0.324833	0.540854	0.940959	4	2	1	3
Matr3	Q8K310;A0A494BAZ2;A0A494BAZ7;A0A494BAD4;A0A494B9B1;A0A494B9X1;A0A494BAC5;A0A494B968;A0A494B9C9;A0A494B8Y5;A0A494BAL7;A0A494BB50;A0A494B9Q4	0.163402	0.612175	0.95268	28	17	16	21
Mcm2	P97310;A0A0N4SVY2	-0.0952057	0.835354	0.978094	8	4	4	8
Mcm3	P25206	0.413506	0.0707123	0.940959	11	8	7	16
Mcm4	P49717;A0A2R8VHP7	0.0202386	0.942553	0.990173	9	4	4	6
Mcm6	P97311;Q3ULG5	0.594371	0.021759	0.940959	7	4	5	6
Mcm7	Q61881;D3Z6N3;D3Z335;D3Z0J6;D3Z2K9	0.181735	0.521973	0.940959	17	6	8	11
Mfge8	P21956	-0.24577	0.299174	0.940959	5	8	6	3
Mki67	E9PVX6;A0A1B0GQV9	0.358629	0.286025	0.940959	63	28	17	36
Mphosph10	Q810V0	0.537924	0.13216	0.940959	7	3	2	3
Mrto4	Q9D0I8;A2AMV1;D6RCI7	0.0395641	0.88936	0.981183	9	4	5	4
Mug1	P28665;A0A0N4SVU1;P28666	-1.08885	0.168154	0.940959	12	13	13	8
Myadm	O35682;A0A0N4SW94	0.30246	0.346569	0.940959	5	4	5	4
Mybbp1a	Q7TPV4	0.171675	0.57178	0.951803	49	49	31	50
Myef2	Q8C854;A2ATP6;A2ATP5;F6XJA1;G8JL68	0.352932	0.205305	0.940959	7	4	2	3
Myh10	Q3UH59;Q61879;Q5SV64;Q8BXF2	0.16717	0.718031	0.959726	33	30	23	30
Myh9	Q8VDD5;A0A2R8VKI5;F2Z494;A0A2R8W6V7;REV__D3YYU4;REV__E9PV98;REV__Q8BX05;REV__B2RW38;E9Q264;A2AQP0	-0.0203023	0.919351	0.981183	65	79	73	68
Myl6	A0A1W2P6F6;A0A1W2P7Q9;Q60605;A0A1W2P6G5;Q8CI43	-0.0332126	0.940273	0.990088	3	2	2	2
Myo1c	Q9WTI7;Q5ND45	0.0464989	0.853483	0.981183	42	40	50	36
Myo1d	Q5SYD0;Q5SUA5	0.15496	0.656098	0.95268	9	13	17	6
Nat10	Q8K224;A2BH46;E9Q498	0.362182	0.263951	0.940959	26	20	16	21
Ncl	P09405	0.112076	0.660239	0.95268	27	24	20	32
Nedd4	P46935;A0A571BDN7;A0A571BEP7;V9GWV8;Q3V335	0.190331	0.491601	0.940959	1	4	5	2
Nes	Q6P5H2	-0.08519	0.754812	0.959726	41	27	27	36
Nexn	A0A0G2JEX1;Q7TPW1;A0A0G2JFT2;A0A0G2JDZ3;A0A0G2JFI0	-0.0650828	0.822239	0.976615	0	0	0	0
Nhp2	Q9CRB2	0.555586	0.0946309	0.940959	4	2	2	3
Nhp2l1	Q9D0T1	-0.166084	0.757172	0.959726	4	4	4	6
Nid1	P10493	0.40623	0.166399	0.940959	4	2	2	3
Nid2	O88322;A0A286YCQ5	0.390519	0.115842	0.940959	35	20	17	25
Nifk	Q91VE6;E0CXU3	0.242421	0.459972	0.940959	10	5	5	8
Noc2l	J3QK52;Q9WV70	0.379207	0.279021	0.940959	10	5	4	5
Noc4l	Q8BHY2	0.126545	0.650636	0.95268	10	4	3	5
Nol10	Q5RJG1	0.329445	0.40799	0.940959	10	3	2	6
Nol11	Q8BJW5	0.181693	0.616586	0.95268	6	4	3	6
Nol6	Q8R5K4	0.254682	0.348021	0.940959	21	10	6	10
Nono	Q99K48	0.162932	0.48014	0.940959	17	13	14	16
Nop2	E9QN31;Q922K7;A0A0N4SW16	0.270122	0.476411	0.940959	21	20	18	24
Nop56	Q9D6Z1;E0CXZ0;F7CHQ7;A2APD7;F6USW7;F6U250;F6V095;F7CHP9	0.346353	0.397393	0.940959	29	28	21	30
Nop58	Q6DFW4;A0A0A0MQ76;A0A087WSU5;A0A087WSL8;A0A087WQ46;A0A087WP00;A0A087WNW0	0.424145	0.375752	0.940959	23	16	14	21
Npm1	Q61937;Q5SQB0;Q9DAY9;Q5SQB5	0.3472	0.115381	0.940959	12	14	11	13
Npm3	Q9CPP0	0.88985	0.117115	0.940959	2	1	2	1
Nsa2	Q9CR47;A0A286YCS8	1.41457	0.132889	0.940959	3	2	0	2
Numa1	E9Q7G0;A0A1B0GSW3;A0A1B0GT61;A0A1B0GSH2;A0A1B0GT38	-0.987149	0.368317	0.940959	28	10	1	11
Nup133	Q8R0G9	0.26307	0.264337	0.940959	9	6	2	8
Nup160	Q9Z0W3	0.121538	0.675401	0.95268	12	9	7	7
Nup205	B9EJ54;A0A0J9YUD5;E9Q880	0.391195	0.226178	0.940959	10	9	9	4
Nup98	A0A1B0GSX7;Q6PFD9;B2RQL0;A0A140T8J8	0.144131	0.610443	0.95268	15	10	8	8
Nvl	Q9DBY8	0.2158	0.765397	0.959726	11	2	1	2
Nxf1	Q99JX7;V9GXF3;V9GXW3;V9GXM5;V9GX96	0.0155139	0.956027	0.990964	10	7	6	8
P4hb	P09103;E9Q8G8	0.0987121	0.652012	0.95268	6	9	6	8
Pabpc1	P29341;Q9D4E6;A0A2I3BR37;Q62029;F6ZAX1;A2A5N3;Q8C7D3	-0.513693	0.0977587	0.940959	13	13	12	11
Pcbp1	P60335	0.129342	0.545055	0.940959	8	5	3	6
Pcbp2	A0A2R8VHP9;Q3TT81;A0A2R8VI12;A0A2R8VI71;A0A2R8VHN3;A0A2R8VKF0;A0A2R8VI73;A0A2R8VKN0;A0A2R8W6U6;A0A2R8VI15;A0A2R8VHI3;A0A2R8W6H3;A0A0R4J044;A0A087WRH3;A0A087WR61;A0A1L1SQ99;A0A1L1SRP9;A0A1L1SUS5;A0A087WSI1;P57724	0.24096	0.317215	0.940959	0	0	0	0
Pcolce	Q61398;D3YUE2;A0A0G2JE29;D3YZE3;D3YWH0	-0.377085	0.125637	0.940959	9	7	5	9
Pdcd11	Q6NS46	0.136417	0.763819	0.959726	45	31	20	36
Pdia3	P27773	-0.0759533	0.760374	0.959726	2	5	0	2
Pes1	Q5SQ20;Q9EQ61	-0.0284846	0.947783	0.990373	6	7	1	7
Pgk1	P09411;S4R2M7;P09041	-0.784673	0.0605653	0.940959	1	3	2	2
Phf5a	P83870	0.143681	0.54069	0.940959	3	1	1	2
Phip	F8VQ93;Q8VDD9;A0A087WR26;A0A087WPP7;A0A087WP89;A0A3B2WB73;A2AHJ4;Q921C3	0.267607	0.370022	0.940959	13	6	2	10
Pkm	P52480;A0A1L1SU37;A0A1L1SQV8;A0A1L1SUV0;A0A1L1SSN6;A0A1L1STV8;A0A1L1ST52;A0A1L1SVH2;E9Q509;G3X925;P53657	-0.0070687	0.983519	0.999665	7	15	7	7
Plec	Q9QXS1;E9Q3W4;A0A3B2W7J8;A0A0R4J218;A0A0R4J223;E9Q9J6;A0A0R4J221;E9PW24	0.151557	0.467309	0.940959	350	385	307	375
Plod3	Q9R0E1;F6W3Q8	0.098884	0.927056	0.985524	14	12	11	10
Plrg1	Q922V4;D3Z4V1;F8WI31	0.25238	0.267914	0.940959	9	3	5	2
Pnn	O35691;Q3TUQ5;A0A1W2P6S1	0.268946	0.22743	0.940959	6	5	3	5
Polr2a	A0A0R4J0V5;P08775	-0.0158097	0.973428	0.998506	29	12	7	14
Polr2b	Q8CFI7	0.360175	0.237987	0.940959	28	9	6	11
Ppp1ca	P62137	0.1158	0.694662	0.959726	6	2	4	2
Ppp1cc	P63087;A0A0G2JGC1;A0A0G2JFF1	-0.248668	0.261878	0.940959	2	1	1	1
Ppp1r9b	Q6R891	0.309972	0.279809	0.940959	11	9	10	11
Prc1	G3UY19;G3UW86;G3UWQ7;Q99K43;G3XA79;G3UXT4;G3UYX6;G3UXB1;G3UYZ3	-0.13463	0.539172	0.940959	8	9	9	7
Prpf19	Q99KP6	-0.0611766	0.839998	0.979727	15	12	12	11
Prpf4	Q9DAW6	-0.541417	0.175729	0.940959	6	1	2	4
Prpf8	Q99PV0;B7ZC27	0.110581	0.718521	0.959726	54	33	25	35
Prps1l3;Prps1	G3UXL2;Q9D7G0	-0.248286	0.397896	0.940959	0	0	1	0
Psip1	Q99JF8;A2BI12;F6RB63;Q9JMG7;P51859;Q3UMU9	0.0208709	0.922288	0.982579	14	6	4	12
Psmb3	Q9R1P1	-0.480395	0.229057	0.940959	1	2	5	1
Psmd1	Q3TXS7;D6RGR5	-0.681532	0.363517	0.940959	5	3	8	6
Psmd2	Q8VDM4;A0A338P6S9;A0A338P7H4	-0.770304	0.132627	0.940959	5	4	8	4
Psmd3	P14685;F7B7L8	-1.00378	0.0783697	0.940959	5	3	7	3
Psmd7	P26516	-1.16377	0.0658055	0.940959	2	2	2	2
Ptbp1	Q8BGJ5;Q922I7;Q8CB58;P17225;E9QMW9;F7DCW4;F7AXP1;E9Q279;E9Q0W3;E9PZ39;A0A1W2P7W3;B2RU80	0.276117	0.415371	0.940959	21	16	18	20
Ptbp3	G8JL74;G3UXA6;Q8BHD7;G3UZ01;G3UY95;F7C521;G3UXZ8;G3UXZ6	-0.118147	0.673207	0.95268	7	4	3	6
Ptrf	O54724	0.255022	0.221054	0.940959	5	4	6	5
Pwp2	Q8BU03	0.398672	0.16149	0.940959	9	5	3	6
Pxdn	Q3UQ28;A0A1W2P6L9;D3Z5M7	0.178698	0.581151	0.951803	24	25	27	15
Racgap1	Q9WVM1;E9Q9N9;E9Q851;F6WD40	-0.00021376	0.999293	0.999665	30	29	25	30
Raly	A2AU62;Q64012	0.209856	0.565632	0.951803	3	3	2	3
Ran;1700009N14Rik	P62827;Q14AA6;Q61820	0.171302	0.47007	0.940959	10	11	8	10
Ranbp2	Q9ERU9	0.0666385	0.824331	0.976615	42	24	16	25
Rangap1	P46061;A0A2R8VHK9;A0A2R8W753	0.30766	0.299043	0.940959	14	12	8	13
Rbm10	Q99KG3	0.0341764	0.901377	0.981183	11	4	7	7
Rbm14	Q8C2Q3;E9QL13;J3QN51;J3QPT3;B0LM42;F7BGR7	0.332333	0.255582	0.940959	18	11	11	15
Rbm19	Q8R3C6;A0A0J9YUT8	0.593052	0.0331508	0.940959	14	5	4	6
Rbm28	Q8CGC6;F6SB18	0.652171	0.163141	0.940959	14	6	4	14
Rbm3	O89086;Q8BG13;S4R2M6	-0.977267	0.135807	0.940959	6	1	2	3
Rbm39	Q8VH51;B7ZD61;F7AA45;E9Q8F0;B7ZD63	0.360271	0.218922	0.940959	4	1	2	4
Rbmxl1	Q91VM5;A0A2I3BRL8;A0A2I3BQC0	0.218712	0.511655	0.940959	5	4	3	4
Rcc1	Q8VE37;Q6PFB2;A2CER2	0.222004	0.520569	0.940959	13	10	7	13
Rpf2	Q9JJ80;G3X926;S4R1Y5;S4R2H5;S4R2R2	0.508824	0.471876	0.940959	9	12	7	10
Rpl10;Rpl10l	Q6ZWV3;I7HLV2;P86048;A0A1B0GXC3	0.0340724	0.888912	0.981183	5	7	5	5
Rpl10a	A0A3B2WBL1;Q5XJF6;A0A3B2WDD2;P53026;A0A3B2W824;A0A3B2W820;A0A3B2WCA5;D6RE43	0.128524	0.537926	0.940959	6	6	5	7
Rpl11	Q9CXW4;A2BH06	0.143469	0.513741	0.940959	3	6	2	5
Rpl12	P35979	0.0313411	0.889936	0.981183	6	4	6	4
Rpl13	P47963	0.180472	0.4386	0.940959	6	7	5	6
Rpl14	Q9CR57;A0A1L1SUF6	0.00126325	0.995757	0.999665	5	6	4	6
Rpl15	Q9CZM2;B8JKK2	0.209201	0.334483	0.940959	4	4	4	4
Rpl17	Q6ZWZ7;Q9CPR4;B2RY53	0.226807	0.326745	0.940959	3	6	4	5
Rpl18	A0A1B0GQU8;P35980;A0A1B0GSS8;A0A1B0GSA8;A0A1B0GSF7;A0A1B0GRZ3;A0A1B0GS28	-0.104286	0.73	0.959726	2	4	3	5
Rpl22	P67984	-0.559417	0.240124	0.940959	3	1	2	3
Rpl23	P62830;A2A6F8	0.112961	0.574646	0.951803	6	7	8	8
Rpl23a	P62751	0.0956194	0.659143	0.95268	7	7	4	7
Rpl24	Q8BP67	-0.392868	0.427348	0.940959	4	5	4	4
Rpl26	B1ARA3;P61255;B1ARA5	0.0348382	0.895864	0.981183	3	2	1	2
Rpl27	P61358;A2A4Q0	0.124909	0.577815	0.951803	5	5	6	6
Rpl27a	P14115	0.138304	0.51204	0.940959	5	4	3	3
Rpl3	P27659;A0A087WQK0;A0A087WNS0;A0A2R8VHN4;Q9CQ09;E9PWZ3	-0.297181	0.506767	0.940959	13	12	8	13
Rpl30	P62889;A0A2I3BQF4	0.5227	0.353344	0.940959	3	5	3	4
Rpl35	Q6ZWV7	-0.0788164	0.898335	0.981183	1	2	1	2
Rpl38	Q9JJI8	-0.303009	0.515034	0.940959	1	2	3	3
Rpl4	Q9D8E6	0.0938831	0.670442	0.95268	10	9	5	10
Rpl5	P47962;D3YYV8	-0.0712318	0.757096	0.959726	7	6	5	5
Rpl6	P47911;A0A0J9YU32	0.0411144	0.854667	0.981183	11	9	3	8
Rpl7	P14148;F6XI62	-0.0126544	0.949776	0.990373	6	10	3	6
Rpl7a	P12970;V9GX35	0.0599693	0.79542	0.972542	12	12	5	15
Rpl7l1	Q9D8M4;A0A3B2WD11	0.298753	0.349218	0.940959	5	4	1	3
Rpl8	P62918	-0.041206	0.839222	0.979727	3	3	2	4
Rpl9	A0A140T8T4;P51410;A0A0G2JES3;D3Z629;D3YZT0;A0A0G2JFQ3;S4R1R7	0.194389	0.38924	0.940959	4	4	4	5
Rplp0	P14869;S4R1N1;D3YVM5	-0.139044	0.495084	0.940959	8	5	7	5
Rplp1	P47955	0.254202	0.645695	0.95268	1	1	1	1
Rplp2	P99027;A0A5F8MPY2	-0.0883059	0.843961	0.981183	3	2	3	2
Rps10	P63325;Q3UW83;A0A338P7K4;A0A3B2W864;A0A338P731	-0.157123	0.473633	0.940959	4	2	2	2
Rps11	P62281;A0A1B0GRR3;A0A1B0GSE8	0.10537	0.67333	0.95268	7	8	7	8
Rps12	Q6ZWZ6;F7AEH4;A0A1W2P7A1;P63323	0.0135794	0.97726	0.998793	3	2	1	2
Rps13	P62301;Q921R2;A0A0U1RQ71	0.121955	0.587182	0.951803	8	11	9	7
Rps14	P62264;D3YVF4;D3Z7I1;A0A494BAS4	-0.103263	0.623983	0.95268	8	7	3	5
Rps15a	P62245;F8WJ41;D3YVB4;D3Z712	0.0115586	0.96141	0.99191	6	4	6	5
Rps16	P14131	-0.178128	0.419266	0.940959	7	7	7	7
Rps17	P63276	-0.104883	0.635053	0.95268	4	6	5	6
Rps19	Q9CZX8;D3YUT3;D3Z722;D3YUG3;D3Z5R8;S4R223	-0.330446	0.335791	0.940959	5	6	3	6
Rps2	P25444;D3YVC1;D3YWJ3	-0.11438	0.621296	0.95268	10	11	5	8
Rps20	P60867	0.107369	0.695089	0.959726	3	4	3	2
Rps23	P62267	0.296817	0.343924	0.940959	4	3	2	3
Rps24	A0A286YEB7;P62849	0.28823	0.341964	0.940959	3	3	2	3
Rps25	A0A1L1SQA8;P62852	-0.508459	0.257406	0.940959	2	3	4	2
Rps26	P62855	-0.140109	0.515388	0.940959	3	2	3	3
Rps27	A0A0G2JDW7;Q6ZWU9;A0A0G2JG29;A0A0G2JEX7	-0.10913	0.622639	0.95268	1	0	2	0
Rps27a;Gm8797;Uba52;Ubc;Ubb	P62983;A0A0A6YW67;E9Q9J0;E9Q5F6;Q5SX22;P0CG49;P0CG50	-0.00284366	0.995049	0.999665	2	1	1	1
Rps3	P62908;D3YV43;A0A140LI77	-0.143679	0.700224	0.959726	13	15	15	13
Rps3a	P97351	0.0180264	0.931327	0.986372	12	15	12	12
Rps4x	P62702;V9GWY0	0.00236031	0.990994	0.999665	16	18	15	14
Rps5	Q91V55;D3YYM6;D3Z1S8;P97461	-0.0616737	0.760294	0.959726	8	8	6	8
Rps6	P62754	0.0708565	0.834292	0.978094	8	4	4	4
Rps7	P62082	-0.149559	0.617439	0.95268	8	7	6	10
Rps8	P62242	0.131742	0.532552	0.940959	11	9	9	11
Rps9	Q6ZWN5;F7CJS8;D3YWH9;Q9CXW7;D3Z673	0.232274	0.470553	0.940959	4	8	3	6
Rpsa	P14206;A0A1L1SRW0;A0A1L1SUK3	-0.461355	0.376285	0.940959	4	5	4	3
Rrbp1	A2AVJ7;Q99PL5	-0.164311	0.683567	0.95268	17	22	13	7
Rrp1	P56183;A0A1W2P7C5	0.368215	0.175323	0.940959	2	2	2	3
Rrp12	Q6P5B0	0.517603	0.170778	0.940959	6	6	2	4
Rrp8	Q9DB85;E9PVA2	-0.278667	0.578646	0.951803	4	3	1	3
Rrp9	Q91WM3	-0.0247298	0.94083	0.990088	10	8	5	8
Rrs1	Q9CYH6	-0.187069	0.72113	0.959726	8	6	3	5
Rsl1d1	Q8BVY0;A0A2R8VHW2	0.190075	0.666833	0.95268	26	19	16	23
Rtcb	Q99LF4	0.312532	0.318442	0.940959	4	3	3	3
Safb	S4R1M2;D3YXK2	0.16466	0.560679	0.951803	8	8	3	7
Sema3a	E9Q668;O08665;O88632	0.00937875	0.987805	0.999665	9	6	5	3
Sema3e	P70275	0.172424	0.823451	0.976615	14	11	13	8
Serbp1	A0A0N4SV32;Q3UMP4;Q9CY58;A0A0N4SUQ1;A0A0N4SUN8;A0A0N4SWH2;A0A0N4SVK5;A0A0N4SV40	-0.41449	0.62844	0.95268	2	1	1	1
Serpina3k	P07759;A0A0R4J0I1;Q03734	-0.406588	0.260267	0.940959	8	6	10	5
Serpine1	G5E899;P22777	-0.564921	0.0937318	0.940959	17	19	19	16
Serpinh1	P19324;A0A140LHR4;A0A140LHK0;A0A140LHD6	0.0577905	0.817153	0.976615	8	12	9	13
Sf3a1	Q8K4Z5	-0.0837828	0.863776	0.981183	25	11	10	20
Sf3a2	G3UVU2;Q62203;D3YW09;D3Z5A6	0.289871	0.206168	0.940959	7	4	2	8
Sf3a3	Q9D554	0.262816	0.249925	0.940959	13	11	3	10
Sf3b1	G5E866;Q99NB9;A0A087WNS2	0.139246	0.553735	0.951288	42	25	24	28
Sf3b2	Q3UJB0;A0A494B9S9	0.157236	0.538868	0.940959	20	15	13	14
Sf3b3	Q921M3	0.0862309	0.743778	0.959726	31	20	19	24
Sfpq	Q8VIJ6	0.0468949	0.828904	0.976615	29	18	22	18
Skiv2l2	Q9CZU3	0.373756	0.102469	0.940959	8	3	1	5
Slc25a5	P51881	0.255291	0.40786	0.940959	4	4	5	4
Sltm	Q8CH25;A0A1L1STF9;A0A1L1SRL0	0.356479	0.311926	0.940959	4	1	2	5
Smarca5	Q91ZW3;Q6PGB8;F6Z6F4;Q8BS67	0.17289	0.599907	0.95268	42	32	26	33
Smc1a	Q9CU62;S4R179	0.601715	0.147783	0.940959	22	8	3	9
Smc3	Q9CW03	0.141821	0.526551	0.940959	23	8	3	10
Smu1	Q3UKJ7	-0.113552	0.772403	0.960328	5	2	4	4
Snap23	Q9D3L3;O09044;B0R030;B0R029;E9Q8A1	0.267622	0.286502	0.940959	4	2	1	2
Snrnp200	Q6P4T2	0.173909	0.579755	0.951803	63	47	37	54
Snrnp40	Q6PE01	0.185068	0.755111	0.959726	11	3	4	7
Snrpa1	P57784;G5E883;A0A0U1RNZ6	0.33105	0.151351	0.940959	10	9	4	9
Snrpd1	P62315;A0A3Q4L381;A0A3Q4L2W0	-0.362254	0.49505	0.940959	4	2	2	3
Snrpd3	P62320;A0A1W2P7K5	0.0752445	0.747503	0.959726	3	3	3	3
Snrpe	P62305;E9Q4F4;E9Q0W8	0.346741	0.355815	0.940959	3	2	2	2
Snrpn;Snrpb	P63163;P27048;A0A0G2JGN4	0.221943	0.293245	0.940959	3	4	3	4
Snw1	A0A0B4J1E2;Q9CSN1	0.455532	0.0901799	0.940959	9	4	2	7
Sptan1	A3KGU5;E9Q447;A3KGU7;A3KGU9;A3KGU4;A0A5F8MQC3	-0.248982	0.585405	0.951803	1	1	1	0
Sptbn1	Q62261;A0A0A0MQG2;Q68FG2;A0A494BBH5;E9Q397;Q3UGX2;P15508;D3YWH8	-0.250757	0.631212	0.95268	58	42	71	48
Sqstm1	Q64337;D3YZJ1;F6VD69	-0.626174	0.0960247	0.940959	6	5	4	3
Srsf1	Q6PDM2;H7BX95;F7AI47	0.407975	0.310639	0.940959	5	4	6	5
Srsf10	Q3TFP0;Q9R0U0	0.145357	0.534526	0.940959	5	5	3	5
Srsf3	P84104	0.17697	0.556814	0.951803	7	5	5	5
Srsf7	A0A3Q4EH04;A0A3Q4L335;A0A3Q4L393;Q8BL97;A0A3Q4EGP0	0.494593	0.0791823	0.940959	2	5	1	3
Ssb	P32067;A2AR07;F6SXM5;D6RI87	0.0499488	0.877659	0.981183	14	12	11	16
Ssrp1	A2AW05;Q08943	-0.198124	0.516648	0.940959	4	4	2	5
Supt5h	O55201;A0A140LJ34	0.436962	0.167386	0.940959	11	3	3	3
Supt6h	Q62383	0.653895	0.0379575	0.940959	20	3	2	5
Svil	E9Q3Z5;A0A1B0GS91;Q8K4L3;Q8K4L2;F6R6A4;D3Z2X9	0.1026	0.713903	0.959726	21	15	17	21
Syncrip	A0A0R4J259;Q7TMK9;G3UZI2;G3V018;G3UZ48;G3UXJ6;G3UWM1;G3XA76;G3UY67;G3UYK7	0.209729	0.316435	0.940959	12	8	5	12
Tardbp	Q921F2;Q6VYI4;Q6VYI5;Q8BLD4;Q8R0B4;A0A087WRZ5;A0A087WR97;A0A087WSE4;A0A087WQA5;A0A087WSH7;H3BJV1;A0A087WRP4;A0A087WP57;A0A087WS74;A0A087WNY6;A0A087WQX8;A0A087WS17;A0A087WSC6	0.160421	0.435278	0.940959	11	9	7	9
Tbl3	Q8C4J7;F6YAR3	-0.0725103	0.852924	0.981183	19	11	15	18
Tcirg1	Q9JHF5;F6XRE6;A0A494B9E3;F6ZFB8;Q920R6	-0.148694	0.648609	0.95268	15	12	17	16
Tf	Q921I1;F7CJN9;F7BAE9;D3YYR8;E9Q2Q7;CON__Q2HJF0;E9Q939	-0.694197	0.208678	0.940959	15	20	21	15
Thbs1	P35441	-0.34451	0.257026	0.940959	0	0	0	0
Thrap3	Q569Z6;Q8BZN7;F6YSQ2;F7AB07	0.388419	0.160915	0.940959	8	7	7	8
Tjp1	B9EHJ3;P39447;A0A0U1RPW2;A0A0U1RPB2	0.233796	0.363606	0.940959	37	19	32	27
Tjp2	A0A3B2WBH9;A0A3B2WCN9;Q9Z0U1;Q921G9;Q9QXY1	0.125237	0.683115	0.95268	11	5	9	5
Tln1	P26039;E9PUM4;A0A1L1SQ51;Q71LX4;Q8CDM9;A0A1L1SRI1;A0A1L1SQP9;F6S1V7;F6SX70;A2AIM2	-0.373102	0.185305	0.940959	17	31	21	18
Tmem199	Q5SYH2	-0.629717	0.207485	0.940959	4	3	4	3
Tmem55b	F8WHW3;Q3TWL2;E0CYE6;E0CZF6;E0CZ18	-0.210948	0.652492	0.95268	3	2	4	3
Tmod3	Q9JHJ0;A0A1L1SQ12;A0A1L1SR42;A0A1L1SU70;Q9JKK7;P49813	-0.018836	0.940032	0.990088	17	19	18	17
Tmpo	Q61033	0.283204	0.334398	0.940959	16	11	11	15
Tnc	Q80YX1;Q80YX0	-0.359184	0.432436	0.940959	23	17	14	9
Top1	Q04750	0.285232	0.345502	0.940959	8	2	3	7
Top2a	Q01320	0.0934266	0.641094	0.95268	51	41	31	46
Top2b	Q64511;F6U5K2;F6XX57	0.217726	0.309351	0.940959	39	29	22	24
Tpm1	P58771;Q8BSH3;E9Q454;E9Q452;E9Q450;Q8BP43;F8WID5;S4R2U0;G5E8R0;G5E8R1;E9Q455;B7ZNL3;E9Q453;G5E8R2;E9Q456;E9Q448;A2AIM4;CON__Q3SX28;P58774;A2AIM5	-0.0306568	0.912571	0.981183	6	0	2	1
Tpm3-rs7;Tpm3	D3Z2H9;E9Q5J9;D3YVR0	-0.0784235	0.702115	0.959726	3	3	3	2
Tpp2	Q64514;A0A087WRC0;Q05DJ9;A0A087WP19;A0A087WQR6	0.103788	0.638954	0.95268	11	6	7	12
Tpr	Q7M739;F6ZDS4;F6RX08	0.140522	0.75444	0.959726	14	9	8	9
Tra2b	F8WJG3;P62996	0.214002	0.391884	0.940959	5	4	3	7
Tuba1a;Tuba3a	P68369;P05214	0.120678	0.636526	0.95268	0	1	1	1
Tuba1c	P68373;Q9JJZ2	0.233288	0.381605	0.940959	0	0	0	0
Tubb4b;Tubb4a	P68372;Q9D6F9;G3UZR1	0.225144	0.361431	0.940959	3	3	1	2
Tubb5	P99024;A0A1D5RM76	0.158012	0.510494	0.940959	4	3	5	4
Tubb6	Q922F4	0.430301	0.139689	0.940959	0	1	0	1
Twf1	Q91YR1;D3Z2H0	0.138813	0.611927	0.95268	6	5	7	3
U2af1	Q9D883;G3UW94;A0A494B947;A0A494BA95;A0A494B9X9;E9Q809;F8WH71;E9Q5Y2;E9PUZ3;E9Q1I7;E9Q5J3;Q8BGJ9;E9PWX6;E9PWM2	0.288078	0.211195	0.940959	6	2	2	3
Ubr5	A0A2I3BQS6;E9Q2H1;Q80TP3;A0A2I3BPG8	-0.0646159	0.814946	0.976615	35	18	31	25
Ubtf	A2AWT6;A2AWT7;A2AWT5;P25976;G3UZW9;E9Q4A8	-0.101434	0.666693	0.95268	4	2	0	4
Uhrf1	Q8VDF2;E9Q5Y5	-0.0743622	0.707077	0.959726	30	26	17	25
Upf1	Q9EPU0	-0.611995	0.243618	0.940959	7	8	5	5
Urb1	E9PU96;Q571H0	0.731774	0.142278	0.940959	14	6	3	3
Utp14a	Q640M1	0.402445	0.25184	0.940959	12	4	3	4
Utp15	Q8C7V3	0.227133	0.584703	0.951803	7	5	4	8
Utp18	Q5SSI6	-0.295093	0.464971	0.940959	10	11	6	9
Utp3	Q9JI13	0.319792	0.168916	0.940959	4	4	1	4
Vcp	Q01853	-0.180406	0.393274	0.940959	5	3	2	2
Vim	P20152;A0A0A6YWC8;A2AKJ2;P15331;G3X981;A0A2R8W6R6;G5E846;P46660;Q6IMF0;A0A0R4J036;P03995;CON__P78386;CON__Q14533;CON__P78385;Q9Z2T6;CON__Q6NT21;CON__Q61726;E9Q1Y9;CON__O43790;D3YZ35;P97861;Q9ERE2;P08553;P08551	-0.0362523	0.910688	0.981183	63	75	60	73
Wdr1	O88342;A0A0J9YU05	0.234276	0.42474	0.940959	16	8	11	10
Wdr12	Q9JJA4;D3Z369	-0.0365917	0.9123	0.981183	9	1	2	6
Wdr3	Q8BHB4;H3BJD8;H3BLC1	0.198158	0.467202	0.940959	15	9	8	17
Wdr36	Q3TAQ9;Q3TA68	0.308535	0.3026	0.940959	19	12	10	13
Wdr43	Q6ZQL4;A0A3Q4EHN7;A0A3Q4EGD3	0.286196	0.480439	0.940959	22	10	13	15
Wdr46	Q9Z0H1;A0A3Q4EBZ6	0.206017	0.40696	0.940959	14	6	2	10
Wdr75	Q3U821;D3Z504	0.474407	0.218135	0.940959	18	7	4	10
Xrcc5	P27641	0.0869645	0.766946	0.959726	4	4	4	3
Xrcc6	A0A0R4J187;P23475;A0A2R8VHZ9;E9PZD4;E9Q163	0.00364545	0.993233	0.999665	5	3	8	4
Xrn2	Q9DBR1	0.249565	0.239899	0.940959	12	7	5	8
Ybx1	P62960;A2BGG7;A0A0A0MQD2;B2RUF0;Q9Z2C8	-0.742428	0.0239361	0.940959	6	5	4	6
Zdhhc5	Q8VDZ4	-0.404357	0.520687	0.940959	2	3	3	2
Zfr	O88532;F6QJP7;D3Z5G4;F6V459	0.568913	0.143196	0.940959	7	4	2	3
Zyx	Q7TQE2;Q62523;A0A0N4SVD2;A0A0N4SUX7;A0A0N4SVP4	-0.238718	0.452551	0.940959	2	2	2	1

## Sheet: Flag +aa_VS_-aa
Gene names	Protein IDs	logFC FlagTwo_of_imputed	P.Value FlagTwo_of_imputed	adj.P.Val FlagTwo_of_imputed	Unique peptides Replicate 1	Unique peptides Replicate 2	Unique peptides Replicate 3	Unique peptides Replicate 4
A2m	Q61838;D3YUI3	0.0601655	0.925331	0.999196	35	35	39	27
Acin1	F6RJ39;Q9JIX8;Q52KR6;B8JJ92;B8JJ91;B8JJ90;F6Q8C0;B8JJ89	-0.0539252	0.823161	0.999196	13	11	7	15
Acta2;Actg2	P62737;P63268;D3YZY0;A0A494B9T3;A0A0U1RQ96;D3Z2K3	0.119143	0.802553	0.999196	1	1	2	1
Actb	P60710;E9Q1F2;E9Q5F4;G3UZ07;E9Q606;F8WGM8;E9Q2D1;F6WX90;V9GXQ2;E9Q3M9	0.2068	0.444875	0.999196	2	2	2	1
Actc1;Acta1	P68033;P68134;A0A1D5RM20	0.0215436	0.936961	0.999196	1	2	1	2
Actg1	P63260;B1ATY1;G3UYG0	0.0083572	0.973407	0.999196	2	3	2	2
Actn1	Q7TPR4;A1BN54	-0.0602936	0.80594	0.999196	41	39	40	36
Actn4	P57780;A0A1L1SV25;E9Q2W9;A0A1L1SVJ6;D3Z0L8;D3Z761;A0A1Y7VMW4	-0.146292	0.565471	0.999196	39	36	40	33
Actr2	P61161	0.0660514	0.803628	0.999196	7	8	7	4
Actr3	Q99JY9;A0A087WRA1;A0A087WQ14;A0A087WP86;A0A087WS98;Q641P0;A0A087WPR6;A0A087WQ83	-0.13877	0.587677	0.999196	10	15	14	11
Ahctf1	Q8CJF7;F6SJR1;F6QTR3;F6S6E4	0.204904	0.640105	0.999196	24	6	2	10
Ahnak	E9Q616;A0A494BBD5;G5E8K8;A0A494B8Y7	0.230859	0.349307	0.999196	19	19	7	12
Alb	P07724	-0.122577	0.839019	0.999196	41	47	42	37
Alyref;Alyref2	O08583;G3X9I4;Q9JJW6	0.06587	0.841193	0.999196	6	3	2	4
Anxa2	B0V2N7;P07356;B0V2N8;B0V2N5	0.258975	0.492077	0.999196	1	7	2	4
Apob	E9Q1Y3;E9Q414	-0.522138	0.467794	0.999196	3	2	3	2
Arpc1b	Q91Z25;Q9WV32;F6THG2;F6VVE6;D3Z6S0	-0.0396877	0.875113	0.999196	7	9	9	5
Arpc2	Q9CVB6;D3YXG6	-0.110347	0.721066	0.999196	4	4	9	3
Arpc3	Q9JM76;H7BWZ3;A0A0G2JFK7;D3Z2F7;D3Z2F8	-0.101906	0.746287	0.999196	4	2	3	3
Arpc4	P59999;Q3TX55;E9PWA7	-0.115429	0.669223	0.999196	5	6	7	3
Atad3	Q925I1;H3BKI6;H3BK90;V9GWS5;V9GWS6	0.834992	0.0211447	0.999196	10	7	16	4
Atp5a1	Q03265;D3Z6F5;D6RJ16	-0.0106162	0.964923	0.999196	4	6	2	3
Atp6ap1	Q9R1Q9;Q3TKX1;B7FAU3;B7FAU7;F6X9J0;F6ZE56	-0.0949262	0.829516	0.999196	12	8	11	5
Atp6ap2	Q9CYN9	-0.405434	0.34042	0.999196	7	8	7	7
Atp6v0a1	K3W4T3;Q9Z1G4;A2A599	0.29715	0.56764	0.999196	16	10	17	14
Atp6v0a2	P15920;A0A0G2JFS2	-0.46008	0.236893	0.999196	7	6	11	6
Atp6v0c	E9Q9C5;P63082	-0.178139	0.657829	0.999196	3	2	3	3
Atp6v0d1	P51863	-0.117871	0.725878	0.999196	20	19	23	20
Atp6v1a	P50516;D3Z1B9;D3YWH3;D3YZ23	-0.784505	0.0987155	0.999196	28	26	31	33
Atp6v1b2	P62814;Q91YH6	-0.897675	0.0883004	0.999196	4	4	4	4
Atp6v1c1	Q9Z1G3;A0A2I3BPD0;A0A2I3BQD9;D3Z5W3;Q99L60	-0.732847	0.139373	0.999196	5	3	14	6
Atp6v1d	P57746	-0.775578	0.147243	0.999196	5	5	5	5
Atp6v1e1	P50518;A0A0N4SW07;A0A0N4SW34;A0A0N4SWA3;Q9D593	-0.582109	0.235398	0.999196	7	5	10	6
Atp6v1g1	Q9CR51	-0.890303	0.0557018	0.999196	3	3	5	5
Atp6v1h	Q8BVE3;A0A0A6YX18;A0A0A6YWP6;A0A0A6YVU0;A0A0A6YW86	-0.572682	0.239525	0.999196	13	7	17	14
Bag2	Q91YN9;A0A087WNX9	-0.00341202	0.9907	0.999196	5	5	8	8
Banf1	O54962	0.0579877	0.811152	0.999196	8	6	5	7
Baz1b	Q9Z277	0.430686	0.409	0.999196	41	21	11	28
Bclaf1	A0A087WRN1;A0A087WQA0;F8WI22;Q8K019;A0A087WRF8	-0.00927728	0.968901	0.999196	9	12	8	12
Bop1	P97452	0.271571	0.57038	0.999196	20	11	7	13
Brix1	Q9DCA5;E9Q2V8;F6QAG4	0.0637656	0.892776	0.999196	9	7	7	7
Bysl	O54825	0.578791	0.142606	0.999196	9	4	2	3
C1qa	P98086	0.348951	0.580692	0.999196	5	5	5	5
C1qb	P14106	0.543394	0.483656	0.999196	6	7	5	6
C1qc	Q02105	0.302309	0.631028	0.999196	6	6	7	6
C1qtnf3	D3YZ61;Q9ES30	0.00422063	0.992262	0.999196	2	4	4	2
C3	P01027;H3BKW9;H3BL60	-0.166545	0.666835	0.999196	14	17	28	16
Cad	E9QAI5;B2RQC6;G3UWN2;E9QAT6	-0.29271	0.517218	0.999196	4	5	4	5
Cald1	E9QA16;Q8VCQ8;E9Q0M9;E9QA15;D3Z6I7;S4R1T7;E9Q9F3;F6QLP8;F6ZAW1;F6RGN9;F6T2Z7	0.2163	0.518197	0.999196	13	8	14	8
Canx	P35564	0.424257	0.244211	0.999196	10	8	11	12
Caprin1	Q60865;F6YLI0;F6YP03	-0.448141	0.213388	0.999196	8	4	2	7
Capza1	P47753;Q5RKN9;A0A0G2JE27	-0.221781	0.531559	0.999196	6	9	5	4
Capza2	P47754;D6RCW7;A0A0N4SVM0	-0.195599	0.60937	0.999196	7	8	8	6
Capzb	A2AMW0;F7CAZ6	-0.126931	0.7004	0.999196	2	2	3	1
Cbx3	Q9DCC5;P23198;D3Z313;D3Z1A9	0.0401319	0.878769	0.999196	5	4	2	3
Cbx5	Q61686;D3Z0U2	0.586367	0.0598075	0.999196	3	2	1	2
Ccdc115	Q8VE99	-0.317629	0.449567	0.999196	8	5	10	8
Ccdc80	Q8R2G6	0.0198879	0.96628	0.999196	30	23	23	17
Cct2	P80314;A0A1W2P7B7;A0A1W2P6Q3;A0A1W2P828;A0A1W2P8B6;A0A1W2P871	-0.282239	0.366692	0.999196	4	8	4	4
Cct4	P80315;G5E839;G3UYW5;G3UXF3;G3UXG2	-0.140233	0.623512	0.999196	1	7	2	1
Cct7	P80313;A0A0N4SV00;A0A0N4SV22;A0A0N4SUI8	0.057375	0.849289	0.999196	2	3	5	1
Cd109	Q8R422	-0.150233	0.566733	0.999196	7	4	5	2
Cd44	Q3U8S1;A2APM5;A2APM3;A2APM4;E9QKM8;Q80X37;A2APM1;A2APM2;P15379	0.223591	0.398171	0.999196	4	1	3	3
Cdc5l	Q6A068;A0A1W2P7S8;A0A1W2P7Z8;A0A1W2P7H4;A0A1W2P855;A0A1W2P6Q8	0.359429	0.314978	0.999196	9	3	3	4
Cebpz	A0A0R4J046;P53569;A0A3B2WCE8	0.2088	0.522455	0.999196	15	11	7	10
Cfl1	P18760;F8WGL3;A0A494B9A7	-0.245129	0.478998	0.999196	10	6	9	10
Cfl2	P45591;A0A1Y7VJ71	-0.432181	0.174936	0.999196	5	3	5	3
Cgnl1	B2RSU6;D3Z3H4;Q6AW69	-0.228099	0.369535	0.999196	18	16	14	14
Chd4	E9QAS4;E9QAS5;Q6PDQ2;F6WR45;F7C528;E9Q614;B1AR17	0.307386	0.249063	0.999196	8	3	1	4
Cirh1a	Q8R2N2	0.477048	0.171646	0.999196	14	9	6	10
Cit	F6SBR5;D3Z1U0;E9QL53;D3YU89;P49025;D3Z477;D3Z1K6	-0.0744663	0.770607	0.999196	15	18	10	18
Ckap4	Q8BMK4	0.546158	0.14809	0.999196	11	13	13	7
Cltc	Q68FD5;Q5SXR6;F6Z1R4	-0.116299	0.660696	0.999196	14	26	19	15
Col12a1	Q60847;E9PX70;F6WIM8	0.655015	0.339846	0.999196	39	28	16	23
Col1a1	P11087;CON__Q862S4	0.0275113	0.911827	0.999196	67	57	51	56
Col1a2	Q01149;E0CXI2	0.0357418	0.888802	0.999196	43	32	30	31
Col5a1	O88207;A3KGE7;A0A1D5RMJ0;Q9JLI2;Q64739	0.152266	0.783811	0.999196	7	4	3	5
Col5a2	Q3U962	-0.521307	0.282454	0.999196	12	5	8	9
Colgalt1	Q8K297	0.0498623	0.955155	0.999196	14	11	11	6
Coro1b	Q9WUM3;A0A494B9Y4;D3YUG6;A0A494BAI1	-0.290738	0.34213	0.999196	6	2	4	1
Coro1c	Q9WUM4;E9PX03;E9PZJ0;E9PVJ1;B9EIZ7;Q920M5	-0.117917	0.683104	0.999196	33	33	31	33
Cpsf3	Q9QXK7;A0A1Y7VLY3;A0A1Y7VIZ9;A0A1Y7VJ97	0.246534	0.333874	0.999196	4	2	2	3
Csnk2a1	Q60737;A2ANR6	0.0837315	0.819753	0.999196	2	2	3	1
Ctnna1	P26231;A0A494BAD0;A0A494BAM5;A0A494BBB4;A0A494BBA4;A0A494BA24;Q65CL1	-0.367196	0.278699	0.999196	12	8	11	8
Ctnnb1	Q02248;E9Q6A9;F7BAC9;F6QZ47;F7CRC6;D3YUH4	0.0602806	0.798977	0.999196	5	8	6	4
Ctnnd1	P30999;E9Q986;E9Q8Z6;E9Q8Z5;G3X9V2;E9Q904;E9Q901;E9Q903;D3Z2H2;E9Q8Z9;E9Q8Z4;E9Q905;E9Q907;E9Q906;D3Z7H6;E9Q8Z8;D3Z2H7	-0.0255513	0.921564	0.999196	10	6	7	8
Cttn	Q60598;Q921L6	-0.127402	0.639033	0.999196	11	11	11	5
Cyr61	P18406	0.234892	0.586847	0.999196	12	12	12	7
Dcaf13	Q6PAC3	-0.164959	0.75531	0.999196	7	2	3	6
Ddb1	Q3U1J4;A0A494BAF6;A0A494B987;A0A494BBJ6	0.493518	0.143874	0.999196	10	5	2	5
Ddx1	Q91VR5;A0A1Y7VM48	0.055462	0.841268	0.999196	7	4	2	9
Ddx17	Q501J6;Q3U741;Q3TU25	-0.0440017	0.85559	0.999196	12	7	7	8
Ddx18	Q8K363;F6ZX28	0.210482	0.552513	0.999196	14	11	4	8
Ddx21	Q9JIK5	0.556883	0.394039	0.999196	53	47	38	54
Ddx27	Q921N6;H3BLJ6	0.169103	0.630831	0.999196	13	10	2	9
Ddx39a;Ddx39	Q8VDW0;D6RHT5	0.0591551	0.815906	0.999196	2	1	1	2
Ddx3x;D1Pas1	Q62167;P16381;Q3V086;Q61496	0.0139145	0.962593	0.999196	7	5	5	7
Ddx3y	Q62095	-0.368086	0.18366	0.999196	2	2	2	2
Ddx41	A0A1S6GWJ4;Q91VN6	0.0813582	0.795747	0.999196	5	5	5	6
Ddx47	Q9CWX9;F6QKD2;A0A0N4SVT1;A0A0N4SWC5;A0A0N4SVK2;A0A0N4SV55;D3YWF9	0.274348	0.314757	0.999196	5	4	2	3
Ddx5	Q8BTS0;Q61656;S4R1I6;B1ARB9;B1ARC0;S4R1E3	-0.00433398	0.987194	0.999196	23	21	19	24
Ddx50	Q99MJ9;A0A1W2P700	0.0586473	0.89657	0.999196	7	3	3	3
Ddx51	Q6P9R1	-0.019339	0.945744	0.999196	7	4	0	3
Ddx52	Q8K301	0.299928	0.334606	0.999196	8	2	1	5
Ddx54	Q8K4L0	0.207711	0.420601	0.999196	7	4	0	4
Ddx56	Q9D0R4;Q5SVX2	0.188203	0.545719	0.999196	11	8	6	10
Dhx15	O35286;Q497W9;A0A0G2JG10;A0A0G2JGQ5	0.142213	0.614904	0.999196	21	12	10	14
Dhx9	E9QNN1;A0A087WPL5;O70133;Q3UR42;A0A0R4J2C3;A0A087WRT3	0.291156	0.404905	0.999196	56	49	41	59
Dkc1	Q9ESX5;B7ZCL7;F6YUI5;A2AN81;F6S1S5	0.544268	0.330871	0.999196	13	13	9	13
Dnaja1	P63037;B1AXY1;B1AXY0;B1AXX9	-0.21581	0.438848	0.999196	4	5	5	4
Dnaja2	Q9QYJ0	-0.0698684	0.820214	0.999196	3	3	2	3
Dnmt1	P13864;J3QNW0	0.0142021	0.954486	0.999196	15	8	2	9
Dnttip2	Q8R2M2	0.482258	0.186769	0.999196	10	4	4	8
Dstn	Q9R0P5	-0.19923	0.427138	0.999196	1	2	2	1
Dync1h1	Q9JHU4;F6ZX84	-0.443537	0.433018	0.999196	3	3	4	3
Ebna1bp2	Q9D903;A2ACZ1	0.839157	0.238047	0.999196	6	5	3	4
Eef1a1	P10126;D3YZ68;D3Z3I8;P62631	-0.0456799	0.873354	0.999196	15	25	22	16
Eef1g	Q9D8N0	-0.190611	0.496227	0.999196	2	4	1	2
Eef2	P58252	-0.243134	0.472893	0.999196	7	23	11	7
Efemp2	A0A494BBF0;G5E8D6;Q9WVJ9;E9Q3N9;A0A494BAR1;E9Q3F3;F6Z1C2;E9Q2T8;E9Q2A0;F7AYH6;E9Q1U0	0.266336	0.707883	0.999196	3	4	4	5
Eftud2	A2AH85;O08810;G3UZ34;G3UXK8	0.177092	0.639773	0.999196	35	22	20	24
Eif3a	P23116	0.144677	0.625499	0.999196	16	8	16	11
Eif3b	Q8JZQ9;A0A0G2JG48	-0.103099	0.676569	0.999196	13	8	17	11
Eif3c	Q8R1B4;M0QWV3	0.402954	0.263914	0.999196	2	1	3	5
Eif3d	O70194;A0A2R8VK20	0.372121	0.408448	0.999196	5	3	4	3
Eif3e	P60229	0.000555863	0.998943	0.99928	4	2	5	3
Eif3g	Q9Z1D1	0.0846153	0.743197	0.999196	2	1	2	1
Eif3h	Q91WK2	0.273732	0.437322	0.999196	4	3	3	3
Eif3l	Q8QZY1;A0A2R8VH97	0.115198	0.729198	0.999196	7	4	5	5
Eif3m	Q99JX4;A2A702;A2A701	0.671176	0.0702709	0.999196	3	2	3	3
Eif4a1;Eif4a2	P60843;Q8BTU6;P10630;E9Q561;A0A338P6X5	-0.218493	0.481278	0.999196	4	5	5	5
Eif4a3;Gm8994	Q91VC3;A0A0N4SVP8;E9PV04;A2AFK7;A0A0N4SVM5;D6RJ60;D6RJ11	0.110246	0.716648	0.999196	10	11	11	10
Eif4b	Q8BGD9;B2RWE8	-0.272861	0.441732	0.999196	3	3	3	1
Eif4g1	A0A0J9YUS5;E9PVC6;E9Q9E1;E9PVC5;Q6NZJ6;A0A0J9YVC1;A0A0J9YUC1;E9Q770;A2AMI7;Z4YKC4;A0A0R4J112;A2AMI2;A0A0N4SVL0;Q80XI3	0.249287	0.486803	0.999196	4	3	3	2
Eif6	O55135;A6PWZ2;D6RG53;D6RJJ3;B1AZQ4	0.181042	0.569848	0.999196	3	3	5	5
Elavl1	P70372	0.189555	0.482603	0.999196	16	13	13	18
Emg1	O35130;A0A0N4SUL6	-0.160834	0.636718	0.999196	6	3	4	5
Emilin1	Q99K41	0.592605	0.187642	0.999196	35	33	34	33
Eno1	P17182;Q6PHC1;B0QZL1;B1ARR7;P21550;P17183;B1ARR6;A0A0N4SUX5;D3Z6E4;J3QPZ9;D3Z2S4;A0A0N4SUI6;D3YVD3;Q5SX59;Q5SX60;Q5SX61;A0A0N4SUW8	-0.208548	0.61237	0.999196	4	13	5	3
Epb41l2;Epb4.1l2	O70318;Q80UE5;Q80UE4;Q8C928;A0A1W2P6I5;A0A1W2P7I2;A0A1W2P6H2	-0.124919	0.799867	0.999196	2	2	3	3
Erh	P84089;A0A1W2P7H9;A0A1W2P7T3;G3UW85	-0.0391112	0.869286	0.999196	4	3	4	5
FAM120A	Q6A0A9	0.195238	0.548767	0.999196	7	3	5	6
Farp1	F8VPU2;E9Q805	-0.0896673	0.716067	0.999196	24	27	25	23
Fasn	A0A0U1RNJ1;P19096	0.483808	0.165372	0.999196	1	4	2	3
Fat1	F2Z4A3;A0A087WRT4;A0A1L1SQU7	-0.0645399	0.798963	0.999196	38	17	14	14
Fbl	P35550;A0A140LIR6	0.309587	0.540263	0.999196	16	11	13	16
Fbln2	P37889	0.46804	0.106026	0.999196	39	33	37	37
Fbn1	Q61554;Q61555	-0.146459	0.555204	0.999196	13	5	9	8
Flag-ATP6V0a3	Flag-ATP6V0a3	0.446429	0.2141	0.999196	31	38	35	37
Flii	Q9JJ28	-0.257212	0.509885	0.999196	50	32	48	41
Flna	B7FAU9;Q8BTM8;B7FAV1;F6XC15;J3JS91;F6Z2C0;F7AVL7	-0.0951262	0.704813	0.999196	66	75	63	63
Flnb	Q80X90	-0.179263	0.48961	0.999196	38	45	33	33
Flnc	Q8VHX6	-0.110994	0.667825	0.999196	32	32	19	19
Flot1	O08917;G3UYU4;G3UZZ5;G3UWW8;G3XA73	0.153164	0.553055	0.999196	23	20	24	19
Flot2	Q60634;Q5SS83	0.247454	0.356736	0.999196	25	24	27	25
Fmr1	E9QAT0;Q6AXB7;P35922;D3Z6U8;E9QNF5;E9QAS8;E9QAS9	0.163161	0.630356	0.999196	4	2	4	3
Fn1	A0A087WSN6;B9EHT6;B7ZNJ1	0.49959	0.176525	0.999196	1	1	1	1
Fn1	P11276	0.435843	0.126374	0.999196	1	0	2	0
Fus	Q8CFQ9;P56959;G3UXT7;G3UZD2;Q91VQ2	-0.211035	0.461901	0.999196	7	3	3	5
Fxr2	Q6P5B5;Q9WVR4	0.652507	0.195431	0.999196	4	4	1	3
G3bp1	P97855	-0.000311212	0.99928	0.99928	8	6	2	8
G3bp2	P97379;A0A0J9YUY8;A0A0J9YTQ8	0.56479	0.267354	0.999196	2	2	2	3
Gapdh;Gm3839	A0A0A0MQF6;P16858;S4R257;S4R1W1;A0A1D5RLD8;S4R1W8;S4R1N5;V9GXA7;V9GX06	-0.146772	0.619799	0.999196	7	11	9	8
Gar1	Q9CY66;D3YZ09;F6SL78	0.193464	0.582398	0.999196	5	3	1	4
Gja1	P23242;A0A1W2P8A3	-0.230733	0.366498	0.999196	4	4	5	5
Glg1	F8WHM5;Q61543;E9PWD8;F6RSH1	-0.237496	0.539208	0.999196	4	1	2	4
Gm10260;Rps18	F6YVP7;P62270;A0A1Y7VKY1;S4R1N6;A0A3Q4EGP3	0.0319556	0.917777	0.999196	9	10	7	8
Gm10881	P01642	0.610969	0.353792	0.999196	3	2	3	2
Gnai2;Gnai1	P08752;B2RSH2;A0A0A6YWA9;P18872;A0A0A6YXN0;A0A0A6YXC2;D3Z2M7;A2AE31;Q8C040;Q8BHK8;A2AE32;P20612;P50149	-0.178062	0.517002	0.999196	12	14	13	12
Gnai3	Q9DC51	-0.0761394	0.764261	0.999196	5	6	5	5
Gnaq	P21279	-0.0783529	0.75877	0.999196	2	1	1	0
Gnas	P63094;Q6R0H7;A0A571BEI3;Z4YKV1;A0A571BEM2;Q66L47;Q8CGK7;A0A571BE25;A0A571BEG2;A2A610;A0A571BGH5	0.0396035	0.873456	0.999196	6	7	5	7
Gnb1	P62874;H3BKR2;H3BLF7	-0.124544	0.64607	0.999196	8	4	6	6
Gnb2	P62880;E9QKR0;D3YZX3;D3Z1M1;E9PWM7;D3Z1T4	-0.296628	0.337364	0.999196	7	7	8	6
Gnl3	Q8CI11;A0A2I3BPZ6;A0A2I3BRV9;A0A2I3BR82;A0A2I3BR32	0.699745	0.291154	0.999196	13	7	7	9
Gpc1	Q9QZF2	-0.454652	0.191222	0.999196	7	6	6	4
Gpc4	P51655;Q8R3X6;Q9R087	-0.516183	0.158532	0.999196	4	9	4	3
Gprc5a	G5E8C3;Q8BHL4	-0.0186425	0.938827	0.999196	3	3	4	3
Grn	Q3U9N4;P28798;H3BJE0;H3BJ90	-0.165855	0.691472	0.999196	3	4	3	3
Grwd1	Q810D6;A0A1B0GSW5;A0A1B0GRR2	0.216118	0.567087	0.999196	3	2	1	2
Gsn	P13020;A0A0J9YUQ8;A0A0J9YUJ8	0.554727	0.320195	0.999196	2	6	4	11
Gtf2i	G3UYD0;Q3UHU8;Q9ESZ8;G3UYJ6;G3UYD7;G3UZU4;G3UWV2;Q99NI3	-0.252136	0.444215	0.999196	15	5	9	13
Gtpbp4	Q99ME9;A0A217FL53	0.252028	0.490929	0.999196	13	10	5	11
H1f0	P10922	0.11007	0.659763	0.999196	4	4	1	7
H2afv;H2afz	Q3THW5;P0C0S6;Q8R029;Q3UA95;G3UWL7	0.513905	0.343799	0.999196	3	4	3	4
H2afx	P27661	0.427231	0.448059	0.999196	1	1	1	1
H2afy	Q9QZQ8	0.564026	0.306941	0.999196	13	8	8	13
H2afy2	Q8CCK0	0.229255	0.613938	0.999196	4	4	0	4
HA-ATP6V1B2;A0A0U1RNU9	HA-ATP6V1B2;A0A0U1RNU9	-0.79732	0.136934	0.999196	0	0	0	0
Hadha	Q8BMS1	-0.0173427	0.951824	0.999196	10	5	6	6
Hadhb	Q99JY0;D3YXU1	0.161057	0.687642	0.999196	3	3	1	3
Heatr1	G3X9B1;A0A1Y7VNI1;A0A1Y7VNG8	0.481804	0.349999	0.999196	45	33	18	36
Hist1h1a	P43275	-0.00773469	0.975941	0.999196	5	4	4	5
Hist1h1b	P43276	0.310762	0.324552	0.999196	7	8	5	11
Hist1h1c	P15864	0.0362307	0.880754	0.999196	3	3	3	4
Hist1h1d	P43277	-0.123576	0.660076	0.999196	3	3	1	3
Hist1h1e	P43274	-0.139271	0.56675	0.999196	5	6	1	6
Hist1h2ah;Hist1h2af;Hist3h2a;Hist1h2ak;H2afj;Hist1h2aa	C0HKE9;C0HKE8;C0HKE7;C0HKE6;C0HKE5;C0HKE4;C0HKE3;C0HKE2;C0HKE1;Q8CGP6;Q8CGP5;Q8BFU2;Q8CGP7;A0A0N4SV66;Q8R1M2;Q8CGP4	0.513609	0.435559	0.999196	2	4	2	2
Hist1h2bf;Hist1h2bp;Hist1h2bb;Hist1h2br;Hist1h2bk;Hist1h2ba;Hist3h2ba;Hist3h2bb	P10853;Q8CGP2;Q64475;Q8CBB6;Q8CGP1;P70696;Q9D2U9;Q8CGP0	0.385396	0.486108	0.999196	0	2	0	0
Hist1h3b;H3f3a	A0A1W2P768;P84228;F8WI35;E0CYR7;E0CYN1	0.570353	0.410115	0.999196	1	2	1	2
Hist1h4a	P62806	0.408363	0.510291	0.999196	16	23	18	21
Hist2h2aa1;Hist2h2ac	Q6GSS7;Q64523	0.00349981	0.99454	0.99928	2	3	2	3
Hmga1	Q3TE85;A0A338P6F6;P17095;A0A338P6E8;A0A338P6D0	-0.150583	0.585119	0.999196	2	2	2	1
Hmga2	Q6NSP9;P52927	-0.147404	0.569619	0.999196	2	3	2	3
Hmgn1	P18608;A0A3B2W3M7	-0.254012	0.47929	0.999196	2	3	2	4
Hnrnpa0	Q9CX86	-0.32718	0.294847	0.999196	9	6	8	11
Hnrnpa1	Q5EBP8	0.0923928	0.696596	0.999196	0	0	0	0
Hnrnpa2b1	O88569;A0A0N4SUM2	0.0993241	0.68173	0.999196	27	25	24	26
Hnrnpa3	A2AL12;Q8BG05;A2AL13;V9GX38	0.0382134	0.878006	0.999196	24	20	20	27
Hnrnpab	Q20BD0;Q80XR6;Q99020	0.148998	0.582624	0.999196	12	15	9	15
Hnrnpc	Q9Z204;A0A2I3BQH3;A0A2I3BQW7;A0A1D5RLK6;A0A1D5RMF0;A0A1D5RLM5;Q8BTF8	0.327628	0.466394	0.999196	9	8	9	12
Hnrnpd	Q60668;F6ZV59;G5E8G0;G3X9W0;E9Q5B6;F6SHF3;A0A0G2JFL4;F7A465;Q9D3U4	0.119633	0.637677	0.999196	8	6	8	10
Hnrnpdl	D3YTQ3;F6VQH5;Q9Z130	0.352535	0.201251	0.999196	6	5	4	8
Hnrnpf	Q9Z2X1;J3QM80;J3QMT0;J3QP45;J3QNH2;J3QMV8	0.120347	0.629288	0.999196	10	6	6	11
Hnrnph1	Q8C2Q7;O35737	-0.00752687	0.975665	0.999196	6	8	6	7
Hnrnpk	P61979;H3BLL4;H3BK96;A0A286YDM3;A0A286YCM2;A0A286YDH1;A0A286YEC4	-0.03742	0.882885	0.999196	0	0	0	0
Hnrnpl	G5E924;Q8R081;G3UY38;G3UY56;G3UYY3	0.186709	0.507009	0.999196	29	25	22	25
Hnrnpm	Q9D0E1;B8JK33;B8JK32;A0A3Q4EH91;F6W322;F7C9U3;A0A3Q4L2X3	0.457446	0.169715	0.999196	38	33	31	31
Hnrnpr	Q8VHM5;F7B5B5;A2AW41;S4R1E9;V9GWW3;G3UXU5;A2AW40	0.138936	0.589278	0.999196	16	10	6	11
Hnrnpu	Q8VEK3	0.192353	0.489941	0.999196	34	34	26	35
Hnrnpul2	Q00PI9	0.780524	0.115488	0.999196	18	12	6	13
Hsp90ab1	P11499;E9Q3D6;E9Q0C3;E9PX27;D3Z1R1	-0.11252	0.704394	0.999196	9	19	16	11
Hspa5	P20029	-0.158601	0.634628	0.999196	18	15	12	14
Hspa8	P63017;Q504P4;P17156;D3Z5E2	0.19719	0.516352	0.999196	27	29	27	28
Hspa9	P38647	-0.332536	0.397651	0.999196	7	5	2	4
Hspd1	P63038;D3Z2F2;D3Z7J9	0.265636	0.426578	0.999196	4	14	4	7
Hspg2	E9PZ16;B1B0C7;Q05793;A0A571BD72	0.427866	0.134435	0.999196	184	168	149	172
Htatsf1	Q8BGC0	-0.344756	0.26541	0.999196	9	4	5	8
Ik	Q9Z1M8;A0A494BAW7	-0.00874739	0.978686	0.999196	3	3	2	3
Ilf2	Q9CXY6	0.306935	0.371104	0.999196	8	7	6	11
Ilf3	Q9Z1X4	0.316756	0.427838	0.999196	1	0	1	1
Ilk	O55222;A0A1B0GRF6;D3YZA5	0.012961	0.960369	0.999196	2	4	3	2
Imp3	Q921Y2	0.0110313	0.970116	0.999196	4	3	2	3
Inf2	Q0GNC1;E9QLA5;A0A1Y7VM80	0.0974546	0.721092	0.999196	8	4	6	1
Iqgap1	Q9JKF1;A0A0U1RNG5;A0A0U1RPU3	-0.0170663	0.950886	0.999196	11	12	15	7
Jcad	Q5DTX6	0.525009	0.297708	0.999196	5	0	3	2
Jup	Q02257	0.00908479	0.971954	0.999196	3	3	2	3
Khdrbs1	Q60749;A0A087WSL3;A0A087WR32;Q9WU01	-0.11095	0.643841	0.999196	11	6	10	10
Kiaa0020	A0A0N4SUH4;Q8BKS9;A0A494BBI7;A0A494BB98	0.693408	0.215977	0.999196	20	10	10	19
Kif14	E9Q3T3;L0N7N1;A0A0J9YUN5;L0N759	-0.190919	0.496103	0.999196	11	13	6	10
Kif23	E9Q5G3	-0.127269	0.623747	0.999196	15	20	13	16
Kif4	P33174	0.128421	0.711158	0.999196	2	4	2	3
Kpna2	P52293;A2A600;A2A601;A6PW68	-0.147298	0.602632	0.999196	5	5	3	4
Kpnb1	P70168	-0.0280735	0.908307	0.999196	8	13	9	7
Lama5	Q61001	0.193329	0.449556	0.999196	42	16	23	19
Lamb1	E9QN70;P02469	0.36722	0.193519	0.999196	13	2	6	8
Lamc1	F8VQJ3;P02468;F6TLW1;F6SFQ3;A2ATM9;Q9R0B6	0.0106225	0.970046	0.999196	22	8	9	13
Lamtor1	Q9CQ22;A0A0A6YX02	0.115436	0.798212	0.999196	6	7	9	6
Lamtor3	O88653;A0A0G2JGQ3	0.0655334	0.813818	0.999196	2	3	5	3
Ldha	A0A1B0GSR9;P06151;A0A1B0GSX0;D3YZQ9;A0A1B0GT41;A0A1B0GQX5;A0A1B0GSL7;A0A1B0GRC1;A0A1B0GRS2;A0A1B0GRW9;A0A1B0GS79;D3YVR7;D3YZE4;P00342;A0A1B0GSR2;A0A1B0GRE9	0.3631	0.370016	0.999196	1	7	1	1
Lgals1	P16045;A0A2R8VHJ0	-0.140766	0.670704	0.999196	6	5	5	5
Lgals3	Q8C253;P16110	-0.0688276	0.823837	0.999196	2	1	2	1
Lig3	Q3UC82;Q80ZH7;K4DI59;P97386;B1AT03;Q3TJN5;G3UYI8	-0.376543	0.437446	0.999196	8	4	2	3
Lima1	Q9ERG0;A0A2R8VI67;B2BBR6;A0A5F8MPJ5;Q4U4S6;Q8BGB5	0.130296	0.671682	0.999196	38	39	41	45
Lmna	P48678;D3YUF7	0.618076	0.162816	0.999196	39	27	29	37
Lmnb1	P14733	0.461106	0.169586	0.999196	29	11	11	15
Lox	P28301	-0.316305	0.43524	0.999196	5	5	3	5
Loxl2	P58022	-0.100568	0.817997	0.999196	7	7	5	6
Loxl4	E9Q600;Q924C6	0.166103	0.542015	0.999196	3	3	3	2
Lpp	Q8BFW7	-0.119694	0.664357	0.999196	5	12	6	5
Lrrc59	Q922Q8	0.0426313	0.929214	0.999196	3	4	3	3
Lrrfip1	Q3UZ39;A0A087WPT0	-0.172622	0.641796	0.999196	11	3	8	5
Lrrfip2	A0A0G2JEP4;A0A1L1SSC0;A0A0R4J169;E9QN52;A0A0G2JFV5;Q91WK0;A0A1L1SVG1;A0A1L1SQW1;A0A0G2JDR6;A0A0G2JGZ1;A0A0G2JEF6	-0.183516	0.542183	0.999196	13	5	9	7
Ltbp1	Q8CG19;A0A3Q4EGK3;B1B1E2;A0A3Q4L384	0.171247	0.584099	0.999196	44	36	38	29
Mak16	Q8BGS0	0.38743	0.402476	0.999196	4	2	1	3
Matr3	Q8K310;A0A494BAZ2;A0A494BAZ7;A0A494BAD4;A0A494B9B1;A0A494B9X1;A0A494BAC5;A0A494B968;A0A494B9C9;A0A494B8Y5;A0A494BAL7;A0A494BB50;A0A494B9Q4	0.559822	0.199633	0.999196	28	17	16	21
Mcm2	P97310;A0A0N4SVY2	0.369263	0.261531	0.999196	8	4	4	8
Mcm3	P25206	0.102617	0.696547	0.999196	11	8	7	16
Mcm4	P49717;A0A2R8VHP7	-0.148513	0.7369	0.999196	9	4	4	6
Mcm6	P97311;Q3ULG5	0.148122	0.580472	0.999196	7	4	5	6
Mcm7	Q61881;D3Z6N3;D3Z335;D3Z0J6;D3Z2K9	0.21914	0.484082	0.999196	17	6	8	11
Mfge8	P21956	-0.203608	0.548937	0.999196	5	8	6	3
Mki67	E9PVX6;A0A1B0GQV9	0.10756	0.843797	0.999196	63	28	17	36
Mphosph10	Q810V0	0.131696	0.80118	0.999196	7	3	2	3
Mrto4	Q9D0I8;A2AMV1;D6RCI7	0.503091	0.195458	0.999196	9	4	5	4
Mug1	P28665;A0A0N4SVU1;P28666	-0.832454	0.0461952	0.999196	12	13	13	8
Myadm	O35682;A0A0N4SW94	-0.177431	0.469059	0.999196	5	4	5	4
Mybbp1a	Q7TPV4	0.684459	0.108317	0.999196	49	49	31	50
Myef2	Q8C854;A2ATP6;A2ATP5;F6XJA1;G8JL68	-0.731843	0.104817	0.999196	7	4	2	3
Myh10	Q3UH59;Q61879;Q5SV64;Q8BXF2	-0.102429	0.72153	0.999196	33	30	23	30
Myh9	Q8VDD5;A0A2R8VKI5;F2Z494;A0A2R8W6V7;REV__D3YYU4;REV__E9PV98;REV__Q8BX05;REV__B2RW38;E9Q264;A2AQP0	0.0183711	0.943657	0.999196	65	79	73	68
Myl6	A0A1W2P6F6;A0A1W2P7Q9;Q60605;A0A1W2P6G5;Q8CI43	-0.219602	0.507466	0.999196	3	2	2	2
Myo1c	Q9WTI7;Q5ND45	-0.183793	0.55822	0.999196	42	40	50	36
Myo1d	Q5SYD0;Q5SUA5	-0.116607	0.782666	0.999196	9	13	17	6
Nat10	Q8K224;A2BH46;E9Q498	0.522668	0.217412	0.999196	26	20	16	21
Ncl	P09405	0.471627	0.196859	0.999196	27	24	20	32
Nedd4	P46935;A0A571BDN7;A0A571BEP7;V9GWV8;Q3V335	0.0342814	0.939561	0.999196	1	4	5	2
Nes	Q6P5H2	0.248546	0.494528	0.999196	41	27	27	36
Nexn	A0A0G2JEX1;Q7TPW1;A0A0G2JFT2;A0A0G2JDZ3;A0A0G2JFI0	0.108113	0.711804	0.999196	0	0	0	0
Nhp2	Q9CRB2	0.491053	0.523323	0.999196	4	2	2	3
Nhp2l1	Q9D0T1	0.34145	0.461806	0.999196	4	4	4	6
Nid2	O88322;A0A286YCQ5	0.151034	0.531773	0.999196	35	20	17	25
Nifk	Q91VE6;E0CXU3	0.355304	0.495517	0.999196	10	5	5	8
Noc2l	J3QK52;Q9WV70	0.300217	0.579531	0.999196	10	5	4	5
Noc4l	Q8BHY2	0.349461	0.205563	0.999196	10	4	3	5
Nol10	Q5RJG1	0.210286	0.525051	0.999196	10	3	2	6
Nol11	Q8BJW5	0.574401	0.255878	0.999196	6	4	3	6
Nol6	Q8R5K4	0.000962043	0.998077	0.99928	21	10	6	10
Nono	Q99K48	0.0839175	0.741426	0.999196	17	13	14	16
Nop14	Q8R3N1;A0A0J9YU38	-0.260816	0.574579	0.999196	5	3	1	3
Nop2	E9QN31;Q922K7;A0A0N4SW16	0.268651	0.605008	0.999196	21	20	18	24
Nop56	Q9D6Z1;E0CXZ0;F7CHQ7;A2APD7;F6USW7;F6U250;F6V095;F7CHP9	0.467048	0.325742	0.999196	29	28	21	30
Nop58	Q6DFW4;A0A0A0MQ76;A0A087WSU5;A0A087WSL8;A0A087WQ46;A0A087WP00;A0A087WNW0	0.635248	0.344709	0.999196	23	16	14	21
Npm1	Q61937;Q5SQB0;Q9DAY9;Q5SQB5	0.0467275	0.845894	0.999196	12	14	11	13
Npm3	Q9CPP0	-0.675188	0.262248	0.999196	2	1	2	1
Nsa2	Q9CR47;A0A286YCS8	-0.139127	0.821075	0.999196	3	2	0	2
Numa1	E9Q7G0;A0A1B0GSW3;A0A1B0GT61;A0A1B0GSH2;A0A1B0GT38	0.0711069	0.810407	0.999196	28	10	1	11
Nup133	Q8R0G9	0.649207	0.140825	0.999196	9	6	2	8
Nup160	Q9Z0W3	0.700356	0.146604	0.999196	12	9	7	7
Nup205	B9EJ54;A0A0J9YUD5;E9Q880	0.155782	0.597548	0.999196	10	9	9	4
Nup98	A0A1B0GSX7;Q6PFD9;B2RQL0;A0A140T8J8	0.545742	0.211452	0.999196	15	10	8	8
Nvl	Q9DBY8	-0.0639122	0.920195	0.999196	11	2	1	2
Nxf1	Q99JX7;V9GXF3;V9GXW3;V9GXM5;V9GX96	0.0738279	0.768351	0.999196	10	7	6	8
P4hb	P09103;E9Q8G8	0.0569489	0.871384	0.999196	6	9	6	8
Pabpc1	P29341;Q9D4E6;A0A2I3BR37;Q62029;F6ZAX1;A2A5N3;Q8C7D3	0.165406	0.53357	0.999196	13	13	12	11
Pcbp1	P60335	-0.0138529	0.956541	0.999196	8	5	3	6
Pcbp2	A0A2R8VHP9;Q3TT81;A0A2R8VI12;A0A2R8VI71;A0A2R8VHN3;A0A2R8VKF0;A0A2R8VI73;A0A2R8VKN0;A0A2R8W6U6;A0A2R8VI15;A0A2R8VHI3;A0A2R8W6H3;A0A0R4J044;A0A087WRH3;A0A087WR61;A0A1L1SQ99;A0A1L1SRP9;A0A1L1SUS5;A0A087WSI1;P57724	0.183427	0.504926	0.999196	0	0	0	0
Pcolce	Q61398;D3YUE2;A0A0G2JE29;D3YZE3;D3YWH0	-0.423162	0.238469	0.999196	9	7	5	9
Pdcd11	Q6NS46	0.346854	0.469907	0.999196	45	31	20	36
Pdia3	P27773	0.0140529	0.959322	0.999196	2	5	0	2
Pes1	Q5SQ20;Q9EQ61	0.00517638	0.986371	0.999196	6	7	1	7
Pgk1	P09411;S4R2M7;P09041	0.475767	0.13003	0.999196	1	3	2	2
Phf5a	P83870	0.216285	0.419004	0.999196	3	1	1	2
Phip	F8VQ93;Q8VDD9;A0A087WR26;A0A087WPP7;A0A087WP89;A0A3B2WB73;A2AHJ4;Q921C3	0.652227	0.0800139	0.999196	13	6	2	10
Pkm	P52480;A0A1L1SU37;A0A1L1SQV8;A0A1L1SUV0;A0A1L1SSN6;A0A1L1STV8;A0A1L1ST52;A0A1L1SVH2;E9Q509;G3X925;P53657	0.0191713	0.949368	0.999196	7	15	7	7
Plec	Q9QXS1;E9Q3W4;A0A3B2W7J8;A0A0R4J218;A0A0R4J223;E9Q9J6;A0A0R4J221;E9PW24	-0.160037	0.52135	0.999196	350	385	307	375
Plod3	Q9R0E1;F6W3Q8	0.269971	0.781102	0.999196	14	12	11	10
Plrg1	Q922V4;D3Z4V1;F8WI31	0.188431	0.483765	0.999196	9	3	5	2
Pnn	O35691;Q3TUQ5;A0A1W2P6S1	0.160225	0.545505	0.999196	6	5	3	5
Polr2a	A0A0R4J0V5;P08775	0.765451	0.248327	0.999196	29	12	7	14
Polr2b	Q8CFI7	0.617449	0.262619	0.999196	28	9	6	11
Ppan	Q91YU8;A0A1L1SRW3	-0.0234435	0.958028	0.999196	4	3	1	2
Ppp1ca	P62137	-0.101057	0.685076	0.999196	6	2	4	2
Ppp1cb	P62141;A0A0J9YUU8;A0A0J9YUG2	0.167154	0.546732	0.999196	1	1	0	1
Ppp1cc	P63087;A0A0G2JGC1;A0A0G2JFF1	0.0500864	0.848589	0.999196	2	1	1	1
Ppp1r9b	Q6R891	-0.00262746	0.991036	0.999196	11	9	10	11
Prc1	G3UY19;G3UW86;G3UWQ7;Q99K43;G3XA79;G3UXT4;G3UYX6;G3UXB1;G3UYZ3	-0.118374	0.658712	0.999196	8	9	9	7
Prpf19	Q99KP6	0.241256	0.368338	0.999196	15	12	12	11
Prpf4	Q9DAW6	1.01794	0.0663016	0.999196	6	1	2	4
Prpf8	Q99PV0;B7ZC27	0.160869	0.653193	0.999196	54	33	25	35
Prps1l3;Prps1	G3UXL2;Q9D7G0	0.121519	0.671467	0.999196	0	0	1	0
Psip1	Q99JF8;A2BI12;F6RB63;Q9JMG7;P51859;Q3UMU9	-0.113507	0.725023	0.999196	14	6	4	12
Psmb3	Q9R1P1	0.355499	0.239981	0.999196	1	2	5	1
Psmd1	Q3TXS7;D6RGR5	0.504937	0.224936	0.999196	5	3	8	6
Psmd2	Q8VDM4;A0A338P6S9;A0A338P7H4	0.478506	0.252738	0.999196	5	4	8	4
Psmd3	P14685;F7B7L8	0.587076	0.086052	0.999196	5	3	7	3
Psmd7	P26516	0.416676	0.284129	0.999196	2	2	2	2
Ptbp1	Q8BGJ5;Q922I7;Q8CB58;P17225;E9QMW9;F7DCW4;F7AXP1;E9Q279;E9Q0W3;E9PZ39;A0A1W2P7W3;B2RU80	-0.0310198	0.929135	0.999196	21	16	18	20
Ptbp3	G8JL74;G3UXA6;Q8BHD7;G3UZ01;G3UY95;F7C521;G3UXZ8;G3UXZ6	0.0146009	0.964169	0.999196	7	4	3	6
Ptrf	O54724	0.0323948	0.894901	0.999196	5	4	6	5
Pwp2	Q8BU03	-0.840039	0.276249	0.999196	9	5	3	6
Pxdn	Q3UQ28;A0A1W2P6L9;D3Z5M7	0.162596	0.709739	0.999196	24	25	27	15
Racgap1	Q9WVM1;E9Q9N9;E9Q851;F6WD40	-0.136368	0.600737	0.999196	30	29	25	30
Raly	A2AU62;Q64012	0.496051	0.292539	0.999196	3	3	2	3
Ran;1700009N14Rik	P62827;Q14AA6;Q61820	-0.123082	0.607262	0.999196	10	11	8	10
Ranbp2	Q9ERU9	0.171515	0.698431	0.999196	42	24	16	25
Rangap1	P46061;A0A2R8VHK9;A0A2R8W753	0.217605	0.528999	0.999196	14	12	8	13
Rbm10	Q99KG3	-0.271737	0.308843	0.999196	11	4	7	7
Rbm14	Q8C2Q3;E9QL13;J3QN51;J3QPT3;B0LM42;F7BGR7	-0.00257222	0.992622	0.999196	18	11	11	15
Rbm19	Q8R3C6;A0A0J9YUT8	0.265319	0.429578	0.999196	14	5	4	6
Rbm22	Q8BHS3	0.441949	0.294291	0.999196	4	3	1	2
Rbm28	Q8CGC6;F6SB18	-0.589292	0.3794	0.999196	14	6	4	14
Rbm3	O89086;Q8BG13;S4R2M6	0.327058	0.495204	0.999196	6	1	2	3
Rbm39	Q8VH51;B7ZD61;F7AA45;E9Q8F0;B7ZD63	-0.334628	0.338465	0.999196	4	1	2	4
Rbmxl1	Q91VM5;A0A2I3BRL8;A0A2I3BQC0	0.255634	0.418218	0.999196	5	4	3	4
Rcc1	Q8VE37;Q6PFB2;A2CER2	0.256247	0.467973	0.999196	13	10	7	13
Rpf2	Q9JJ80;G3X926;S4R1Y5;S4R2H5;S4R2R2	0.43696	0.419375	0.999196	9	12	7	10
Rpl10;Rpl10l	Q6ZWV3;I7HLV2;P86048;A0A1B0GXC3	0.0069919	0.979833	0.999196	5	7	5	5
Rpl10a	A0A3B2WBL1;Q5XJF6;A0A3B2WDD2;P53026;A0A3B2W824;A0A3B2W820;A0A3B2WCA5;D6RE43	0.483916	0.197076	0.999196	6	6	5	7
Rpl11	Q9CXW4;A2BH06	0.0433532	0.868188	0.999196	3	6	2	5
Rpl12	P35979	0.322671	0.274695	0.999196	6	4	6	4
Rpl13	P47963	0.0882875	0.740023	0.999196	6	7	5	6
Rpl14	Q9CR57;A0A1L1SUF6	0.346403	0.239281	0.999196	5	6	4	6
Rpl15	Q9CZM2;B8JKK2	0.00559913	0.983653	0.999196	4	4	4	4
Rpl17	Q6ZWZ7;Q9CPR4;B2RY53	-0.241902	0.354326	0.999196	3	6	4	5
Rpl18	A0A1B0GQU8;P35980;A0A1B0GSS8;A0A1B0GSA8;A0A1B0GSF7;A0A1B0GRZ3;A0A1B0GS28	0.243902	0.390714	0.999196	2	4	3	5
Rpl22	P67984	-0.0977146	0.705115	0.999196	3	1	2	3
Rpl23	P62830;A2A6F8	-0.112792	0.657435	0.999196	6	7	8	8
Rpl23a	P62751	0.151884	0.533608	0.999196	7	7	4	7
Rpl24	Q8BP67	0.389506	0.437173	0.999196	4	5	4	4
Rpl26	B1ARA3;P61255;B1ARA5	0.123396	0.64847	0.999196	3	2	1	2
Rpl27	P61358;A2A4Q0	0.407382	0.188277	0.999196	5	5	6	6
Rpl27a	P14115	0.231163	0.417437	0.999196	5	4	3	3
Rpl3	P27659;A0A087WQK0;A0A087WNS0;A0A2R8VHN4;Q9CQ09;E9PWZ3	0.332292	0.241241	0.999196	13	12	8	13
Rpl30	P62889;A0A2I3BQF4	0.218131	0.434577	0.999196	3	5	3	4
Rpl35	Q6ZWV7	0.268699	0.407153	0.999196	1	2	1	2
Rpl38	Q9JJI8	-0.132968	0.627414	0.999196	1	2	3	3
Rpl4	Q9D8E6	0.153223	0.597445	0.999196	10	9	5	10
Rpl5	P47962;D3YYV8	0.456626	0.161386	0.999196	7	6	5	5
Rpl6	P47911;A0A0J9YU32	0.145023	0.605338	0.999196	11	9	3	8
Rpl7	P14148;F6XI62	0.276151	0.325781	0.999196	6	10	3	6
Rpl7a	P12970;V9GX35	0.244739	0.391062	0.999196	12	12	5	15
Rpl7l1	Q9D8M4;A0A3B2WD11	0.2089	0.547933	0.999196	5	4	1	3
Rpl8	P62918	0.155798	0.548872	0.999196	3	3	2	4
Rpl9	A0A140T8T4;P51410;A0A0G2JES3;D3Z629;D3YZT0;A0A0G2JFQ3;S4R1R7	0.173997	0.464842	0.999196	4	4	4	5
Rplp0	P14869;S4R1N1;D3YVM5	0.0219026	0.938158	0.999196	8	5	7	5
Rplp1	P47955	0.0274303	0.966371	0.999196	1	1	1	1
Rplp2	P99027;A0A5F8MPY2	0.235323	0.395732	0.999196	3	2	3	2
Rps10	P63325;Q3UW83;A0A338P7K4;A0A3B2W864;A0A338P731	0.256871	0.359428	0.999196	4	2	2	2
Rps11	P62281;A0A1B0GRR3;A0A1B0GSE8	0.201775	0.446701	0.999196	7	8	7	8
Rps12	Q6ZWZ6;F7AEH4;A0A1W2P7A1;P63323	0.380912	0.269144	0.999196	3	2	1	2
Rps13	P62301;Q921R2;A0A0U1RQ71	-0.0413756	0.872922	0.999196	8	11	9	7
Rps14	P62264;D3YVF4;D3Z7I1;A0A494BAS4	0.186382	0.451208	0.999196	8	7	3	5
Rps15a	P62245;F8WJ41;D3YVB4;D3Z712	-0.0527482	0.867792	0.999196	6	4	6	5
Rps16	P14131	0.123571	0.604553	0.999196	7	7	7	7
Rps17	P63276	0.0907162	0.729474	0.999196	4	6	5	6
Rps19	Q9CZX8;D3YUT3;D3Z722;D3YUG3;D3Z5R8;S4R223	0.272754	0.327649	0.999196	5	6	3	6
Rps2	P25444;D3YVC1;D3YWJ3	0.0164147	0.955227	0.999196	10	11	5	8
Rps20	P60867	0.0666839	0.779454	0.999196	3	4	3	2
Rps23	P62267	-0.0864411	0.726342	0.999196	4	3	2	3
Rps24	A0A286YEB7;P62849	0.107422	0.707326	0.999196	3	3	2	3
Rps25	A0A1L1SQA8;P62852	0.201802	0.486156	0.999196	2	3	4	2
Rps26	P62855	0.524061	0.224908	0.999196	3	2	3	3
Rps27	A0A0G2JDW7;Q6ZWU9;A0A0G2JG29;A0A0G2JEX7	0.0947934	0.732631	0.999196	1	0	2	0
Rps27a;Gm8797;Uba52;Ubc;Ubb	P62983;A0A0A6YW67;E9Q9J0;E9Q5F6;Q5SX22;P0CG49;P0CG50	0.246267	0.461926	0.999196	2	1	1	1
Rps3	P62908;D3YV43;A0A140LI77	0.0374146	0.894837	0.999196	13	15	15	13
Rps3a	P97351	0.100594	0.668404	0.999196	12	15	12	12
Rps4x	P62702;V9GWY0	0.050216	0.844394	0.999196	16	18	15	14
Rps5	Q91V55;D3YYM6;D3Z1S8;P97461	0.301972	0.230465	0.999196	8	8	6	8
Rps6	P62754	0.262759	0.428141	0.999196	8	4	4	4
Rps7	P62082	0.132657	0.661392	0.999196	8	7	6	10
Rps8	P62242	0.104725	0.680705	0.999196	11	9	9	11
Rps9	Q6ZWN5;F7CJS8;D3YWH9;Q9CXW7;D3Z673	0.041666	0.886707	0.999196	4	8	3	6
Rpsa	P14206;A0A1L1SRW0;A0A1L1SUK3	0.629326	0.16108	0.999196	4	5	4	3
Rrbp1	A2AVJ7;Q99PL5	-0.284651	0.501297	0.999196	17	22	13	7
Rrp1	P56183;A0A1W2P7C5	0.55607	0.266723	0.999196	2	2	2	3
Rrp12	Q6P5B0	0.408675	0.287749	0.999196	6	6	2	4
Rrp8	Q9DB85;E9PVA2	0.564527	0.203801	0.999196	4	3	1	3
Rrp9	Q91WM3	0.521101	0.220222	0.999196	10	8	5	8
Rrs1	Q9CYH6	0.334772	0.278622	0.999196	8	6	3	5
Rsl1d1	Q8BVY0;A0A2R8VHW2	0.60906	0.251859	0.999196	26	19	16	23
Rtcb	Q99LF4	-0.336695	0.334296	0.999196	4	3	3	3
Safb	S4R1M2;D3YXK2	0.200063	0.492206	0.999196	8	8	3	7
Sema3a	E9Q668;O08665;O88632	0.518145	0.395138	0.999196	9	6	5	3
Sema3e	P70275	-0.287954	0.611433	0.999196	14	11	13	8
Serbp1	A0A0N4SV32;Q3UMP4;Q9CY58;A0A0N4SUQ1;A0A0N4SUN8;A0A0N4SWH2;A0A0N4SVK5;A0A0N4SV40	0.186594	0.836866	0.999196	2	1	1	1
Serpina1c;Serpina1a	A0A0R4J0X5;Q00896;A0A0A0MQA3;P07758	0.610819	0.43176	0.999196	2	2	3	4
Serpina3k	P07759;A0A0R4J0I1;Q03734	0.356928	0.443791	0.999196	8	6	10	5
Serpine1	G5E899;P22777	0.348443	0.324049	0.999196	17	19	19	16
Serpinh1	P19324;A0A140LHR4;A0A140LHK0;A0A140LHD6	0.0647371	0.815496	0.999196	8	12	9	13
Sf3a1	Q8K4Z5	0.321989	0.393624	0.999196	25	11	10	20
Sf3a2	G3UVU2;Q62203;D3YW09;D3Z5A6	0.091207	0.760928	0.999196	7	4	2	8
Sf3a3	Q9D554	0.263558	0.394313	0.999196	13	11	3	10
Sf3b1	G5E866;Q99NB9;A0A087WNS2	0.177041	0.528642	0.999196	42	25	24	28
Sf3b2	Q3UJB0;A0A494B9S9	0.043148	0.879181	0.999196	20	15	13	14
Sf3b3	Q921M3	0.0847799	0.768292	0.999196	31	20	19	24
Sf3b4	Q8QZY9	0.313679	0.219355	0.999196	2	0	2	2
Sfpq	Q8VIJ6	0.207534	0.456061	0.999196	29	18	22	18
Skiv2l2	Q9CZU3	0.453532	0.220669	0.999196	8	3	1	5
Slc17a8	D3YTT3;Q8BFU8	-0.834824	0.453907	0.999196	1	1	1	1
Slc25a5	P51881	0.0201115	0.95664	0.999196	4	4	5	4
Sltm	Q8CH25;A0A1L1STF9;A0A1L1SRL0	0.266408	0.408419	0.999196	4	1	2	5
Smarca5	Q91ZW3;Q6PGB8;F6Z6F4;Q8BS67	0.255738	0.544386	0.999196	42	32	26	33
Smc1a	Q9CU62;S4R179	0.122007	0.780062	0.999196	22	8	3	9
Smc3	Q9CW03	0.213349	0.55741	0.999196	23	8	3	10
Smu1	Q3UKJ7	0.173305	0.603676	0.999196	5	2	4	4
Snap23	Q9D3L3;O09044;B0R030;B0R029;E9Q8A1	-0.113193	0.636412	0.999196	4	2	1	2
Snrnp200	Q6P4T2	0.0671546	0.880811	0.999196	63	47	37	54
Snrnp40	Q6PE01	-0.0247914	0.938365	0.999196	11	3	4	7
Snrpa1	P57784;G5E883;A0A0U1RNZ6	-0.0611249	0.850064	0.999196	10	9	4	9
Snrpd1	P62315;A0A3Q4L381;A0A3Q4L2W0	0.645469	0.19852	0.999196	4	2	2	3
Snrpd3	P62320;A0A1W2P7K5	0.101839	0.732885	0.999196	3	3	3	3
Snrpe	P62305;E9Q4F4;E9Q0W8	-0.207981	0.681285	0.999196	3	2	2	2
Snrpn;Snrpb	P63163;P27048;A0A0G2JGN4	0.163449	0.549673	0.999196	3	4	3	4
Snw1	A0A0B4J1E2;Q9CSN1	0.175233	0.548023	0.999196	9	4	2	7
Son	H9KV00;H9KV01;H9KV15;Q9QX47;H9KV02;F7CU80	0.320542	0.296115	0.999196	10	2	2	4
Sptan1	A3KGU5;E9Q447;A3KGU7;A3KGU9;A3KGU4;A0A5F8MQC3	-0.134152	0.692164	0.999196	1	1	1	0
Sptbn1	Q62261;A0A0A0MQG2;Q68FG2;A0A494BBH5;E9Q397;Q3UGX2;P15508;D3YWH8	-0.133006	0.733298	0.999196	58	42	71	48
Sqstm1	Q64337;D3YZJ1;F6VD69	0.381012	0.358973	0.999196	6	5	4	3
Srsf1	Q6PDM2;H7BX95;F7AI47	-0.191083	0.628675	0.999196	5	4	6	5
Srsf10	Q3TFP0;Q9R0U0	0.289636	0.363161	0.999196	5	5	3	5
Srsf3	P84104	-0.0497025	0.897535	0.999196	7	5	5	5
Srsf7	A0A3Q4EH04;A0A3Q4L335;A0A3Q4L393;Q8BL97;A0A3Q4EGP0	-0.03187	0.897468	0.999196	2	5	1	3
Ssb	P32067;A2AR07;F6SXM5;D6RI87	0.0793045	0.834433	0.999196	14	12	11	16
Ssrp1	A2AW05;Q08943	0.0498884	0.865837	0.999196	4	4	2	5
Supt5h	O55201;A0A140LJ34	0.943473	0.23124	0.999196	11	3	3	3
Supt6h	Q62383	0.217329	0.546306	0.999196	20	3	2	5
Svil	E9Q3Z5;A0A1B0GS91;Q8K4L3;Q8K4L2;F6R6A4;D3Z2X9	-0.083761	0.757235	0.999196	21	15	17	21
Syncrip	A0A0R4J259;Q7TMK9;G3UZI2;G3V018;G3UZ48;G3UXJ6;G3UWM1;G3XA76;G3UY67;G3UYK7	0.236628	0.452023	0.999196	12	8	5	12
Tardbp	Q921F2;Q6VYI4;Q6VYI5;Q8BLD4;Q8R0B4;A0A087WRZ5;A0A087WR97;A0A087WSE4;A0A087WQA5;A0A087WSH7;H3BJV1;A0A087WRP4;A0A087WP57;A0A087WS74;A0A087WNY6;A0A087WQX8;A0A087WS17;A0A087WSC6	0.0349213	0.88135	0.999196	11	9	7	9
Tbl3	Q8C4J7;F6YAR3	0.453348	0.283113	0.999196	19	11	15	18
Tcirg1	Q9JHF5;F6XRE6;A0A494B9E3;F6ZFB8;Q920R6	0.186355	0.552308	0.999196	15	12	17	16
Tf	Q921I1;F7CJN9;F7BAE9;D3YYR8;E9Q2Q7;CON__Q2HJF0;E9Q939	-0.479092	0.355107	0.999196	15	20	21	15
Thbs1	P35441	0.344249	0.334272	0.999196	0	0	0	0
Thrap3	Q569Z6;Q8BZN7;F6YSQ2;F7AB07	0.048642	0.8421	0.999196	8	7	7	8
Tjp1	B9EHJ3;P39447;A0A0U1RPW2;A0A0U1RPB2	-0.144807	0.549556	0.999196	37	19	32	27
Tjp2	A0A3B2WBH9;A0A3B2WCN9;Q9Z0U1;Q921G9;Q9QXY1	0.135577	0.714716	0.999196	11	5	9	5
Tln1	P26039;E9PUM4;A0A1L1SQ51;Q71LX4;Q8CDM9;A0A1L1SRI1;A0A1L1SQP9;F6S1V7;F6SX70;A2AIM2	-0.030268	0.931964	0.999196	17	31	21	18
Tmem199	Q5SYH2	-0.235197	0.365944	0.999196	4	3	4	3
Tmem55b	F8WHW3;Q3TWL2;E0CYE6;E0CZF6;E0CZ18	0.194408	0.635727	0.999196	3	2	4	3
Tmod3	Q9JHJ0;A0A1L1SQ12;A0A1L1SR42;A0A1L1SU70;Q9JKK7;P49813	-0.0553076	0.873803	0.999196	17	19	18	17
Tmpo	Q61033	0.277904	0.3425	0.999196	16	11	11	15
Tnc	Q80YX1;Q80YX0	0.397158	0.29134	0.999196	23	17	14	9
Top1	Q04750	-0.291562	0.466538	0.999196	8	2	3	7
Top2a	Q01320	-0.179103	0.561664	0.999196	51	41	31	46
Top2b	Q64511;F6U5K2;F6XX57	0.217565	0.488097	0.999196	39	29	22	24
Tpm1	P58771;Q8BSH3;E9Q454;E9Q452;E9Q450;Q8BP43;F8WID5;S4R2U0;G5E8R0;G5E8R1;E9Q455;B7ZNL3;E9Q453;G5E8R2;E9Q456;E9Q448;A2AIM4;CON__Q3SX28;P58774;A2AIM5	0.18046	0.589904	0.999196	6	0	2	1
Tpm3-rs7;Tpm3	D3Z2H9;E9Q5J9;D3YVR0	0.230794	0.431009	0.999196	3	3	3	2
Tpp2	Q64514;A0A087WRC0;Q05DJ9;A0A087WP19;A0A087WQR6	0.00344119	0.991257	0.999196	11	6	7	12
Tpr	Q7M739;F6ZDS4;F6RX08	0.491606	0.354454	0.999196	14	9	8	9
Tra2b	F8WJG3;P62996	0.276258	0.35749	0.999196	5	4	3	7
Tuba1a;Tuba3a	P68369;P05214	-0.133616	0.624401	0.999196	0	1	1	1
Tuba1c	P68373;Q9JJZ2	-0.267551	0.344652	0.999196	0	0	0	0
Tubb4b;Tubb4a	P68372;Q9D6F9;G3UZR1	-0.244802	0.404759	0.999196	3	3	1	2
Tubb5	P99024;A0A1D5RM76	-0.133622	0.628121	0.999196	4	3	5	4
Tubb6	Q922F4	-0.0388216	0.894087	0.999196	0	1	0	1
Twf1	Q91YR1;D3Z2H0	-0.0156319	0.966308	0.999196	6	5	7	3
U2af1	Q9D883;G3UW94;A0A494B947;A0A494BA95;A0A494B9X9;E9Q809;F8WH71;E9Q5Y2;E9PUZ3;E9Q1I7;E9Q5J3;Q8BGJ9;E9PWX6;E9PWM2	0.271323	0.405261	0.999196	6	2	2	3
Ubr5	A0A2I3BQS6;E9Q2H1;Q80TP3;A0A2I3BPG8	-0.229034	0.477382	0.999196	35	18	31	25
Uhrf1	Q8VDF2;E9Q5Y5	0.0141928	0.95155	0.999196	30	26	17	25
Upf1	Q9EPU0	0.606783	0.185848	0.999196	7	8	5	5
Urb1	E9PU96;Q571H0	0.237008	0.420605	0.999196	14	6	3	3
Utp14a	Q640M1	0.0750095	0.857309	0.999196	12	4	3	4
Utp15	Q8C7V3	0.249619	0.472115	0.999196	7	5	4	8
Utp18	Q5SSI6	0.525821	0.150956	0.999196	10	11	6	9
Utp3	Q9JI13	0.264796	0.343629	0.999196	4	4	1	4
Vcp	Q01853	0.120205	0.670375	0.999196	5	3	2	2
Vim	P20152;A0A0A6YWC8;A2AKJ2;P15331;G3X981;A0A2R8W6R6;G5E846;P46660;Q6IMF0;A0A0R4J036;P03995;CON__P78386;CON__Q14533;CON__P78385;Q9Z2T6;CON__Q6NT21;CON__Q61726;E9Q1Y9;CON__O43790;D3YZ35;P97861;Q9ERE2;P08553;P08551	0.249894	0.514979	0.999196	63	75	60	73
Wdr1	O88342;A0A0J9YU05	0.0366826	0.934273	0.999196	16	8	11	10
Wdr12	Q9JJA4;D3Z369	-0.265014	0.412874	0.999196	9	1	2	6
Wdr3	Q8BHB4;H3BJD8;H3BLC1	-0.0150083	0.965701	0.999196	15	9	8	17
Wdr36	Q3TAQ9;Q3TA68	0.256947	0.445585	0.999196	19	12	10	13
Wdr43	Q6ZQL4;A0A3Q4EHN7;A0A3Q4EGD3	0.430694	0.443482	0.999196	22	10	13	15
Wdr46	Q9Z0H1;A0A3Q4EBZ6	0.109835	0.733615	0.999196	14	6	2	10
Wdr75	Q3U821;D3Z504	-0.124356	0.76941	0.999196	18	7	4	10
Xrcc5	P27641	0.0263675	0.938532	0.999196	4	4	4	3
Xrcc6	A0A0R4J187;P23475;A0A2R8VHZ9;E9PZD4;E9Q163	-0.0420034	0.899237	0.999196	5	3	8	4
Xrn2	Q9DBR1	0.143575	0.548989	0.999196	12	7	5	8
Ybx1	P62960;A2BGG7;A0A0A0MQD2;B2RUF0;Q9Z2C8	0.283586	0.308709	0.999196	6	5	4	6
Zdhhc5	Q8VDZ4	-0.195713	0.520431	0.999196	2	3	3	2
Zfr	O88532;F6QJP7;D3Z5G4;F6V459	-0.136428	0.635194	0.999196	7	4	2	3
Zyx	Q7TQE2;Q62523;A0A0N4SVD2;A0A0N4SUX7;A0A0N4SVP4	0.459813	0.121487	0.999196	2	2	2	1

## Sheet: HA -aa_VS_FullMedia
Gene names	Protein IDs	logFC HAtwo_of_imputed	P.Value HAtwo_of_imputed	adj.P.Val HAtwo_of_imputed	Unique peptides Replicate 1	Unique peptides Replicate 2	Unique peptides Replicate 3	Unique peptides Replicate 4
Aatf	Q9JKX4	-0.339774	0.455412	0.556039	3	1	5	8
Abt1	Q9QYL7	-0.746285	0.0169324	0.0755833	1	2	3	1
Acin1	F6RJ39;Q9JIX8;Q52KR6;B8JJ92;B8JJ91;B8JJ90;F6Q8C0;B8JJ89	-0.417047	0.0752719	0.16168	5	4	8	7
Acta2;Actg2	P62737;P63268;D3YZY0;A0A494B9T3;A0A0U1RQ96;D3Z2K3	-1.00893	0.00615839	0.0656621	1	1	1	1
Actb	P60710;E9Q1F2;E9Q5F4;G3UZ07;E9Q606;F8WGM8;E9Q2D1;F6WX90;V9GXQ2;E9Q3M9	-1.31299	0.00559105	0.0656621	1	1	1	2
Actc1;Acta1	P68033;P68134;A0A1D5RM20	-1.40247	0.0137679	0.0746073	1	1	1	1
Actg1	P63260;B1ATY1;G3UYG0	-1.31157	0.00326905	0.0639824	2	2	2	3
Actn1	Q7TPR4;A1BN54	-0.428941	0.0763154	0.16168	20	19	31	22
Actn4	P57780;A0A1L1SV25;E9Q2W9;A0A1L1SVJ6;D3Z0L8;D3Z761;A0A1Y7VMW4	-0.339342	0.119237	0.220382	19	22	27	19
Actr2	P61161	-0.823398	0.00899853	0.0711758	4	4	8	4
Actr3	Q99JY9;A0A087WRA1;A0A087WQ14;A0A087WP86;A0A087WS98;Q641P0;A0A087WPR6;A0A087WQ83	-0.478599	0.108759	0.205263	3	4	8	8
Ahctf1	Q8CJF7;F6SJR1;F6QTR3;F6S6E4	-0.700577	0.0210669	0.0818252	11	6	17	12
Ahnak	E9Q616;A0A494BBD5;G5E8K8;A0A494B8Y7	-0.538083	0.0724225	0.157799	5	14	11	5
Alyref;Alyref2	O08583;G3X9I4;Q9JJW6	0.880674	0.0691082	0.153066	3	3	3	3
Anxa1	P10107;A0A494BBD8	-0.484492	0.149358	0.25317	3	4	2	2
Anxa2	B0V2N7;P07356;B0V2N8;B0V2N5	-0.751758	0.0962347	0.191754	8	10	4	6
Apob	E9Q1Y3;E9Q414	-0.912069	0.392415	0.489149	3	2	2	3
Aqr	A2AQA7;Q8CFQ3	-0.60472	0.0914282	0.186333	8	4	8	9
Arpc1b	Q91Z25;Q9WV32;F6THG2;F6VVE6;D3Z6S0	-0.568039	0.0566799	0.132089	2	2	8	7
Arpc4	P59999;Q3TX55;E9PWA7	-0.814417	0.0277412	0.089574	4	2	5	2
Atp5a1	Q03265;D3Z6F5;D6RJ16	-0.0120193	0.960773	0.97533	5	6	4	5
Atp5b	P56480	0.0497571	0.897387	0.93217	6	7	2	3
Atp6ap1	Q9R1Q9;Q3TKX1;B7FAU3;B7FAU7;F6X9J0;F6ZE56	0.458156	0.299732	0.401641	3	2	4	3
Atp6v0a1	K3W4T3;Q9Z1G4;A2A599	0.905796	0.0194012	0.0799928	25	23	22	27
Atp6v0a2	P15920;A0A0G2JFS2	-0.00739973	0.981218	0.986175	12	12	15	16
Atp6v0c	E9Q9C5;P63082	0.463848	0.158709	0.26542	3	2	3	1
Atp6v0d1	P51863	0.501285	0.116014	0.216668	20	15	21	18
Atp6v1a	P50516;D3Z1B9;D3YWH3;D3YZ23	-0.195579	0.493904	0.58699	60	63	59	67
Atp6v1b2	P62814;Q91YH6	0.056015	0.804778	0.861	5	5	4	5
Atp6v1c1	Q9Z1G3;A0A2I3BPD0;A0A2I3BQD9;D3Z5W3;Q99L60	-0.0966183	0.729961	0.805059	37	40	39	43
Atp6v1d	P57746	-0.179077	0.538763	0.626282	17	18	17	21
Atp6v1e1	P50518;A0A0N4SW07;A0A0N4SW34;A0A0N4SWA3;Q9D593	-0.178673	0.532966	0.624797	24	26	23	30
Atp6v1f	Q9D1K2;A0A0N4SVE1;F7B2B4	-0.182865	0.521926	0.613491	9	11	11	11
Atp6v1g1	Q9CR51	-0.126378	0.679339	0.758596	11	10	11	13
Atp6v1h	Q8BVE3;A0A0A6YX18;A0A0A6YWP6;A0A0A6YVU0;A0A0A6YW86	-0.115619	0.662611	0.741461	37	35	34	44
Aurkb	O70126	-1.08947	0.0245466	0.0826537	6	3	7	2
Banf1	O54962	-0.33614	0.137323	0.241814	7	5	6	10
Baz1b	Q9Z277	-1.18243	0.0457693	0.118107	16	12	34	22
BC037034	E9Q2V5;Q3UTZ3	-0.48318	0.140096	0.242361	1	1	1	1
Bcar1	Q61140	-0.340158	0.285553	0.386506	55	63	50	67
Bcar3	Q9QZK2;A0A0G2JGV2;A0A0G2JFC0;A0A0G2JDR4;A0A0G2JDE7	-0.326869	0.337529	0.432954	14	25	18	29
Bop1	P97452	-1.14495	0.00105221	0.0639824	13	7	15	12
Brix1	Q9DCA5;E9Q2V8;F6QAG4	-1.639	0.0176246	0.0768033	5	3	9	7
Bud31	Q6PGH1	-0.81572	0.0299934	0.0934679	3	2	4	4
Bysl	O54825	-0.404766	0.463625	0.562278	4	4	8	8
Cald1	E9QA16;Q8VCQ8;E9Q0M9;E9QA15;D3Z6I7;S4R1T7;E9Q9F3;F6QLP8;F6ZAW1;F6RGN9;F6T2Z7	-0.163422	0.559104	0.647028	7	10	12	9
Caprin1	Q60865;F6YLI0;F6YP03	-0.256594	0.285218	0.386506	2	1	6	3
Capza1	P47753;Q5RKN9;A0A0G2JE27	-0.43398	0.194761	0.299117	2	1	4	2
Capza2	P47754;D6RCW7;A0A0N4SVM0	-0.39548	0.158848	0.26542	1	2	4	3
Capzb	A2AMW0;F7CAZ6	0.0823717	0.815956	0.869488	0	0	0	0
Cbx3	Q9DCC5;P23198;D3Z313;D3Z1A9	-0.139783	0.560114	0.647028	4	3	5	4
Ccdc80	Q8R2G6	-0.0061464	0.987135	0.987135	2	1	6	3
Cct2	P80314;A0A1W2P7B7;A0A1W2P6Q3;A0A1W2P828;A0A1W2P8B6;A0A1W2P871	-0.869547	0.022447	0.082468	16	21	16	20
Cct3	P80318;Q3U0I3;E9Q133;F6Q609;F6ZVG8	-0.820624	0.0223672	0.082468	8	14	14	14
Cct4	P80315;G5E839;G3UYW5;G3UXF3;G3UXG2	-0.85882	0.0232481	0.082468	10	14	11	14
Cct5	P80316;E0CZA1	-0.817305	0.023592	0.082468	8	11	9	12
Cct6a	P80317;A0A571BEL9;B1AT05;Q61390	-0.911538	0.0126639	0.0737812	10	12	10	12
Cct7	P80313;A0A0N4SV00;A0A0N4SV22;A0A0N4SUI8	-1.00494	0.0129147	0.0739364	13	11	11	18
Cct8	P42932;H3BL49;H3BJB6;H3BLL1;H3BKG2;H3BKR8	-0.854175	0.0192483	0.0799928	11	15	11	18
Cdc40	Q9DC48	-0.383287	0.479535	0.573729	1	1	3	2
Cdc5l	Q6A068;A0A1W2P7S8;A0A1W2P7Z8;A0A1W2P7H4;A0A1W2P855;A0A1W2P6Q8	-0.788185	0.0151119	0.0755083	5	5	11	6
Cebpz	A0A0R4J046;P53569;A0A3B2WCE8	-1.12124	0.0477597	0.119622	12	7	11	13
Cenpv	Q9CXS4;F6SS03	-1.05305	0.0327419	0.0974981	2	2	3	3
Cfl1	P18760;F8WGL3;A0A494B9A7	-0.108864	0.583881	0.665873	4	4	5	6
Chd4	E9QAS4;E9QAS5;Q6PDQ2;F6WR45;F7C528;E9Q614;B1AR17	-0.410536	0.139401	0.242361	2	0	2	1
Cirh1a	Q8R2N2	-1.0105	0.0240019	0.082468	9	5	15	9
Cit	F6SBR5;D3Z1U0;E9QL53;D3YU89;P49025;D3Z477;D3Z1K6	-0.866372	0.00864243	0.0711758	3	1	15	15
Ckap4	Q8BMK4	-0.0347076	0.880038	0.919493	2	4	2	6
Cltc	Q68FD5;Q5SXR6;F6Z1R4	-0.666264	0.0400868	0.107433	16	28	22	18
Col12a1	Q60847;E9PX70;F6WIM8	0.579353	0.379489	0.475236	9	6	43	41
Col1a1	P11087;CON__Q862S4	-0.416919	0.196437	0.300756	40	38	59	50
Col1a2	Q01149;E0CXI2	-0.452169	0.17704	0.284112	25	18	48	35
Col4a1	P02463;A0A1B0GSI7;A0A1B0GRC0;F7CK55;Q63ZW6	-0.773364	0.0611699	0.140133	2	2	3	1
Colgalt1	Q8K297	0.1756	0.857165	0.902634	4	5	7	5
Coro1c	Q9WUM4;E9PX03;E9PZJ0;E9PVJ1;B9EIZ7;Q920M5	-0.365154	0.176165	0.284112	18	10	19	19
Cstf3	Q99LI7	-0.282763	0.481028	0.574234	2	1	3	2
Ctnna1	P26231;A0A494BAD0;A0A494BAM5;A0A494BBB4;A0A494BBA4;A0A494BA24;Q65CL1	-0.481403	0.0952705	0.190919	1	0	6	3
Cttn	Q60598;Q921L6	-0.292756	0.192592	0.298351	1	4	6	3
Cul4b	A2A432;E9PXY1;J3QJX0	-0.90884	0.1376	0.241814	2	1	5	1
Cyr61	P18406	-0.517973	0.0452942	0.118107	2	2	4	4
Dcaf13	Q6PAC3	-0.510477	0.164917	0.271152	6	3	11	6
Ddb1	Q3U1J4;A0A494BAF6;A0A494B987;A0A494BBJ6	-0.67453	0.0349787	0.0997853	9	7	12	14
Ddx17	Q501J6;Q3U741;Q3TU25	-0.309095	0.176973	0.284112	7	4	9	6
Ddx18	Q8K363;F6ZX28	-1.03491	0.0113531	0.0711758	7	6	11	9
Ddx21	Q9JIK5	-2.06974	0.00538036	0.0655425	45	30	55	52
Ddx27	Q921N6;H3BLJ6	-0.999774	0.00296143	0.0639824	5	3	15	9
Ddx39a;Ddx39	Q8VDW0;D6RHT5	-0.699059	0.0133919	0.0746073	1	2	3	2
Ddx3x;D1Pas1	Q62167;P16381;Q3V086;Q61496	-0.175715	0.463838	0.562278	6	5	5	4
Ddx41	A0A1S6GWJ4;Q91VN6	-0.509799	0.193831	0.299117	4	7	6	7
Ddx47	Q9CWX9;F6QKD2;A0A0N4SVT1;A0A0N4SWC5;A0A0N4SVK2;A0A0N4SV55;D3YWF9	-0.25955	0.291759	0.391965	3	2	4	2
Ddx5	Q8BTS0;Q61656;S4R1I6;B1ARB9;B1ARC0;S4R1E3	-0.3929	0.128066	0.232689	18	12	17	17
Ddx52	Q8K301	-0.152325	0.765282	0.839293	4	2	10	5
Ddx56	Q9D0R4;Q5SVX2	-0.886206	0.0216816	0.082468	9	6	14	12
Dhx15	O35286;Q497W9;A0A0G2JG10;A0A0G2JGQ5	-0.672449	0.0111579	0.0711758	11	13	15	15
Dhx33	Q80VY9;A3QK59;K3W4M7;J3QNQ9	-0.857068	0.015205	0.0755083	3	2	6	4
Dhx9	E9QNN1;A0A087WPL5;O70133;Q3UR42;A0A0R4J2C3;A0A087WRT3	-1.0917	0.0163189	0.0755833	48	42	51	52
Dkc1	Q9ESX5;B7ZCL7;F6YUI5;A2AN81;F6S1S5	-1.26147	0.0471889	0.118748	12	7	13	11
Dmxl1	Q6PNC0;F8WGX5;B0V2P6	0.166808	0.579768	0.664007	60	45	77	82
Dnmt1	P13864;J3QNW0	-0.969823	0.00372315	0.0639824	7	7	18	10
Dnttip2	Q8R2M2	-0.874389	0.00499161	0.0648896	6	3	11	7
Dync1h1	Q9JHU4;F6ZX84	-0.683205	0.0369955	0.102419	3	7	3	2
Ebna1bp2	Q9D903;A2ACZ1	-1.59608	0.0192859	0.0799928	4	2	5	4
Eef1a1	P10126;D3YZ68;D3Z3I8;P62631	-0.484224	0.0872122	0.178419	15	14	17	17
Eef1g	Q9D8N0	-0.111857	0.705184	0.785733	2	5	5	6
Eef2	P58252	-0.491722	0.0972727	0.192392	9	12	12	9
Eftud2	A2AH85;O08810;G3UZ34;G3UXK8	-1.02937	0.0222106	0.082468	29	20	39	29
Eif4a1;Eif4a2	P60843;Q8BTU6;P10630;E9Q561;A0A338P6X5	-0.423381	0.101233	0.194484	5	5	5	7
Eif4a3;Gm8994	Q91VC3;A0A0N4SVP8;E9PV04;A2AFK7;A0A0N4SVM5;D6RJ60;D6RJ11	-0.75338	0.0619088	0.141205	11	8	14	11
Eif6	O55135;A6PWZ2;D6RG53;D6RJJ3;B1AZQ4	-0.63668	0.0647464	0.145815	5	5	6	4
Elavl1	P70372	-0.909031	0.00440166	0.0639824	20	17	17	17
Emg1	O35130;A0A0N4SUL6	-0.501528	0.359297	0.455279	5	1	6	8
Emilin1	Q99K41	-0.168677	0.706573	0.785733	12	5	21	18
Eno1	P17182;Q6PHC1;B0QZL1;B1ARR7;P21550;P17183;B1ARR6;A0A0N4SUX5;D3Z6E4;J3QPZ9;D3Z2S4;A0A0N4SUI6;D3YVD3;Q5SX59;Q5SX60;Q5SX61;A0A0N4SUW8	-0.509441	0.128009	0.232689	11	16	5	13
Erh	P84089;A0A1W2P7H9;A0A1W2P7T3;G3UW85	-0.969149	0.00465543	0.0639824	2	2	2	3
Exosc4	Q921I9;A0A2R8VHM9	-0.784423	0.0232113	0.082468	1	2	3	3
Farp1	F8VPU2;E9Q805	-0.389366	0.233809	0.341476	13	10	20	13
Fasn	A0A0U1RNJ1;P19096	-0.514935	0.100765	0.194281	2	2	2	2
Fat1	F2Z4A3;A0A087WRT4;A0A1L1SQU7	-0.395181	0.243803	0.349519	8	9	23	22
Fbl	P35550;A0A140LIR6	-1.27031	0.0183678	0.0793963	15	10	15	11
Fbln2	P37889	-0.417415	0.226594	0.331843	31	27	37	34
Flag-ATP6V0a3	Flag-ATP6V0a3	0.260082	0.316329	0.414531	1	1	1	1
Flna	B7FAU9;Q8BTM8;B7FAV1;F6XC15;J3JS91;F6Z2C0;F7AVL7	-0.703259	0.0202073	0.0806013	44	64	61	60
Flnb	Q80X90	-0.73278	0.0288984	0.0921997	11	32	31	35
Flnc	Q8VHX6	-0.726412	0.0152485	0.0755083	12	12	20	18
Flot1	O08917;G3UYU4;G3UZZ5;G3UWW8;G3XA73	0.395227	0.273195	0.378378	29	26	28	33
Flot2	Q60634;Q5SS83	0.316807	0.380366	0.475236	32	28	31	37
Fmr1	E9QAT0;Q6AXB7;P35922;D3Z6U8;E9QNF5;E9QAS8;E9QAS9	-0.222442	0.334664	0.432593	1	1	2	0
Fn1	P11276	-0.562219	0.079053	0.164873	2	0	1	1
Fscn1	Q61553;A0A0G2JDU7;F7BDR1	-0.727715	0.0313521	0.0954257	2	2	3	2
Fus	Q8CFQ9;P56959;G3UXT7;G3UZD2;Q91VQ2	-0.188786	0.533875	0.624797	5	3	6	4
G3bp1	P97855	-0.116603	0.728965	0.805059	3	1	4	3
Gapdh;Gm3839	A0A0A0MQF6;P16858;S4R257;S4R1W1;A0A1D5RLD8;S4R1W8;S4R1N5;V9GXA7;V9GX06	-0.485296	0.206661	0.310894	7	7	9	11
Gar1	Q9CY66;D3YZ09;F6SL78	-0.969964	0.0153552	0.0755083	4	3	5	3
Gm10260;Rps18	F6YVP7;P62270;A0A1Y7VKY1;S4R1N6;A0A3Q4EGP3	-0.312147	0.171958	0.280151	9	7	7	8
Gnai2;Gnai1	P08752;B2RSH2;A0A0A6YWA9;P18872;A0A0A6YXN0;A0A0A6YXC2;D3Z2M7;A2AE31;Q8C040;Q8BHK8;A2AE32;P20612;P50149	-0.519602	0.0842335	0.174321	13	10	15	14
Gnai3	Q9DC51	-0.742857	0.0112268	0.0711758	3	3	9	5
Gnas	P63094;Q6R0H7;A0A571BEI3;Z4YKV1;A0A571BEM2;Q66L47;Q8CGK7;A0A571BE25;A0A571BEG2;A2A610;A0A571BGH5	0.0771611	0.84732	0.894023	3	1	8	5
Gnb1	P62874;H3BKR2;H3BLF7	-0.320685	0.133572	0.239717	6	4	7	7
Gnb2	P62880;E9QKR0;D3YZX3;D3Z1M1;E9PWM7;D3Z1T4	-0.388721	0.0990717	0.193122	5	4	5	5
Gnl3	Q8CI11;A0A2I3BPZ6;A0A2I3BRV9;A0A2I3BR82;A0A2I3BR32	-1.73387	0.00428946	0.0639824	9	4	11	9
Gpc4	P51655;Q8R3X6;Q9R087	-0.766887	0.0126602	0.0737812	6	1	4	6
Gprc5a	G5E8C3;Q8BHL4	-0.524843	0.0316899	0.0954257	3	2	4	3
Grn	Q3U9N4;P28798;H3BJE0;H3BJ90	0.350526	0.350663	0.446449	6	8	4	7
Grwd1	Q810D6;A0A1B0GSW5;A0A1B0GRR2	-1.06419	0.00271325	0.0639824	2	1	2	2
Gtf2i	G3UYD0;Q3UHU8;Q9ESZ8;G3UYJ6;G3UYD7;G3UZU4;G3UWV2;Q99NI3	-0.462382	0.143332	0.24488	9	0	9	7
Gtpbp4	Q99ME9;A0A217FL53	-0.734804	0.0555568	0.130607	10	3	16	9
H2afv;H2afz	Q3THW5;P0C0S6;Q8R029;Q3UA95;G3UWL7	-1.1487	0.0261804	0.0860902	3	4	3	2
H2afx	P27661	-1.01161	0.0485382	0.120447	0	0	0	0
H2afy	Q9QZQ8	-0.975525	0.0379764	0.103854	7	9	13	13
HA-ATP6V1B2;A0A0U1RNU9	HA-ATP6V1B2;A0A0U1RNU9	-0.384967	0.218684	0.322905	5	5	5	6
Hadha	Q8BMS1	-0.175868	0.406448	0.504296	7	2	8	4
Heatr1	G3X9B1;A0A1Y7VNI1;A0A1Y7VNG8	-1.00637	0.034505	0.0994338	27	19	41	36
Hist1h1a	P43275	-0.649733	0.04226	0.112136	4	3	5	4
Hist1h1b	P43276	-0.848396	0.00523589	0.065266	4	2	6	3
Hist1h1c	P15864	-0.798643	0.00871615	0.0711758	3	3	3	3
Hist1h2ah;Hist1h2af;Hist3h2a;Hist1h2ak;H2afj;Hist1h2aa	C0HKE9;C0HKE8;C0HKE7;C0HKE6;C0HKE5;C0HKE4;C0HKE3;C0HKE2;C0HKE1;Q8CGP6;Q8CGP5;Q8BFU2;Q8CGP7;A0A0N4SV66;Q8R1M2;Q8CGP4	-1.67653	0.0116199	0.0711758	2	2	2	2
Hist1h2bf;Hist1h2bp;Hist1h2bb;Hist1h2br;Hist1h2bk;Hist1h2ba;Hist3h2ba;Hist3h2bb	P10853;Q8CGP2;Q64475;Q8CBB6;Q8CGP1;P70696;Q9D2U9;Q8CGP0	-1.51703	0.01154	0.0711758	0	0	0	0
Hist1h3b;H3f3a	A0A1W2P768;P84228;F8WI35;E0CYR7;E0CYN1	-1.53437	0.0123996	0.0737812	0	0	1	0
Hist1h4a	P62806	-1.45323	0.00993675	0.0711758	16	18	18	20
Hist2h2aa1;Hist2h2ac	Q6GSS7;Q64523	-1.79887	0.00610063	0.0656621	2	2	2	2
Hmga1	Q3TE85;A0A338P6F6;P17095;A0A338P6E8;A0A338P6D0	-0.399656	0.19186	0.298078	2	2	2	2
Hmga2	Q6NSP9;P52927	-0.119644	0.65327	0.732537	2	2	3	3
Hmgn2	A3KGL9;B7ZCQ3;F6W687;P09602;Q5XK38	-0.425856	0.241725	0.34923	2	1	2	2
Hnrnpa0	Q9CX86	-0.0163423	0.929657	0.951428	8	9	9	14
Hnrnpa1	Q5EBP8	-0.561082	0.0246727	0.0826537	1	1	1	1
Hnrnpa2b1	O88569;A0A0N4SUM2	-0.447117	0.0559099	0.130863	30	26	28	29
Hnrnpa3	A2AL12;Q8BG05;A2AL13;V9GX38	-0.723664	0.0100624	0.0711758	26	21	27	24
Hnrnpab	Q20BD0;Q80XR6;Q99020	-0.745837	0.0199648	0.0806013	11	12	12	15
Hnrnpc	Q9Z204;A0A2I3BQH3;A0A2I3BQW7;A0A1D5RLK6;A0A1D5RMF0;A0A1D5RLM5;Q8BTF8	-1.56972	0.0133449	0.0746073	11	7	12	10
Hnrnpd	Q60668;F6ZV59;G5E8G0;G3X9W0;E9Q5B6;F6SHF3;A0A0G2JFL4;F7A465;Q9D3U4	-0.472171	0.0471813	0.118748	6	6	7	8
Hnrnpdl	D3YTQ3;F6VQH5;Q9Z130	-0.435099	0.160432	0.267055	4	3	7	5
Hnrnpf	Q9Z2X1;J3QM80;J3QMT0;J3QP45;J3QNH2;J3QMV8	-0.50488	0.0454854	0.118107	9	9	9	12
Hnrnph1	Q8C2Q7;O35737	-0.329101	0.134149	0.239717	6	7	7	7
Hnrnpk	P61979;H3BLL4;H3BK96;A0A286YDM3;A0A286YCM2;A0A286YDH1;A0A286YEC4	-0.363443	0.140624	0.242361	0	0	0	0
Hnrnpl	G5E924;Q8R081;G3UY38;G3UY56;G3UYY3	-0.870216	0.024335	0.0826009	24	24	25	23
Hnrnpm	Q9D0E1;B8JK33;B8JK32;A0A3Q4EH91;F6W322;F7C9U3;A0A3Q4L2X3	-1.10054	0.00211677	0.0639824	28	30	34	35
Hnrnpr	Q8VHM5;F7B5B5;A2AW41;S4R1E9;V9GWW3;G3UXU5;A2AW40	-0.689994	0.0463793	0.118107	11	6	12	9
Hnrnpu	Q8VEK3	-0.832178	0.00600617	0.0656621	30	24	34	33
Hnrnpul2	Q00PI9	-0.824083	0.0434618	0.114194	13	12	12	11
Hoxd13	P70217	-0.805712	0.016169	0.0755833	3	2	3	4
Hsp90aa1	P07901;B7ZC50;A2A6A2;B7ZC49	-0.252668	0.314672	0.413393	3	8	4	3
Hsp90ab1	P11499;E9Q3D6;E9Q0C3;E9PX27;D3Z1R1	-0.433447	0.118198	0.219218	9	14	13	13
Hsp90b1	P08113;F7C312	-0.139582	0.539067	0.626282	1	5	3	4
Hspa5	P20029	-0.210246	0.425926	0.525544	17	18	16	20
Hspa8	P63017;Q504P4;P17156;D3Z5E2	-0.237428	0.353081	0.448463	20	24	21	27
Hspa9	P38647	-0.0501045	0.862104	0.906054	8	14	8	12
Hspd1	P63038;D3Z2F2;D3Z7J9	-0.43278	0.200427	0.305196	8	13	5	9
Hspg2	E9PZ16;B1B0C7;Q05793;A0A571BD72	-0.437815	0.194492	0.299117	143	108	166	153
Igf2bp1	O88477	-0.219004	0.45909	0.559256	1	1	4	5
Ik	Q9Z1M8;A0A494BAW7	-0.978876	0.00982407	0.0711758	3	3	4	5
Ilf2	Q9CXY6	-1.0263	0.0129665	0.0739364	10	5	16	13
Ilf3	Q9Z1X4	-0.926874	0.0167277	0.0755833	0	0	1	1
Imp3	Q921Y2	-1.45874	0.0140825	0.0754819	3	3	4	4
Imp4	Q8VHZ7;F6VY64;D6RCI8	-0.63246	0.177912	0.284659	2	3	3	3
Iqgap1	Q9JKF1;A0A0U1RNG5;A0A0U1RPU3	-0.439032	0.0863855	0.177405	5	4	8	2
Jup	Q02257	-0.70442	0.142916	0.24488	11	3	1	2
Khdrbs1	Q60749;A0A087WSL3;A0A087WR32;Q9WU01	-0.567095	0.0340396	0.0990392	6	3	7	5
Kiaa0020	A0A0N4SUH4;Q8BKS9;A0A494BBI7;A0A494BB98	-1.03276	0.0294504	0.0928554	12	7	21	15
Kiaa2013	Q91X21	0.229009	0.719273	0.79655	3	4	2	6
Kif14	E9Q3T3;L0N7N1;A0A0J9YUN5;L0N759	-0.404291	0.11578	0.216668	3	2	15	11
Kif20a	P97329;A0A494B9Q9;A0A494BBG6	-0.773382	0.0107046	0.0711758	2	1	6	3
Kif23	E9Q5G3	-0.564529	0.0501905	0.122841	10	8	13	13
Klhdc10	Q6PAR0;A0A0J9YTT4;A0A0N4SWA7	-0.242797	0.47195	0.567187	2	3	2	3
Kpna2	P52293;A2A600;A2A601;A6PW68	-0.455887	0.123508	0.226246	5	6	7	5
Kpnb1	P70168	-0.565117	0.0631372	0.143396	10	11	13	11
Krr1	Q8BGA5;G3UZA0	-1.23697	0.00671818	0.0665502	3	2	4	4
Lama5	Q61001	-0.362415	0.149729	0.25317	19	6	24	20
Lamb1	E9QN70;P02469	-0.504865	0.0944353	0.190919	5	3	10	6
Lamc1	F8VQJ3;P02468;F6TLW1;F6SFQ3;A2ATM9;Q9R0B6	-0.0391192	0.925032	0.951428	9	3	12	11
Lamtor1	Q9CQ22;A0A0A6YX02	0.607534	0.108462	0.205263	10	8	9	8
Lamtor2	Q9JHS3;D3YTS4	0.656378	0.129736	0.234137	5	4	6	5
Lamtor3	O88653;A0A0G2JGQ3	0.485586	0.182763	0.289255	4	3	4	5
Lamtor4	Q8CF66	0.691791	0.140403	0.242361	2	2	2	1
Ldha	A0A1B0GSR9;P06151;A0A1B0GSX0;D3YZQ9;A0A1B0GT41;A0A1B0GQX5;A0A1B0GSL7;A0A1B0GRC1;A0A1B0GRS2;A0A1B0GRW9;A0A1B0GS79;D3YVR7;D3YZE4;P00342;A0A1B0GSR2;A0A1B0GRE9	0.0145516	0.980089	0.986175	2	3	2	1
Lgals1	P16045;A0A2R8VHJ0	-0.0178465	0.92876	0.951428	3	3	5	4
Lig3	Q3UC82;Q80ZH7;K4DI59;P97386;B1AT03;Q3TJN5;G3UYI8	-0.273956	0.283245	0.385328	2	0	5	3
Lima1	Q9ERG0;A0A2R8VI67;B2BBR6;A0A5F8MPJ5;Q4U4S6;Q8BGB5	-0.738044	0.00709496	0.0668743	9	9	12	13
Lmna	P48678;D3YUF7	-1.5646	0.00054133	0.0639824	37	39	44	41
Lmnb1	P14733	-1.61457	0.00176442	0.0639824	10	17	16	19
Lmnb2	A0A0R4J0Q5;P21619	-1.03449	0.0067355	0.0665502	2	2	6	9
Lox	P28301	-0.832665	0.0105074	0.0711758	2	2	3	0
Lrrc59	Q922Q8	0.0228851	0.943334	0.961268	3	3	3	4
Ltbp1	Q8CG19;A0A3Q4EGK3;B1B1E2;A0A3Q4L384	-0.74386	0.0193237	0.0799928	4	8	14	14
Magoh;Magohb	P61327;A0A023T778;Q9CQL1;G3UZW7	0.0451457	0.926255	0.951428	3	2	5	3
Mak16	Q8BGS0	-0.979742	0.0231955	0.082468	2	2	4	3
Matr3	Q8K310;A0A494BAZ2;A0A494BAZ7;A0A494BAD4;A0A494B9B1;A0A494B9X1;A0A494BAC5;A0A494B968;A0A494B9C9;A0A494B8Y5;A0A494BAL7;A0A494BB50;A0A494B9Q4	-1.04197	0.0463963	0.118107	17	12	26	18
Mcm2	P97310;A0A0N4SVY2	-0.483536	0.256947	0.365314	5	8	13	9
Mcm3	P25206	-0.856764	0.0170371	0.0755833	10	9	17	7
Mcm4	P49717;A0A2R8VHP7	-0.862171	0.00780093	0.0685458	5	2	10	10
Mcm5	P49718	-0.888656	0.0361326	0.101932	5	6	7	6
Mcm6	P97311;Q3ULG5	-0.798585	0.00905006	0.0711758	5	4	12	8
Mcm7	Q61881;D3Z6N3;D3Z335;D3Z0J6;D3Z2K9	-1.1478	0.00115218	0.0639824	6	7	12	8
Mfge8	P21956	-0.874777	0.0116856	0.0711758	2	2	10	8
Mki67	E9PVX6;A0A1B0GQV9	-1.28856	0.00340515	0.0639824	33	22	56	44
Mphosph10	Q810V0	-1.81478	0.0062477	0.0656621	2	2	5	8
Mrto4	Q9D0I8;A2AMV1;D6RCI7	-1.09424	0.00167077	0.0639824	8	5	11	7
Msn	P26041;Q7TSG6;A0A5F8MPB9;P26043;P26040	-0.285221	0.29178	0.391965	5	9	3	4
Myadm	O35682;A0A0N4SW94	-0.136366	0.603929	0.684039	6	4	6	5
Mybbp1a	Q7TPV4	-1.16382	0.00249144	0.0639824	32	25	47	40
Myef2	Q8C854;A2ATP6;A2ATP5;F6XJA1;G8JL68	-1.02281	0.00178913	0.0639824	2	2	5	3
Myh10	Q3UH59;Q61879;Q5SV64;Q8BXF2	-0.310792	0.179913	0.287004	5	9	12	17
Myh9	Q8VDD5;A0A2R8VKI5;F2Z494;A0A2R8W6V7;REV__D3YYU4;REV__E9PV98;REV__Q8BX05;REV__B2RW38;E9Q264;A2AQP0	-0.522401	0.0669879	0.150232	30	45	46	53
Myl6	A0A1W2P6F6;A0A1W2P7Q9;Q60605;A0A1W2P6G5;Q8CI43	-0.453336	0.18592	0.291384	2	2	2	2
Myo1c	Q9WTI7;Q5ND45	-0.303016	0.335973	0.432889	15	12	30	23
Nat10	Q8K224;A2BH46;E9Q498	-0.786707	0.157319	0.265167	22	15	29	21
Ncbp1	Q3UYV9	-0.847138	0.0207766	0.0812866	4	4	6	4
Ncl	P09405	-1.22643	0.000795547	0.0639824	29	27	34	33
Ncoa5	Q91W39;B7ZC24;B7ZC23	-0.0777149	0.781156	0.848562	4	1	3	3
Nedd4	P46935;A0A571BDN7;A0A571BEP7;V9GWV8;Q3V335	0.429844	0.258809	0.366989	2	2	5	4
Nedd9	O35177;A0A0R4J212;A0A286YCE4	-0.854537	0.017042	0.0755833	11	15	10	14
Nes	Q6P5H2	-1.67648	0.00461812	0.0639824	32	31	44	41
Ngdn	Q9DB96	-0.59585	0.278143	0.382235	2	2	5	3
Nhp2	Q9CRB2	-0.915666	0.0264252	0.0863652	3	2	4	3
Nhp2l1	Q9D0T1	-0.907238	0.0290794	0.092228	4	5	6	7
Nid1	P10493	0.770424	0.269812	0.377596	3	3	5	2
Nid2	O88322;A0A286YCQ5	-0.309747	0.317776	0.414531	17	8	24	21
Nifk	Q91VE6;E0CXU3	-1.73051	0.0496227	0.122008	7	5	9	8
Nip7	Q9CXK8;E9Q109	-1.22467	0.0256962	0.0850195	4	3	3	5
Nle1	Q8VEJ4;F6QAD9	-0.867213	0.0273387	0.0888094	2	2	4	3
Nme1;Gm20390;Nme2	Q5NC80;E9PZF0;Q01768;P15532;Q5NC79	0.358657	0.32028	0.416675	1	2	1	2
Noc2l	J3QK52;Q9WV70	-1.45581	0.174733	0.282951	5	4	9	5
Noc4l	Q8BHY2	-1.16703	0.0645605	0.145815	4	2	6	5
Nol10	Q5RJG1	-0.753015	0.334552	0.432593	4	2	12	6
Nol11	Q8BJW5	-0.89756	0.0225143	0.082468	5	2	13	6
Nol6	Q8R5K4	-1.06014	0.00331545	0.0639824	18	8	20	11
Nol8	E9QKD1;Q3UHX0;A0A1Y7VJP6;A0A1Y7VNA8;A0A1Y7VN09	-1.76091	0.00682884	0.0665502	2	3	5	7
Nono	Q99K48	-0.222553	0.307583	0.407654	6	4	11	9
Nop2	E9QN31;Q922K7;A0A0N4SW16	-1.58322	0.0165831	0.0755833	18	14	20	17
Nop56	Q9D6Z1;E0CXZ0;F7CHQ7;A2APD7;F6USW7;F6U250;F6V095;F7CHP9	-1.14681	0.0237782	0.082468	24	20	28	28
Nop58	Q6DFW4;A0A0A0MQ76;A0A087WSU5;A0A087WSL8;A0A087WQ46;A0A087WP00;A0A087WNW0	-1.35669	0.022659	0.082468	19	14	21	19
Npm1	Q61937;Q5SQB0;Q9DAY9;Q5SQB5	-0.293589	0.185176	0.291068	12	13	14	15
Nsun2	H3BKN0;Q1HFZ0	-0.0712235	0.768441	0.84058	2	0	2	2
Numa1	E9Q7G0;A0A1B0GSW3;A0A1B0GT61;A0A1B0GSH2;A0A1B0GT38	-0.824976	0.0299246	0.0934679	11	9	27	21
Nup107	Q8BH74;E9Q4V9;A0A1W2P7R1	0.194494	0.798649	0.858869	5	4	10	4
Nup133	Q8R0G9	-0.842486	0.0187846	0.0799092	8	8	18	8
Nup160	Q9Z0W3	-0.770878	0.0702827	0.154391	8	8	17	9
Nup205	B9EJ54;A0A0J9YUD5;E9Q880	-0.889684	0.00978678	0.0711758	6	6	23	4
Nup85	Q8R480;Z4YM95;Z4YLV0	-0.602202	0.0589631	0.136225	3	2	5	3
Nup98	A0A1B0GSX7;Q6PFD9;B2RQL0;A0A140T8J8	-1.3959	0.00237092	0.0639824	10	8	14	11
Nvl	Q9DBY8	-1.50927	0.0106553	0.0711758	5	2	6	9
Nxf1	Q99JX7;V9GXF3;V9GXW3;V9GXM5;V9GX96	-0.419576	0.0784884	0.164335	6	3	9	6
P4hb	P09103;E9Q8G8	-0.0273322	0.889922	0.92621	5	4	7	7
Pabpc1	P29341;Q9D4E6;A0A2I3BR37;Q62029;F6ZAX1;A2A5N3;Q8C7D3	-0.214896	0.31163	0.410847	5	5	6	6
Pabpn1;Gm20521	G3UY42;Q8CCS6;D3YUB9;D3Z055;G3UWS5;D3Z5F7;G3UX74;B7ZP52;Q5XFR0	-0.138849	0.803906	0.861	4	4	3	4
Pak1ip1	Q9DCE5	0.0799796	0.828166	0.879004	2	0	2	3
Parp1	Q921K2;P11103;A0A0A6YX03;A0A0A6YY63	-0.426439	0.279968	0.382235	3	0	2	2
Parp2	O88554;A0A2I3BPY1	-0.0998571	0.619729	0.699315	2	0	3	2
Pcbp1	P60335	-0.302036	0.169804	0.277484	4	5	5	4
Pcbp2	A0A2R8VHP9;Q3TT81;A0A2R8VI12;A0A2R8VI71;A0A2R8VHN3;A0A2R8VKF0;A0A2R8VI73;A0A2R8VKN0;A0A2R8W6U6;A0A2R8VI15;A0A2R8VHI3;A0A2R8W6H3;A0A0R4J044;A0A087WRH3;A0A087WR61;A0A1L1SQ99;A0A1L1SRP9;A0A1L1SUS5;A0A087WSI1;P57724	-0.252931	0.205973	0.310894	0	0	0	0
Pcolce	Q61398;D3YUE2;A0A0G2JE29;D3YZE3;D3YWH0	-0.385438	0.252018	0.360022	5	4	8	8
Pdcd11	Q6NS46	-1.07845	0.0165042	0.0755833	31	20	45	30
Pdia3	P27773	0.375744	0.174109	0.282795	2	5	2	4
Pes1	Q5SQ20;Q9EQ61	-0.960457	0.0697022	0.153746	4	1	6	5
Pgk1	P09411;S4R2M7;P09041	-0.699236	0.119803	0.220669	4	4	4	5
Phb2	O35129;F6Q8V7;F6QPR1	-0.46708	0.0854991	0.17626	1	3	0	1
Phip	F8VQ93;Q8VDD9;A0A087WR26;A0A087WPP7;A0A087WP89;A0A3B2WB73;A2AHJ4;Q921C3	-0.333958	0.373544	0.468899	4	4	14	12
Pkm	P52480;A0A1L1SU37;A0A1L1SQV8;A0A1L1SUV0;A0A1L1SSN6;A0A1L1STV8;A0A1L1ST52;A0A1L1SVH2;E9Q509;G3X925;P53657	-0.48152	0.207069	0.310894	10	16	9	12
Plec	Q9QXS1;E9Q3W4;A0A3B2W7J8;A0A0R4J218;A0A0R4J223;E9Q9J6;A0A0R4J221;E9PW24	-0.647987	0.0144122	0.0755083	264	248	295	305
Plod3	Q9R0E1;F6W3Q8	1.04258	0.217279	0.321781	9	6	12	7
Plrg1	Q922V4;D3Z4V1;F8WI31	-0.833007	0.00508463	0.0648896	6	4	7	5
Pnn	O35691;Q3TUQ5;A0A1W2P6S1	-0.565127	0.0284792	0.0914062	4	1	6	4
Polr2a	A0A0R4J0V5;P08775	-1.36189	0.0115233	0.0711758	16	13	23	20
Polr2b	Q8CFI7	-1.35266	0.0530994	0.126667	12	5	24	14
Ppp1ca	P62137	-0.431424	0.0552409	0.130437	4	3	5	3
Ppp1cb	P62141;A0A0J9YUU8;A0A0J9YUG2	-0.0553492	0.909645	0.941254	2	2	3	2
Ppp1r9b	Q6R891	-0.129669	0.832909	0.88055	5	4	5	8
Prc1	G3UY19;G3UW86;G3UWQ7;Q99K43;G3XA79;G3UXT4;G3UYX6;G3UXB1;G3UYZ3	-0.809682	0.0137801	0.0746073	2	1	6	3
Prdx1	B1AXW5;B1AXW6;P35700;B1AXW4	-0.37828	0.22484	0.331083	2	2	1	3
Prpf19	Q99KP6	-0.834814	0.00443611	0.0639824	15	11	18	13
Prpf4	Q9DAW6	-0.614671	0.0464934	0.118107	2	2	5	4
Prpf6	Q91YR7	0.342232	0.503778	0.596081	2	3	10	4
Prpf8	Q99PV0;B7ZC27	-1.18866	0.00346321	0.0639824	31	28	49	40
Psip1	Q99JF8;A2BI12;F6RB63;Q9JMG7;P51859;Q3UMU9	-0.32072	0.272102	0.378378	7	1	5	9
Psmd2	Q8VDM4;A0A338P6S9;A0A338P7H4	-0.35393	0.13417	0.239717	0	4	4	2
Ptbp1	Q8BGJ5;Q922I7;Q8CB58;P17225;E9QMW9;F7DCW4;F7AXP1;E9Q279;E9Q0W3;E9PZ39;A0A1W2P7W3;B2RU80	0.0326043	0.871977	0.912851	17	11	18	13
Ptbp3	G8JL74;G3UXA6;Q8BHD7;G3UZ01;G3UY95;F7C521;G3UXZ8;G3UXZ6	-0.663727	0.0489259	0.120849	6	3	5	3
Ptrf	O54724	-0.658692	0.0170627	0.0755833	6	7	7	5
Pwp2	Q8BU03	-0.94395	0.0588971	0.136225	9	4	10	6
Pxdn	Q3UQ28;A0A1W2P6L9;D3Z5M7	-0.630314	0.0156238	0.0755833	3	2	6	3
Rab10	P61027	-0.439032	0.164322	0.271006	1	1	1	1
Racgap1	Q9WVM1;E9Q9N9;E9Q851;F6WD40	-0.733924	0.0148692	0.0755083	19	17	23	19
Rad21	Q61550;A0A2I3BS25;R4GML2;A2AU37	-0.799072	0.0511438	0.123482	7	5	5	7
Raly	A2AU62;Q64012	-1.53843	0.0233328	0.082468	2	2	2	1
Ran;1700009N14Rik	P62827;Q14AA6;Q61820	-0.116324	0.628757	0.708012	10	8	10	9
Ranbp2	Q9ERU9	-0.717741	0.0150532	0.0755083	15	18	39	23
Rangap1	P46061;A0A2R8VHK9;A0A2R8W753	-0.990607	0.0049835	0.0648896	10	10	16	13
Rap1b;Rap1a	Q99JI6;A0A0G2JDL9;P62835;A0A1W2P777;A0A0G2JED9;A0A0G2JE52	-1.04287	0.0758215	0.16168	2	2	3	3
Raver1	Q9CW46;A0A1L1SRY4	0.301348	0.280258	0.382235	6	4	4	3
Rbm14	Q8C2Q3;E9QL13;J3QN51;J3QPT3;B0LM42;F7BGR7	-0.352828	0.107214	0.204508	9	8	11	8
Rbm19	Q8R3C6;A0A0J9YUT8	-0.924705	0.0112777	0.0711758	5	7	12	12
Rbm22	Q8BHS3	-0.543978	0.0397805	0.107148	3	3	5	4
Rbm28	Q8CGC6;F6SB18	-1.33391	0.0105492	0.0711758	10	6	6	11
Rbm3	O89086;Q8BG13;S4R2M6	0.0213269	0.95465	0.970953	1	1	2	1
Rbm39	Q8VH51;B7ZD61;F7AA45;E9Q8F0;B7ZD63	-0.374204	0.217322	0.321781	3	0	4	2
Rbmxl1	Q91VM5;A0A2I3BRL8;A0A2I3BQC0	-1.25615	0.00326511	0.0639824	4	2	4	4
Rcc1	Q8VE37;Q6PFB2;A2CER2	-0.00546327	0.978829	0.986175	14	9	14	15
Rcl1	Q9JJT0;A0A494BAM2	-0.565905	0.136246	0.241016	8	3	10	7
Rexo4	A2ALB1;A2ALB2;Q6PAQ4	-0.577976	0.0363994	0.102125	3	2	8	8
Rogdi	Q3TDK6;A0A0J9YUG1	1.06491	0.213229	0.318358	4	0	5	6
Rpf2	Q9JJ80;G3X926;S4R1Y5;S4R2H5;S4R2R2	-1.38624	0.00306864	0.0639824	7	6	13	12
Rpl10;Rpl10l	Q6ZWV3;I7HLV2;P86048;A0A1B0GXC3	-0.0804427	0.808121	0.862854	2	1	2	5
Rpl10a	A0A3B2WBL1;Q5XJF6;A0A3B2WDD2;P53026;A0A3B2W824;A0A3B2W820;A0A3B2WCA5;D6RE43	-1.29585	0.017624	0.0768033	6	5	5	8
Rpl11	Q9CXW4;A2BH06	-0.711604	0.00867211	0.0711758	4	4	5	4
Rpl12	P35979	-1.10789	0.0126129	0.0737812	7	7	7	5
Rpl13	P47963	-0.892452	0.00464406	0.0639824	3	4	2	6
Rpl14	Q9CR57;A0A1L1SUF6	-0.944551	0.00573783	0.0656621	4	3	4	4
Rpl17	Q6ZWZ7;Q9CPR4;B2RY53	-0.559399	0.0480335	0.119749	3	4	4	6
Rpl18	A0A1B0GQU8;P35980;A0A1B0GSS8;A0A1B0GSA8;A0A1B0GSF7;A0A1B0GRZ3;A0A1B0GS28	-1.05793	0.00169335	0.0639824	1	3	3	3
Rpl22	P67984	0.388944	0.301532	0.403045	3	3	3	4
Rpl23	P62830;A2A6F8	-0.375182	0.134959	0.240326	6	5	6	6
Rpl23a	P62751	-0.727587	0.0229116	0.082468	5	6	7	6
Rpl27	P61358;A2A4Q0	-0.754395	0.0203007	0.0806013	5	5	7	5
Rpl27a	P14115	-0.473716	0.0750149	0.16168	2	2	3	2
Rpl3	P27659;A0A087WQK0;A0A087WNS0;A0A2R8VHN4;Q9CQ09;E9PWZ3	-0.883935	0.00327469	0.0639824	5	3	8	7
Rpl30	P62889;A0A2I3BQF4	-0.776079	0.0308127	0.0946965	3	3	4	5
Rpl38	Q9JJI8	-0.362136	0.243881	0.349519	3	2	3	3
Rpl4	Q9D8E6	-0.862624	0.0098838	0.0711758	1	7	6	6
Rpl5	P47962;D3YYV8	-0.686797	0.0249888	0.0831927	4	4	6	6
Rpl6	P47911;A0A0J9YU32	-1.07727	0.00164061	0.0639824	3	3	4	5
Rpl7	P14148;F6XI62	-1.06635	0.00420343	0.0639824	3	5	6	8
Rpl7a	P12970;V9GX35	-1.02077	0.0020291	0.0639824	4	4	4	5
Rpl7l1	Q9D8M4;A0A3B2WD11	-1.06895	0.00464169	0.0639824	2	0	4	4
Rpl8	P62918	-0.775546	0.00753576	0.0673195	2	1	4	2
Rpl9	A0A140T8T4;P51410;A0A0G2JES3;D3Z629;D3YZT0;A0A0G2JFQ3;S4R1R7	-0.0342915	0.867175	0.9096	4	3	4	2
Rplp0	P14869;S4R1N1;D3YVM5	-0.341244	0.190505	0.296833	5	6	9	5
Rps10	P63325;Q3UW83;A0A338P7K4;A0A3B2W864;A0A338P731	-0.332829	0.308022	0.407654	2	2	3	2
Rps11	P62281;A0A1B0GRR3;A0A1B0GSE8	-0.30011	0.268609	0.376896	5	4	7	6
Rps12	Q6ZWZ6;F7AEH4;A0A1W2P7A1;P63323	-0.102678	0.772089	0.842851	2	1	2	2
Rps13	P62301;Q921R2;A0A0U1RQ71	-0.333098	0.140583	0.242361	10	5	9	10
Rps14	P62264;D3YVF4;D3Z7I1;A0A494BAS4	-0.723136	0.0159525	0.0755833	7	6	6	6
Rps15a	P62245;F8WJ41;D3YVB4;D3Z712	-0.158473	0.604915	0.684039	6	3	5	4
Rps16	P14131	-0.391172	0.0762005	0.16168	4	5	6	7
Rps17	P63276	0.0184187	0.930127	0.951428	5	4	7	6
Rps19	Q9CZX8;D3YUT3;D3Z722;D3YUG3;D3Z5R8;S4R223	-0.440778	0.158955	0.26542	6	7	6	7
Rps2	P25444;D3YVC1;D3YWJ3	0.189956	0.341737	0.437162	3	5	3	3
Rps20	P60867	-0.138348	0.473232	0.567455	2	3	3	2
Rps23	P62267	-0.158678	0.48629	0.579226	4	4	4	3
Rps24	A0A286YEB7;P62849	-0.363468	0.274134	0.378701	1	3	2	0
Rps25	A0A1L1SQA8;P62852	-0.294802	0.311968	0.410847	3	2	3	2
Rps26	P62855	-0.277247	0.19695	0.300756	0	2	3	2
Rps27	A0A0G2JDW7;Q6ZWU9;A0A0G2JG29;A0A0G2JEX7	-0.197229	0.426514	0.525544	1	0	1	0
Rps27a;Gm8797;Uba52;Ubc;Ubb	P62983;A0A0A6YW67;E9Q9J0;E9Q5F6;Q5SX22;P0CG49;P0CG50	-1.28171	0.0151244	0.0755083	0	1	2	2
Rps3	P62908;D3YV43;A0A140LI77	-0.323397	0.238413	0.346313	16	14	19	17
Rps3a	P97351	-0.507179	0.0811079	0.168503	8	14	12	15
Rps4x	P62702;V9GWY0	-0.271622	0.212158	0.317645	14	16	17	17
Rps5	Q91V55;D3YYM6;D3Z1S8;P97461	-0.302049	0.180829	0.287609	6	4	8	8
Rps7	P62082	-0.166811	0.566545	0.651648	9	6	11	7
Rps8	P62242	-0.0643422	0.78207	0.848562	7	8	9	7
Rps9	Q6ZWN5;F7CJS8;D3YWH9;Q9CXW7;D3Z673	-0.462705	0.188378	0.294375	3	3	3	6
Rpsa	P14206;A0A1L1SRW0;A0A1L1SUK3	-0.332553	0.286279	0.386513	3	4	5	4
Rragc	Q99K70;B1AWT2;B1AWT3;Q7TT45;B1AWT4	0.403106	0.252553	0.360022	3	2	5	5
Rrbp1	A2AVJ7;Q99PL5	-0.0454768	0.826637	0.879004	3	7	8	4
Rrp1	P56183;A0A1W2P7C5	-0.035585	0.908183	0.941254	4	3	2	2
Rrp8	Q9DB85;E9PVA2	-0.804699	0.0378823	0.103854	4	3	7	4
Rrp9	Q91WM3	-0.835149	0.0707198	0.154718	7	5	10	9
Rrs1	Q9CYH6	-0.83083	0.0153533	0.0755083	2	3	6	3
Rsl1d1	Q8BVY0;A0A2R8VHW2	-1.60183	0.0170076	0.0755833	12	10	16	12
Ruvbl1	P60122;D3YW60	-0.58459	0.0243488	0.0826009	7	3	8	7
Safb	S4R1M2;D3YXK2	-0.78058	0.0113352	0.0711758	4	4	5	6
Serpine1	G5E899;P22777	-0.758155	0.0237825	0.082468	6	5	8	7
Serpinh1	P19324;A0A140LHR4;A0A140LHK0;A0A140LHD6	0.0631896	0.775904	0.845294	9	11	12	8
Sf3a1	Q8K4Z5	-1.18006	0.0309177	0.0946965	16	12	22	18
Sf3a2	G3UVU2;Q62203;D3YW09;D3Z5A6	-0.589343	0.123675	0.226246	3	2	5	4
Sf3a3	Q9D554	-0.854034	0.0226489	0.082468	9	4	11	8
Sf3b1	G5E866;Q99NB9;A0A087WNS2	-1.86087	0.00314314	0.0639824	21	21	28	23
Sf3b2	Q3UJB0;A0A494B9S9	-0.873667	0.0352771	0.100045	9	6	15	9
Sf3b3	Q921M3	-1.16212	0.0370697	0.102419	15	12	24	27
Sfpq	Q8VIJ6	-0.206716	0.369207	0.465635	8	5	15	13
Sh2d3c	Q9QZS8	0.563972	0.108294	0.205263	13	16	7	13
Skiv2l2	Q9CZU3	-1.04658	0.00354687	0.0639824	4	4	10	7
Slc25a5	P51881	-0.0326935	0.889054	0.92621	4	4	4	8
Smarca5	Q91ZW3;Q6PGB8;F6Z6F4;Q8BS67	-0.87041	0.0201493	0.0806013	30	24	36	33
Smc1a	Q9CU62;S4R179	-0.850217	0.00729322	0.067212	8	6	10	13
Smc3	Q9CW03	-0.651405	0.372144	0.468238	4	2	14	10
Smu1	Q3UKJ7	-1.43391	0.00651311	0.0665502	11	6	8	12
Snrnp200	Q6P4T2	-1.26208	0.00460484	0.0639824	50	42	66	43
Snrnp40	Q6PE01	-0.70339	0.0534079	0.126667	6	5	10	7
Snrpa	Q62189;D3Z0S6;D6RI83	-0.597662	0.203925	0.308833	1	1	3	2
Snrpa1	P57784;G5E883;A0A0U1RNZ6	-1.01725	0.00739834	0.067212	8	4	10	10
Snrpb2	Q9CQI7;A2CES4	-1.13523	0.0951987	0.190919	2	3	3	2
Snrpd1	P62315;A0A3Q4L381;A0A3Q4L2W0	-0.744731	0.031545	0.0954257	2	2	3	2
Snrpd2	P62317	-0.844952	0.00430205	0.0639824	3	1	3	4
Snrpd3	P62320;A0A1W2P7K5	-0.839075	0.0112589	0.0711758	3	3	3	3
Snrpe	P62305;E9Q4F4;E9Q0W8	-1.12085	0.0507956	0.123197	3	1	4	4
Snrpg	P62309	-0.826749	0.0186696	0.0799092	1	2	1	2
Snrpn;Snrpb	P63163;P27048;A0A0G2JGN4	-0.971301	0.00885323	0.0711758	4	3	7	5
Snw1	A0A0B4J1E2;Q9CSN1	-0.250045	0.505613	0.596936	7	3	9	9
Son	H9KV00;H9KV01;H9KV15;Q9QX47;H9KV02;F7CU80	-0.671683	0.0405054	0.108015	5	2	8	5
Sptan1	A3KGU5;E9Q447;A3KGU7;A3KGU9;A3KGU4;A0A5F8MQC3	-0.186117	0.434355	0.532756	0	0	0	0
Srsf1	Q6PDM2;H7BX95;F7AI47	0.00386325	0.984335	0.986175	3	2	6	4
Srsf10	Q3TFP0;Q9R0U0	-0.80477	0.0385172	0.104798	4	5	5	4
Srsf3	P84104	0.0508142	0.830156	0.879375	3	3	4	3
Srsf7	A0A3Q4EH04;A0A3Q4L335;A0A3Q4L393;Q8BL97;A0A3Q4EGP0	-0.138138	0.513616	0.605051	2	3	3	3
Ssb	P32067;A2AR07;F6SXM5;D6RI87	-1.09747	0.0341833	0.0990392	8	7	14	10
Ssrp1	A2AW05;Q08943	-0.0583012	0.794093	0.858133	6	2	3	5
Stag2	A2AFF6;O35638	-0.617021	0.0779341	0.163814	2	3	6	2
Supt5h	O55201;A0A140LJ34	-0.86011	0.0332473	0.097915	6	5	9	10
Supt6h	Q62383	-1.14429	0.00607352	0.0656621	7	5	18	15
Syncrip	A0A0R4J259;Q7TMK9;G3UZI2;G3V018;G3UZ48;G3UXJ6;G3UWM1;G3XA76;G3UY67;G3UYK7	-0.335242	0.148449	0.252599	8	8	13	12
Tardbp	Q921F2;Q6VYI4;Q6VYI5;Q8BLD4;Q8R0B4;A0A087WRZ5;A0A087WR97;A0A087WSE4;A0A087WQA5;A0A087WSH7;H3BJV1;A0A087WRP4;A0A087WP57;A0A087WS74;A0A087WNY6;A0A087WQX8;A0A087WS17;A0A087WSC6	-0.355283	0.100173	0.193836	7	5	10	6
Tbl3	Q8C4J7;F6YAR3	-1.36044	0.0205945	0.0811666	17	14	28	21
Tcirg1	Q9JHF5;F6XRE6;A0A494B9E3;F6ZFB8;Q920R6	0.56318	0.140543	0.242361	24	24	23	26
Tcp1	P11983;F2Z483;A0A3B2WDE2	-0.750241	0.0327383	0.0974981	18	17	17	20
Thbs1	P35441	-0.793381	0.0112958	0.0711758	0	0	0	0
Thrap3	Q569Z6;Q8BZN7;F6YSQ2;F7AB07	-0.155859	0.710518	0.788484	3	1	5	3
Tjp1	B9EHJ3;P39447;A0A0U1RPW2;A0A0U1RPB2	-0.58149	0.0229776	0.082468	4	3	13	8
Tln1	P26039;E9PUM4;A0A1L1SQ51;Q71LX4;Q8CDM9;A0A1L1SRI1;A0A1L1SQP9;F6S1V7;F6SX70;A2AIM2	-0.668895	0.110647	0.208093	14	25	16	17
Tmem43	Q9DBS1	-0.607193	0.0461932	0.118107	2	2	4	3
Tmem55b	F8WHW3;Q3TWL2;E0CYE6;E0CZF6;E0CZ18	1.3317	0.0365822	0.102125	4	3	2	4
Tmpo	Q61029	-0.35381	0.307941	0.407654	3	2	4	3
Tmpo	Q61033	-0.12901	0.581446	0.66451	8	7	11	8
Tnc	Q80YX1;Q80YX0	-0.383155	0.0994435	0.193122	4	1	12	7
Top1	Q04750	-0.160959	0.46493	0.562278	5	3	6	4
Top2a	Q01320	-0.473428	0.0430185	0.113586	51	20	45	41
Top2b	Q64511;F6U5K2;F6XX57	-0.329025	0.215732	0.321201	28	23	38	30
Tpm1	P58771;Q8BSH3;E9Q454;E9Q452;E9Q450;Q8BP43;F8WID5;S4R2U0;G5E8R0;G5E8R1;E9Q455;B7ZNL3;E9Q453;G5E8R2;E9Q456;E9Q448;A2AIM4;CON__Q3SX28;P58774;A2AIM5	-0.517997	0.162707	0.270003	0	0	10	2
Tpp2	Q64514;A0A087WRC0;Q05DJ9;A0A087WP19;A0A087WQR6	-0.554803	0.0680938	0.151445	4	1	6	4
Tpr	Q7M739;F6ZDS4;F6RX08	-2.37741	0.00122746	0.0639824	9	16	24	14
Tra2a	A0A0N4SVC2;E9QP00;Q6PFR5	-0.601338	0.0677032	0.151204	3	3	3	3
Tra2b	F8WJG3;P62996	-0.487512	0.0976413	0.192411	6	6	7	6
Tuba1a;Tuba3a	P68369;P05214	-0.536252	0.072839	0.158064	1	1	1	0
Tuba1b	P05213;A0A2R8VHF3;Q3UX10	0.239167	0.799582	0.858869	0	0	0	0
Tubb4b;Tubb4a	P68372;Q9D6F9;G3UZR1	-0.505504	0.10453	0.200101	0	2	1	2
Tubb5	P99024;A0A1D5RM76	-0.24036	0.334937	0.432593	4	4	4	5
U2af1	Q9D883;G3UW94;A0A494B947;A0A494BA95;A0A494B9X9;E9Q809;F8WH71;E9Q5Y2;E9PUZ3;E9Q1I7;E9Q5J3;Q8BGJ9;E9PWX6;E9PWM2	-0.27172	0.262174	0.370779	2	0	6	2
Ubtf	A2AWT6;A2AWT7;A2AWT5;P25976;G3UZW9;E9Q4A8	-0.126496	0.790771	0.856269	2	0	2	3
Uhrf1	Q8VDF2;E9Q5Y5	-0.622664	0.0306501	0.0946965	22	18	25	22
Urb2	E9Q7L1;G3UX45	-1.1691	0.0532952	0.126667	4	3	9	5
Utp11l	Q9CZJ1	-0.678048	0.0349993	0.0997853	2	0	3	2
Utp14a	Q640M1	-0.868511	0.0195989	0.0801908	5	4	5	6
Utp15	Q8C7V3	-0.815582	0.0993534	0.193122	7	3	11	11
Utp18	Q5SSI6	-0.773987	0.0392522	0.106259	8	6	7	8
Utp20	E9QK83;Q5XG71;A0A1W2P8D7	-0.149099	0.765699	0.839293	2	0	7	3
Utp3	Q9JI13	-1.3047	0.0760131	0.16168	4	3	3	4
Utp6	Q8VCY6	-0.90775	0.0238603	0.082468	4	3	10	7
Vcl	Q64727	0.272792	0.643508	0.723103	2	7	0	4
Vcp	Q01853	-0.440447	0.203968	0.308833	3	10	4	3
Vim	P20152;A0A0A6YWC8;A2AKJ2;P15331;G3X981;A0A2R8W6R6;G5E846;P46660;Q6IMF0;A0A0R4J036;P03995;CON__P78386;CON__Q14533;CON__P78385;Q9Z2T6;CON__Q6NT21;CON__Q61726;E9Q1Y9;CON__O43790;D3YZ35;P97861;Q9ERE2;P08553;P08551	-1.4113	0.0042685	0.0639824	64	63	63	67
Wdr1	O88342;A0A0J9YU05	-0.0137001	0.978621	0.986175	2	1	1	5
Wdr12	Q9JJA4;D3Z369	-0.607392	0.143456	0.24488	6	3	10	8
Wdr3	Q8BHB4;H3BJD8;H3BLC1	-0.782645	0.166061	0.272199	18	8	26	25
Wdr36	Q3TAQ9;Q3TA68	-1.09477	0.0516901	0.124242	19	9	24	22
Wdr43	Q6ZQL4;A0A3Q4EHN7;A0A3Q4EGD3	-1.08269	0.0136991	0.0746073	18	11	20	19
Wdr46	Q9Z0H1;A0A3Q4EBZ6	-1.32023	0.092162	0.187117	13	4	15	12
Wdr7	Q920I9;A0A494B9P4;Q8C711;A0A494B9S5	-0.0223064	0.940475	0.96018	20	18	27	28
Wdr75	Q3U821;D3Z504	-0.869366	0.0330867	0.097915	10	5	18	15
Xab2	Q9DCD2;F6TM12	-0.903251	0.0102723	0.0711758	3	2	4	6
Xrcc6	A0A0R4J187;P23475;A0A2R8VHZ9;E9PZD4;E9Q163	0.273455	0.579135	0.664007	4	2	6	7
Xrn2	Q9DBR1	-0.876682	0.00711163	0.0668743	4	3	7	7
Zfp334	A2A4U6	-1.09361	0.00304465	0.0639824	1	2	2	2
Zfr	O88532;F6QJP7;D3Z5G4;F6V459	-1.04021	0.0774468	0.163431	8	2	5	8
Zyx	Q7TQE2;Q62523;A0A0N4SVD2;A0A0N4SUX7;A0A0N4SVP4	-0.279307	0.240279	0.34808	1	3	2	3

## Sheet: HA +aa_VS_-aa
Gene names	Protein IDs	logFC HAtwo_of_imputed	P.Value HAtwo_of_imputed	adj.P.Val HAtwo_of_imputed	Unique peptides Replicate 1	Unique peptides Replicate 2	Unique peptides Replicate 3	Unique peptides Replicate 4
Aatf	Q9JKX4	-0.457454	0.133487	0.75785	3	1	5	8
Abt1	Q9QYL7	-0.482865	0.111166	0.75785	1	2	3	1
Acin1	F6RJ39;Q9JIX8;Q52KR6;B8JJ92;B8JJ91;B8JJ90;F6Q8C0;B8JJ89	-0.376658	0.0954016	0.75785	5	4	8	7
Acta2;Actg2	P62737;P63268;D3YZY0;A0A494B9T3;A0A0U1RQ96;D3Z2K3	-0.136681	0.502661	0.880562	1	1	1	1
Actb	P60710;E9Q1F2;E9Q5F4;G3UZ07;E9Q606;F8WGM8;E9Q2D1;F6WX90;V9GXQ2;E9Q3M9	-0.345074	0.318159	0.842535	1	1	1	2
Actc1;Acta1	P68033;P68134;A0A1D5RM20	-0.352977	0.33123	0.851279	1	1	1	1
Actg1	P63260;B1ATY1;G3UYG0	-0.343513	0.355668	0.859081	2	2	2	3
Actn1	Q7TPR4;A1BN54	-0.083769	0.671115	0.913088	20	19	31	22
Actn4	P57780;A0A1L1SV25;E9Q2W9;A0A1L1SVJ6;D3Z0L8;D3Z761;A0A1Y7VMW4	-0.0640607	0.727052	0.927241	19	22	27	19
Actr2	P61161	-0.338889	0.103635	0.75785	4	4	8	4
Actr3	Q99JY9;A0A087WRA1;A0A087WQ14;A0A087WP86;A0A087WS98;Q641P0;A0A087WPR6;A0A087WQ83	-0.0230078	0.938036	0.990295	3	4	8	8
Ahctf1	Q8CJF7;F6SJR1;F6QTR3;F6S6E4	-0.330981	0.0761868	0.75785	11	6	17	12
Ahnak	E9Q616;A0A494BBD5;G5E8K8;A0A494B8Y7	-0.489209	0.0346022	0.75785	5	14	11	5
Alyref;Alyref2	O08583;G3X9I4;Q9JJW6	-0.349483	0.240059	0.816201	3	3	3	3
Anxa1	P10107;A0A494BBD8	-0.20552	0.425396	0.880562	3	4	2	2
Anxa2	B0V2N7;P07356;B0V2N8;B0V2N5	-0.0756586	0.785307	0.928114	8	10	4	6
Aqr	A2AQA7;Q8CFQ3	0.429194	0.267124	0.825214	8	4	8	9
Arpc1b	Q91Z25;Q9WV32;F6THG2;F6VVE6;D3Z6S0	-0.193723	0.334237	0.851279	2	2	8	7
Arpc4	P59999;Q3TX55;E9PWA7	0.142274	0.552135	0.892721	4	2	5	2
Atp5a1	Q03265;D3Z6F5;D6RJ16	-0.335481	0.177905	0.75785	5	6	4	5
Atp5b	P56480	-0.186058	0.33062	0.851279	6	7	2	3
Atp6ap1	Q9R1Q9;Q3TKX1;B7FAU3;B7FAU7;F6X9J0;F6ZE56	-0.224599	0.267696	0.825214	3	2	4	3
Atp6v0a1	K3W4T3;Q9Z1G4;A2A599	-0.386837	0.165993	0.75785	25	23	22	27
Atp6v0a2	P15920;A0A0G2JFS2	0.0732396	0.736817	0.927241	12	12	15	16
Atp6v0c	E9Q9C5;P63082	-0.539117	0.103955	0.75785	3	2	3	1
Atp6v0d1	P51863	-0.441025	0.178714	0.75785	20	15	21	18
Atp6v1a	P50516;D3Z1B9;D3YWH3;D3YZ23	-0.108389	0.604695	0.910245	60	63	59	67
Atp6v1b2	P62814;Q91YH6	-0.105526	0.58763	0.905501	5	5	4	5
Atp6v1c1	Q9Z1G3;A0A2I3BPD0;A0A2I3BQD9;D3Z5W3;Q99L60	-0.106411	0.651932	0.910245	37	40	39	43
Atp6v1d	P57746	0.0323591	0.889811	0.971603	17	18	17	21
Atp6v1e1	P50518;A0A0N4SW07;A0A0N4SW34;A0A0N4SWA3;Q9D593	-0.0540072	0.812069	0.932129	24	26	23	30
Atp6v1f	Q9D1K2;A0A0N4SVE1;F7B2B4	0.128682	0.558263	0.892721	9	11	11	11
Atp6v1g1	Q9CR51	-0.170635	0.49804	0.880562	11	10	11	13
Atp6v1h	Q8BVE3;A0A0A6YX18;A0A0A6YWP6;A0A0A6YVU0;A0A0A6YW86	-0.0138682	0.948741	0.990295	37	35	34	44
Aurkb	O70126	1.01321	0.153196	0.75785	6	3	7	2
Banf1	O54962	-0.290226	0.223297	0.807598	7	5	6	10
Baz1b	Q9Z277	-0.286231	0.258121	0.825214	16	12	34	22
BC037034	E9Q2V5;Q3UTZ3	0.0316115	0.875534	0.967921	1	1	1	1
Bcar1	Q61140	-0.0151835	0.945028	0.990295	55	63	50	67
Bcar3	Q9QZK2;A0A0G2JGV2;A0A0G2JFC0;A0A0G2JDR4;A0A0G2JDE7	-0.215201	0.380931	0.865725	14	25	18	29
Bop1	P97452	-0.246501	0.279444	0.836744	13	7	15	12
Brix1	Q9DCA5;E9Q2V8;F6QAG4	-0.180208	0.541968	0.892721	5	3	9	7
Bud31	Q6PGH1	-0.1524	0.547506	0.892721	3	2	4	4
Bysl	O54825	-0.459488	0.112192	0.75785	4	4	8	8
Cald1	E9QA16;Q8VCQ8;E9Q0M9;E9QA15;D3Z6I7;S4R1T7;E9Q9F3;F6QLP8;F6ZAW1;F6RGN9;F6T2Z7	-0.230748	0.310843	0.842535	7	10	12	9
Caprin1	Q60865;F6YLI0;F6YP03	0.11458	0.520878	0.886235	2	1	6	3
Capza1	P47753;Q5RKN9;A0A0G2JE27	0.189532	0.544457	0.892721	2	1	4	2
Capza2	P47754;D6RCW7;A0A0N4SVM0	0.897852	0.0708496	0.75785	1	2	4	3
Capzb	A2AMW0;F7CAZ6	-0.38627	0.198854	0.766045	0	0	0	0
Cbx3	Q9DCC5;P23198;D3Z313;D3Z1A9	-0.00482197	0.980159	0.990295	4	3	5	4
Ccdc80	Q8R2G6	-0.205194	0.421234	0.880562	2	1	6	3
Cct2	P80314;A0A1W2P7B7;A0A1W2P6Q3;A0A1W2P828;A0A1W2P8B6;A0A1W2P871	0.812016	0.0125235	0.75785	16	21	16	20
Cct3	P80318;Q3U0I3;E9Q133;F6Q609;F6ZVG8	0.692693	0.0477759	0.75785	8	14	14	14
Cct4	P80315;G5E839;G3UYW5;G3UXF3;G3UXG2	0.7308	0.0155475	0.75785	10	14	11	14
Cct5	P80316;E0CZA1	0.65576	0.0398216	0.75785	8	11	9	12
Cct6a	P80317;A0A571BEL9;B1AT05;Q61390	0.957013	0.00662212	0.75785	10	12	10	12
Cct7	P80313;A0A0N4SV00;A0A0N4SV22;A0A0N4SUI8	0.884441	0.00694446	0.75785	13	11	11	18
Cct8	P42932;H3BL49;H3BJB6;H3BLL1;H3BKG2;H3BKR8	0.853617	0.0114696	0.75785	11	15	11	18
Cdc40	Q9DC48	0.339329	0.515772	0.886235	1	1	3	2
Cdc5l	Q6A068;A0A1W2P7S8;A0A1W2P7Z8;A0A1W2P7H4;A0A1W2P855;A0A1W2P6Q8	0.0775689	0.793012	0.928114	5	5	11	6
Cebpz	A0A0R4J046;P53569;A0A3B2WCE8	-0.339958	0.190626	0.75785	12	7	11	13
Cfl1	P18760;F8WGL3;A0A494B9A7	-0.0670732	0.757204	0.927241	4	4	5	6
Chd4	E9QAS4;E9QAS5;Q6PDQ2;F6WR45;F7C528;E9Q614;B1AR17	-0.00792462	0.971168	0.990295	2	0	2	1
Cirh1a	Q8R2N2	-0.664582	0.131344	0.75785	9	5	15	9
Ckap4	Q8BMK4	0.128827	0.60849	0.910245	2	4	2	6
Cltc	Q68FD5;Q5SXR6;F6Z1R4	-0.276613	0.246641	0.825214	16	28	22	18
Col12a1	Q60847;E9PX70;F6WIM8	-0.0870126	0.765939	0.927241	9	6	43	41
Col1a1	P11087;CON__Q862S4	-0.973226	0.0386911	0.75785	40	38	59	50
Col1a2	Q01149;E0CXI2	-0.850534	0.052698	0.75785	25	18	48	35
Col4a1	P02463;A0A1B0GSI7;A0A1B0GRC0;F7CK55;Q63ZW6	-0.143801	0.492021	0.880562	2	2	3	1
Colgalt1	Q8K297	0.0303801	0.969062	0.990295	4	5	7	5
Coro1c	Q9WUM4;E9PX03;E9PZJ0;E9PVJ1;B9EIZ7;Q920M5	0.017649	0.924141	0.987874	18	10	19	19
Cstf3	Q99LI7	-0.114335	0.490962	0.880562	2	1	3	2
Ctnna1	P26231;A0A494BAD0;A0A494BAM5;A0A494BBB4;A0A494BBA4;A0A494BA24;Q65CL1	-0.0616403	0.779541	0.928114	1	0	6	3
Cttn	Q60598;Q921L6	-0.0415438	0.828653	0.93312	1	4	6	3
Cul4b	A2A432;E9PXY1;J3QJX0	-0.434731	0.0773911	0.75785	2	1	5	1
Cyr61	P18406	0.568392	0.20243	0.767486	2	2	4	4
Dcaf13	Q6PAC3	-0.509359	0.0798834	0.75785	6	3	11	6
Ddb1	Q3U1J4;A0A494BAF6;A0A494B987;A0A494BBJ6	0.0126735	0.966246	0.990295	9	7	12	14
Ddx17	Q501J6;Q3U741;Q3TU25	0.128926	0.612138	0.910245	7	4	9	6
Ddx18	Q8K363;F6ZX28	-0.154089	0.409602	0.880562	7	6	11	9
Ddx21	Q9JIK5	-0.138439	0.708485	0.927241	45	30	55	52
Ddx27	Q921N6;H3BLJ6	-0.270168	0.210409	0.792038	5	3	15	9
Ddx39a;Ddx39	Q8VDW0;D6RHT5	-0.417775	0.198393	0.766046	1	2	3	2
Ddx3x;D1Pas1	Q62167;P16381;Q3V086;Q61496	-0.12088	0.540425	0.892721	6	5	5	4
Ddx41	A0A1S6GWJ4;Q91VN6	-0.439589	0.200329	0.766045	4	7	6	7
Ddx47	Q9CWX9;F6QKD2;A0A0N4SVT1;A0A0N4SWC5;A0A0N4SVK2;A0A0N4SV55;D3YWF9	-0.123344	0.670748	0.913088	3	2	4	2
Ddx5	Q8BTS0;Q61656;S4R1I6;B1ARB9;B1ARC0;S4R1E3	-0.079405	0.658067	0.910245	18	12	17	17
Ddx52	Q8K301	0.00498928	0.981917	0.990295	4	2	10	5
Ddx56	Q9D0R4;Q5SVX2	-0.512241	0.165347	0.75785	9	6	14	12
Dhx15	O35286;Q497W9;A0A0G2JG10;A0A0G2JGQ5	-0.162423	0.345517	0.859081	11	13	15	15
Dhx33	Q80VY9;A3QK59;K3W4M7;J3QNQ9	-0.263579	0.235939	0.812541	3	2	6	4
Dhx9	E9QNN1;A0A087WPL5;O70133;Q3UR42;A0A0R4J2C3;A0A087WRT3	-0.145172	0.620046	0.910245	48	42	51	52
Dkc1	Q9ESX5;B7ZCL7;F6YUI5;A2AN81;F6S1S5	-0.218594	0.4734	0.880562	12	7	13	11
Dmxl1	Q6PNC0;F8WGX5;B0V2P6	-0.0321685	0.88235	0.968747	60	45	77	82
Dnmt1	P13864;J3QNW0	0.347543	0.110036	0.75785	7	7	18	10
Dnttip2	Q8R2M2	-0.491023	0.0831104	0.75785	6	3	11	7
Dync1h1	Q9JHU4;F6ZX84	-0.417712	0.255295	0.825214	3	7	3	2
Ebna1bp2	Q9D903;A2ACZ1	-0.0120217	0.979153	0.990295	4	2	5	4
Eef1a1	P10126;D3YZ68;D3Z3I8;P62631	-0.310497	0.134139	0.75785	15	14	17	17
Eef1g	Q9D8N0	-0.445842	0.0989056	0.75785	2	5	5	6
Eef2	P58252	-0.158489	0.389566	0.873622	9	12	12	9
Eftud2	A2AH85;O08810;G3UZ34;G3UXK8	-0.415911	0.128844	0.75785	29	20	39	29
Eif4a1;Eif4a2	P60843;Q8BTU6;P10630;E9Q561;A0A338P6X5	-0.120335	0.498338	0.880562	5	5	5	7
Eif4a3;Gm8994	Q91VC3;A0A0N4SVP8;E9PV04;A2AFK7;A0A0N4SVM5;D6RJ60;D6RJ11	-0.233477	0.37204	0.865725	11	8	14	11
Eif6	O55135;A6PWZ2;D6RG53;D6RJJ3;B1AZQ4	-0.170812	0.430908	0.880562	5	5	6	4
Elavl1	P70372	-0.15534	0.37736	0.865725	20	17	17	17
Emg1	O35130;A0A0N4SUL6	-0.352781	0.0866393	0.75785	5	1	6	8
Emilin1	Q99K41	-0.490986	0.164008	0.75785	12	5	21	18
Eno1	P17182;Q6PHC1;B0QZL1;B1ARR7;P21550;P17183;B1ARR6;A0A0N4SUX5;D3Z6E4;J3QPZ9;D3Z2S4;A0A0N4SUI6;D3YVD3;Q5SX59;Q5SX60;Q5SX61;A0A0N4SUW8	-0.0514919	0.841659	0.94349	11	16	5	13
Erh	P84089;A0A1W2P7H9;A0A1W2P7T3;G3UW85	0.0128617	0.955025	0.990295	2	2	2	3
Exosc4	Q921I9;A0A2R8VHM9	0.0341396	0.890482	0.971603	1	2	3	3
Farp1	F8VPU2;E9Q805	-0.321321	0.117527	0.75785	13	10	20	13
Fasn	A0A0U1RNJ1;P19096	-0.146673	0.610581	0.910245	2	2	2	2
Fat1	F2Z4A3;A0A087WRT4;A0A1L1SQU7	-0.550416	0.0650733	0.75785	8	9	23	22
Fbl	P35550;A0A140LIR6	-0.448581	0.223944	0.807598	15	10	15	11
Fbln2	P37889	-0.770901	0.0405967	0.75785	31	27	37	34
Flag-ATP6V0a3	Flag-ATP6V0a3	-0.608438	0.10043	0.75785	1	1	1	1
Flna	B7FAU9;Q8BTM8;B7FAV1;F6XC15;J3JS91;F6Z2C0;F7AVL7	-0.281731	0.167158	0.75785	44	64	61	60
Flnb	Q80X90	-0.238205	0.227255	0.807598	11	32	31	35
Flnc	Q8VHX6	-0.266178	0.234564	0.812541	12	12	20	18
Flot1	O08917;G3UYU4;G3UZZ5;G3UWW8;G3XA73	-0.594356	0.157282	0.75785	29	26	28	33
Flot2	Q60634;Q5SS83	-0.579871	0.186344	0.75785	32	28	31	37
Fmr1	E9QAT0;Q6AXB7;P35922;D3Z6U8;E9QNF5;E9QAS8;E9QAS9	-0.389923	0.307526	0.842535	1	1	2	0
Fn1	P11276	-1.06357	0.0563413	0.75785	2	0	1	1
Fscn1	Q61553;A0A0G2JDU7;F7BDR1	0.118756	0.618471	0.910245	2	2	3	2
Fus	Q8CFQ9;P56959;G3UXT7;G3UZD2;Q91VQ2	-0.1422	0.514658	0.886235	5	3	6	4
G3bp1	P97855	-0.0807669	0.750031	0.927241	3	1	4	3
Gar1	Q9CY66;D3YZ09;F6SL78	0.166045	0.521064	0.886235	4	3	5	3
Gm10260;Rps18	F6YVP7;P62270;A0A1Y7VKY1;S4R1N6;A0A3Q4EGP3	-0.0240102	0.906787	0.979256	9	7	7	8
Gnai2;Gnai1	P08752;B2RSH2;A0A0A6YWA9;P18872;A0A0A6YXN0;A0A0A6YXC2;D3Z2M7;A2AE31;Q8C040;Q8BHK8;A2AE32;P20612;P50149	-0.479324	0.0270109	0.75785	13	10	15	14
Gnai3	Q9DC51	-0.379197	0.15529	0.75785	3	3	9	5
Gnas	P63094;Q6R0H7;A0A571BEI3;Z4YKV1;A0A571BEM2;Q66L47;Q8CGK7;A0A571BE25;A0A571BEG2;A2A610;A0A571BGH5	-0.702357	0.0297688	0.75785	3	1	8	5
Gnb1	P62874;H3BKR2;H3BLF7	-0.338227	0.179198	0.75785	6	4	7	7
Gnb2	P62880;E9QKR0;D3YZX3;D3Z1M1;E9PWM7;D3Z1T4	-0.371258	0.0585083	0.75785	5	4	5	5
Gnl3	Q8CI11;A0A2I3BPZ6;A0A2I3BRV9;A0A2I3BR82;A0A2I3BR32	0.237997	0.482801	0.880562	9	4	11	9
Gpc4	P51655;Q8R3X6;Q9R087	0.11807	0.732329	0.927241	6	1	4	6
Gprc5a	G5E8C3;Q8BHL4	0.194858	0.315812	0.842535	3	2	4	3
Grn	Q3U9N4;P28798;H3BJE0;H3BJ90	0.0599379	0.763447	0.927241	6	8	4	7
Grwd1	Q810D6;A0A1B0GSW5;A0A1B0GRR2	0.0844235	0.695647	0.925772	2	1	2	2
Gtf2i	G3UYD0;Q3UHU8;Q9ESZ8;G3UYJ6;G3UYD7;G3UZU4;G3UWV2;Q99NI3	-0.103448	0.566186	0.893353	9	0	9	7
Gtpbp4	Q99ME9;A0A217FL53	-0.170985	0.45649	0.880562	10	3	16	9
H2afv;H2afz	Q3THW5;P0C0S6;Q8R029;Q3UA95;G3UWL7	-0.235798	0.487769	0.880562	3	4	3	2
H2afx	P27661	-0.876525	0.0495315	0.75785	0	0	0	0
H2afy	Q9QZQ8	-0.374884	0.412473	0.880562	7	9	13	13
HA-ATP6V1B2;A0A0U1RNU9	HA-ATP6V1B2;A0A0U1RNU9	-0.0468197	0.822467	0.932129	5	5	5	6
Hadha	Q8BMS1	0.00684956	0.967833	0.990295	7	2	8	4
Heatr1	G3X9B1;A0A1Y7VNI1;A0A1Y7VNG8	-0.275718	0.349837	0.859081	27	19	41	36
Hist1h1a	P43275	-0.155663	0.480529	0.880562	4	3	5	4
Hist1h1b	P43276	-0.0219322	0.895523	0.975084	4	2	6	3
Hist1h1c	P15864	0.00420809	0.979104	0.990295	3	3	3	3
Hist1h2ah;Hist1h2af;Hist3h2a;Hist1h2ak;H2afj;Hist1h2aa	C0HKE9;C0HKE8;C0HKE7;C0HKE6;C0HKE5;C0HKE4;C0HKE3;C0HKE2;C0HKE1;Q8CGP6;Q8CGP5;Q8BFU2;Q8CGP7;A0A0N4SV66;Q8R1M2;Q8CGP4	-0.963169	0.116253	0.75785	2	2	2	2
Hist1h2bf;Hist1h2bp;Hist1h2bb;Hist1h2br;Hist1h2bk;Hist1h2ba;Hist3h2ba;Hist3h2bb	P10853;Q8CGP2;Q64475;Q8CBB6;Q8CGP1;P70696;Q9D2U9;Q8CGP0	-0.529835	0.262134	0.825214	0	0	0	0
Hist1h3b;H3f3a	A0A1W2P768;P84228;F8WI35;E0CYR7;E0CYN1	-0.706151	0.17094	0.75785	0	0	1	0
Hist1h4a	P62806	-0.744363	0.141154	0.75785	16	18	18	20
Hist2h2aa1;Hist2h2ac	Q6GSS7;Q64523	-0.706277	0.192698	0.75785	2	2	2	2
Hmga1	Q3TE85;A0A338P6F6;P17095;A0A338P6E8;A0A338P6D0	-0.0727244	0.755325	0.927241	2	2	2	2
Hmga2	Q6NSP9;P52927	-0.103736	0.645846	0.910245	2	2	3	3
Hmgn2	A3KGL9;B7ZCQ3;F6W687;P09602;Q5XK38	-0.512996	0.242356	0.818729	2	1	2	2
Hnrnpa0	Q9CX86	-0.0768826	0.72848	0.927241	8	9	9	14
Hnrnpa1	Q5EBP8	-0.0747132	0.640378	0.910245	1	1	1	1
Hnrnpa2b1	O88569;A0A0N4SUM2	-0.0755585	0.636228	0.910245	30	26	28	29
Hnrnpa3	A2AL12;Q8BG05;A2AL13;V9GX38	-0.176868	0.307282	0.842535	26	21	27	24
Hnrnpab	Q20BD0;Q80XR6;Q99020	-0.0608388	0.734723	0.927241	11	12	12	15
Hnrnpc	Q9Z204;A0A2I3BQH3;A0A2I3BQW7;A0A1D5RLK6;A0A1D5RMF0;A0A1D5RLM5;Q8BTF8	-0.477988	0.220907	0.807598	11	7	12	10
Hnrnpd	Q60668;F6ZV59;G5E8G0;G3X9W0;E9Q5B6;F6SHF3;A0A0G2JFL4;F7A465;Q9D3U4	-0.114577	0.498075	0.880562	6	6	7	8
Hnrnpdl	D3YTQ3;F6VQH5;Q9Z130	-0.167201	0.338286	0.853	4	3	7	5
Hnrnpf	Q9Z2X1;J3QM80;J3QMT0;J3QP45;J3QNH2;J3QMV8	-0.052698	0.7604	0.927241	9	9	9	12
Hnrnph1	Q8C2Q7;O35737	-0.135311	0.408121	0.880562	6	7	7	7
Hnrnpk	P61979;H3BLL4;H3BK96;A0A286YDM3;A0A286YCM2;A0A286YDH1;A0A286YEC4	0.00304661	0.986536	0.990295	0	0	0	0
Hnrnpl	G5E924;Q8R081;G3UY38;G3UY56;G3UYY3	-0.201696	0.37393	0.865725	24	24	25	23
Hnrnpm	Q9D0E1;B8JK33;B8JK32;A0A3Q4EH91;F6W322;F7C9U3;A0A3Q4L2X3	-0.0322855	0.878111	0.967921	28	30	34	35
Hnrnpr	Q8VHM5;F7B5B5;A2AW41;S4R1E9;V9GWW3;G3UXU5;A2AW40	-0.197211	0.384163	0.865725	11	6	12	9
Hnrnpu	Q8VEK3	-0.123454	0.500221	0.880562	30	24	34	33
Hnrnpul2	Q00PI9	-0.252532	0.314293	0.842535	13	12	12	11
Hoxd13	P70217	-0.188406	0.382415	0.865725	3	2	3	4
Hsp90aa1	P07901;B7ZC50;A2A6A2;B7ZC49	-0.172186	0.319638	0.842535	3	8	4	3
Hsp90ab1	P11499;E9Q3D6;E9Q0C3;E9PX27;D3Z1R1	-0.215771	0.263793	0.825214	9	14	13	13
Hsp90b1	P08113;F7C312	-0.179515	0.326403	0.851279	1	5	3	4
Hspa5	P20029	-0.0424886	0.824366	0.932276	17	18	16	20
Hspa8	P63017;Q504P4;P17156;D3Z5E2	-0.00333682	0.985544	0.990295	20	24	21	27
Hspa9	P38647	-0.00555109	0.976719	0.990295	8	14	8	12
Hspd1	P63038;D3Z2F2;D3Z7J9	-0.156749	0.375685	0.865725	8	13	5	9
Hspg2	E9PZ16;B1B0C7;Q05793;A0A571BD72	-1.03552	0.0379994	0.75785	143	108	166	153
Igf2bp1	O88477	0.042169	0.902688	0.979256	1	1	4	5
Ik	Q9Z1M8;A0A494BAW7	-0.00535232	0.981551	0.990295	3	3	4	5
Ilf2	Q9CXY6	0.105418	0.750279	0.927241	10	5	16	13
Ilf3	Q9Z1X4	-0.469692	0.0513853	0.75785	0	0	1	1
Imp4	Q8VHZ7;F6VY64;D6RCI8	0.339226	0.418835	0.880562	2	3	3	3
Iqgap1	Q9JKF1;A0A0U1RNG5;A0A0U1RPU3	-0.145	0.524416	0.886235	5	4	8	2
Jup	Q02257	-0.343594	0.284022	0.842535	11	3	1	2
Khdrbs1	Q60749;A0A087WSL3;A0A087WR32;Q9WU01	-0.268106	0.175451	0.75785	6	3	7	5
Kiaa0020	A0A0N4SUH4;Q8BKS9;A0A494BBI7;A0A494BB98	-0.664067	0.0875972	0.75785	12	7	21	15
Kiaa2013	Q91X21	-0.274772	0.524678	0.886235	3	4	2	6
Kif14	E9Q3T3;L0N7N1;A0A0J9YUN5;L0N759	-0.308381	0.472316	0.880562	3	2	15	11
Kif20a	P97329;A0A494B9Q9;A0A494BBG6	-0.148922	0.415361	0.880562	2	1	6	3
Kif23	E9Q5G3	-0.783254	0.0168479	0.75785	10	8	13	13
Klhdc10	Q6PAR0;A0A0J9YTT4;A0A0N4SWA7	-0.356925	0.226695	0.807598	2	3	2	3
Kpna2	P52293;A2A600;A2A601;A6PW68	-0.262772	0.218714	0.807598	5	6	7	5
Kpnb1	P70168	-0.215247	0.351314	0.859081	10	11	13	11
Krr1	Q8BGA5;G3UZA0	-0.243832	0.442258	0.880562	3	2	4	4
Lama5	Q61001	-0.314013	0.191514	0.75785	19	6	24	20
Lamb1	E9QN70;P02469	0.203064	0.730428	0.927241	5	3	10	6
Lamc1	F8VQJ3;P02468;F6TLW1;F6SFQ3;A2ATM9;Q9R0B6	-0.285596	0.141712	0.75785	9	3	12	11
Lamtor1	Q9CQ22;A0A0A6YX02	-0.59542	0.0819664	0.75785	10	8	9	8
Lamtor2	Q9JHS3;D3YTS4	-0.594275	0.161814	0.75785	5	4	6	5
Lamtor3	O88653;A0A0G2JGQ3	-0.774535	0.048431	0.75785	4	3	4	5
Lamtor4	Q8CF66	-0.213311	0.559644	0.892721	2	2	2	1
Ldha	A0A1B0GSR9;P06151;A0A1B0GSX0;D3YZQ9;A0A1B0GT41;A0A1B0GQX5;A0A1B0GSL7;A0A1B0GRC1;A0A1B0GRS2;A0A1B0GRW9;A0A1B0GS79;D3YVR7;D3YZE4;P00342;A0A1B0GSR2;A0A1B0GRE9	-0.124983	0.747361	0.927241	2	3	2	1
Lgals1	P16045;A0A2R8VHJ0	-0.371988	0.276085	0.836744	3	3	5	4
Lig3	Q3UC82;Q80ZH7;K4DI59;P97386;B1AT03;Q3TJN5;G3UYI8	-0.0413281	0.868299	0.967428	2	0	5	3
Lima1	Q9ERG0;A0A2R8VI67;B2BBR6;A0A5F8MPJ5;Q4U4S6;Q8BGB5	-0.00724843	0.969296	0.990295	9	9	12	13
Lmna	P48678;D3YUF7	-0.0772976	0.742646	0.927241	37	39	44	41
Lmnb1	P14733	0.25835	0.466209	0.880562	10	17	16	19
Lox	P28301	-0.0530357	0.778178	0.928114	2	2	3	0
Lrrc59	Q922Q8	-0.143328	0.452305	0.880562	3	3	3	4
Ltbp1	Q8CG19;A0A3Q4EGK3;B1B1E2;A0A3Q4L384	-0.662741	0.0375112	0.75785	4	8	14	14
Magoh;Magohb	P61327;A0A023T778;Q9CQL1;G3UZW7	-1.01808	0.0479206	0.75785	3	2	5	3
Mak16	Q8BGS0	-0.0955149	0.820249	0.932129	2	2	4	3
Matr3	Q8K310;A0A494BAZ2;A0A494BAZ7;A0A494BAD4;A0A494B9B1;A0A494B9X1;A0A494BAC5;A0A494B968;A0A494B9C9;A0A494B8Y5;A0A494BAL7;A0A494BB50;A0A494B9Q4	-0.193075	0.521373	0.886235	17	12	26	18
Mcm2	P97310;A0A0N4SVY2	-0.384269	0.251237	0.825214	5	8	13	9
Mcm3	P25206	-0.357291	0.100116	0.75785	10	9	17	7
Mcm4	P49717;A0A2R8VHP7	-0.102659	0.53915	0.892721	5	2	10	10
Mcm5	P49718	-0.0309504	0.877786	0.967921	5	6	7	6
Mcm6	P97311;Q3ULG5	-0.219877	0.334373	0.851279	5	4	12	8
Mcm7	Q61881;D3Z6N3;D3Z335;D3Z0J6;D3Z2K9	-0.318295	0.120054	0.75785	6	7	12	8
Mfge8	P21956	-0.264796	0.214858	0.803052	2	2	10	8
Mki67	E9PVX6;A0A1B0GQV9	-0.56362	0.168373	0.75785	33	22	56	44
Mphosph10	Q810V0	0.122315	0.729913	0.927241	2	2	5	8
Mrto4	Q9D0I8;A2AMV1;D6RCI7	0.119503	0.721772	0.927241	8	5	11	7
Msn	P26041;Q7TSG6;A0A5F8MPB9;P26043;P26040	0.339273	0.165948	0.75785	5	9	3	4
Myadm	O35682;A0A0N4SW94	-0.436928	0.0546138	0.75785	6	4	6	5
Mybbp1a	Q7TPV4	-0.0952136	0.65509	0.910245	32	25	47	40
Myef2	Q8C854;A2ATP6;A2ATP5;F6XJA1;G8JL68	-0.649026	0.0137719	0.75785	2	2	5	3
Myh10	Q3UH59;Q61879;Q5SV64;Q8BXF2	-0.373451	0.0737885	0.75785	5	9	12	17
Myh9	Q8VDD5;A0A2R8VKI5;F2Z494;A0A2R8W6V7;REV__D3YYU4;REV__E9PV98;REV__Q8BX05;REV__B2RW38;E9Q264;A2AQP0	-0.33632	0.108696	0.75785	30	45	46	53
Myl6	A0A1W2P6F6;A0A1W2P7Q9;Q60605;A0A1W2P6G5;Q8CI43	-0.168261	0.341117	0.85604	2	2	2	2
Myo1c	Q9WTI7;Q5ND45	-0.170888	0.474024	0.880562	15	12	30	23
Nat10	Q8K224;A2BH46;E9Q498	-0.564037	0.126018	0.75785	22	15	29	21
Ncbp1	Q3UYV9	0.386725	0.528379	0.886643	4	4	6	4
Ncl	P09405	0.00726138	0.967553	0.990295	29	27	34	33
Ncoa5	Q91W39;B7ZC24;B7ZC23	0.191858	0.828373	0.93312	4	1	3	3
Nedd4	P46935;A0A571BDN7;A0A571BEP7;V9GWV8;Q3V335	-0.32923	0.142637	0.75785	2	2	5	4
Nedd9	O35177;A0A0R4J212;A0A286YCE4	0.212566	0.416534	0.880562	11	15	10	14
Nes	Q6P5H2	-0.111765	0.787425	0.928114	32	31	44	41
Ngdn	Q9DB96	0.728144	0.0726434	0.75785	2	2	5	3
Nhp2	Q9CRB2	-0.0802897	0.790683	0.928114	3	2	4	3
Nhp2l1	Q9D0T1	-0.435195	0.144058	0.75785	4	5	6	7
Nid1	P10493	-0.480555	0.61917	0.910245	3	3	5	2
Nid2	O88322;A0A286YCQ5	-1.11797	0.0170062	0.75785	17	8	24	21
Nifk	Q91VE6;E0CXU3	0.106922	0.723101	0.927241	7	5	9	8
Nip7	Q9CXK8;E9Q109	-0.568511	0.190137	0.75785	4	3	3	5
Nme1;Gm20390;Nme2	Q5NC80;E9PZF0;Q01768;P15532;Q5NC79	-0.186442	0.481111	0.880562	1	2	1	2
Noc2l	J3QK52;Q9WV70	-0.00746174	0.985132	0.990295	5	4	9	5
Noc4l	Q8BHY2	-0.0598513	0.78251	0.928114	4	2	6	5
Nol10	Q5RJG1	-0.202614	0.752859	0.927241	4	2	12	6
Nol11	Q8BJW5	-0.578057	0.174776	0.75785	5	2	13	6
Nol6	Q8R5K4	-0.0209247	0.954869	0.990295	18	8	20	11
Nol8	E9QKD1;Q3UHX0;A0A1Y7VJP6;A0A1Y7VNA8;A0A1Y7VN09	0.174078	0.681931	0.915781	2	3	5	7
Nono	Q99K48	-0.343663	0.0814357	0.75785	6	4	11	9
Nop2	E9QN31;Q922K7;A0A0N4SW16	-0.315552	0.452447	0.880562	18	14	20	17
Nop56	Q9D6Z1;E0CXZ0;F7CHQ7;A2APD7;F6USW7;F6U250;F6V095;F7CHP9	-0.260307	0.413476	0.880562	24	20	28	28
Nop58	Q6DFW4;A0A0A0MQ76;A0A087WSU5;A0A087WSL8;A0A087WQ46;A0A087WP00;A0A087WNW0	-0.287667	0.350457	0.859081	19	14	21	19
Npm1	Q61937;Q5SQB0;Q9DAY9;Q5SQB5	-0.0839662	0.607702	0.910245	12	13	14	15
Nsun2	H3BKN0;Q1HFZ0	0.0648468	0.76586	0.927241	2	0	2	2
Numa1	E9Q7G0;A0A1B0GSW3;A0A1B0GT61;A0A1B0GSH2;A0A1B0GT38	0.0149226	0.971332	0.990295	11	9	27	21
Nup107	Q8BH74;E9Q4V9;A0A1W2P7R1	-0.350704	0.179889	0.75785	5	4	10	4
Nup133	Q8R0G9	-0.135414	0.619659	0.910245	8	8	18	8
Nup160	Q9Z0W3	-0.140346	0.560884	0.892721	8	8	17	9
Nup205	B9EJ54;A0A0J9YUD5;E9Q880	-0.439543	0.0459409	0.75785	6	6	23	4
Nup85	Q8R480;Z4YM95;Z4YLV0	0.112805	0.813265	0.932129	3	2	5	3
Nup98	A0A1B0GSX7;Q6PFD9;B2RQL0;A0A140T8J8	0.120577	0.756684	0.927241	10	8	14	11
Nvl	Q9DBY8	-0.227752	0.371607	0.865725	5	2	6	9
Nxf1	Q99JX7;V9GXF3;V9GXW3;V9GXM5;V9GX96	-0.0258172	0.906647	0.979256	6	3	9	6
P4hb	P09103;E9Q8G8	-0.255729	0.189331	0.75785	5	4	7	7
Pabpc1	P29341;Q9D4E6;A0A2I3BR37;Q62029;F6ZAX1;A2A5N3;Q8C7D3	-0.100976	0.628502	0.910245	5	5	6	6
Pabpn1;Gm20521	G3UY42;Q8CCS6;D3YUB9;D3Z055;G3UWS5;D3Z5F7;G3UX74;B7ZP52;Q5XFR0	0.10206	0.748127	0.927241	4	4	3	4
Pak1ip1	Q9DCE5	-0.0479723	0.807383	0.932129	2	0	2	3
Parp1	Q921K2;P11103;A0A0A6YX03;A0A0A6YY63	0.313947	0.137642	0.75785	3	0	2	2
Pcbp1	P60335	-0.258411	0.146051	0.75785	4	5	5	4
Pcbp2	A0A2R8VHP9;Q3TT81;A0A2R8VI12;A0A2R8VI71;A0A2R8VHN3;A0A2R8VKF0;A0A2R8VI73;A0A2R8VKN0;A0A2R8W6U6;A0A2R8VI15;A0A2R8VHI3;A0A2R8W6H3;A0A0R4J044;A0A087WRH3;A0A087WR61;A0A1L1SQ99;A0A1L1SRP9;A0A1L1SUS5;A0A087WSI1;P57724	-0.107258	0.537049	0.892721	0	0	0	0
Pcolce	Q61398;D3YUE2;A0A0G2JE29;D3YZE3;D3YWH0	-0.249426	0.301481	0.842535	5	4	8	8
Pdcd11	Q6NS46	-0.355607	0.167506	0.75785	31	20	45	30
Pdia3	P27773	-0.0564698	0.777992	0.928114	2	5	2	4
Pes1	Q5SQ20;Q9EQ61	-0.292975	0.286285	0.842535	4	1	6	5
Pgk1	P09411;S4R2M7;P09041	-0.0144227	0.965683	0.990295	4	4	4	5
Phb2	O35129;F6Q8V7;F6QPR1	0.473889	0.184026	0.75785	1	3	0	1
Phip	F8VQ93;Q8VDD9;A0A087WR26;A0A087WPP7;A0A087WP89;A0A3B2WB73;A2AHJ4;Q921C3	-0.578589	0.0954499	0.75785	4	4	14	12
Pkm	P52480;A0A1L1SU37;A0A1L1SQV8;A0A1L1SUV0;A0A1L1SSN6;A0A1L1STV8;A0A1L1ST52;A0A1L1SVH2;E9Q509;G3X925;P53657	-0.0445395	0.879762	0.967921	10	16	9	12
Plec	Q9QXS1;E9Q3W4;A0A3B2W7J8;A0A0R4J218;A0A0R4J223;E9Q9J6;A0A0R4J221;E9PW24	-0.264388	0.142227	0.75785	264	248	295	305
Plod3	Q9R0E1;F6W3Q8	-0.252278	0.739745	0.927241	9	6	12	7
Plrg1	Q922V4;D3Z4V1;F8WI31	-0.162384	0.431053	0.880562	6	4	7	5
Pnn	O35691;Q3TUQ5;A0A1W2P6S1	0.427014	0.313356	0.842535	4	1	6	4
Polr2a	A0A0R4J0V5;P08775	0.178192	0.613809	0.910245	16	13	23	20
Polr2b	Q8CFI7	0.25518	0.594862	0.910245	12	5	24	14
Ppp1ca	P62137	-0.0411092	0.798361	0.930832	4	3	5	3
Ppp1cb	P62141;A0A0J9YUU8;A0A0J9YUG2	0.10372	0.698371	0.927057	2	2	3	2
Ppp1r9b	Q6R891	-0.0954959	0.609329	0.910245	5	4	5	8
Prc1	G3UY19;G3UW86;G3UWQ7;Q99K43;G3XA79;G3UXT4;G3UYX6;G3UXB1;G3UYZ3	-0.270242	0.321223	0.842535	2	1	6	3
Prdx1	B1AXW5;B1AXW6;P35700;B1AXW4	0.461243	0.321346	0.842535	2	2	1	3
Prpf19	Q99KP6	-0.216105	0.24801	0.825214	15	11	18	13
Prpf4	Q9DAW6	0.445538	0.546604	0.892721	2	2	5	4
Prpf6	Q91YR7	1.08381	0.254446	0.825214	2	3	10	4
Prpf8	Q99PV0;B7ZC27	-0.271916	0.357	0.859081	31	28	49	40
Psip1	Q99JF8;A2BI12;F6RB63;Q9JMG7;P51859;Q3UMU9	0.0971765	0.653769	0.910245	7	1	5	9
Psmd2	Q8VDM4;A0A338P6S9;A0A338P7H4	-0.0892067	0.665452	0.913088	0	4	4	2
Ptbp1	Q8BGJ5;Q922I7;Q8CB58;P17225;E9QMW9;F7DCW4;F7AXP1;E9Q279;E9Q0W3;E9PZ39;A0A1W2P7W3;B2RU80	-0.000562329	0.997827	0.997827	17	11	18	13
Ptbp3	G8JL74;G3UXA6;Q8BHD7;G3UZ01;G3UY95;F7C521;G3UXZ8;G3UXZ6	-0.184971	0.367319	0.865725	6	3	5	3
Ptrf	O54724	-0.438944	0.0458771	0.75785	6	7	7	5
Pwp2	Q8BU03	-0.346135	0.140789	0.75785	9	4	10	6
Pxdn	Q3UQ28;A0A1W2P6L9;D3Z5M7	-0.305477	0.136979	0.75785	3	2	6	3
Rab10	P61027	-0.369343	0.115312	0.75785	1	1	1	1
Racgap1	Q9WVM1;E9Q9N9;E9Q851;F6WD40	-0.800587	0.0605884	0.75785	19	17	23	19
Rad21	Q61550;A0A2I3BS25;R4GML2;A2AU37	-0.12409	0.793281	0.928114	7	5	5	7
Raly	A2AU62;Q64012	-0.510002	0.300923	0.842535	2	2	2	1
Ran;1700009N14Rik	P62827;Q14AA6;Q61820	-0.0838042	0.704802	0.927241	10	8	10	9
Ranbp2	Q9ERU9	-0.328799	0.141423	0.75785	15	18	39	23
Rangap1	P46061;A0A2R8VHK9;A0A2R8W753	-0.166524	0.473235	0.880562	10	10	16	13
Rap1b;Rap1a	Q99JI6;A0A0G2JDL9;P62835;A0A1W2P777;A0A0G2JED9;A0A0G2JE52	-0.440887	0.303457	0.842535	2	2	3	3
Raver1	Q9CW46;A0A1L1SRY4	-0.0916577	0.672017	0.913088	6	4	4	3
Rbm14	Q8C2Q3;E9QL13;J3QN51;J3QPT3;B0LM42;F7BGR7	-0.0748889	0.721697	0.927241	9	8	11	8
Rbm19	Q8R3C6;A0A0J9YUT8	0.139976	0.714664	0.927241	5	7	12	12
Rbm22	Q8BHS3	1.19515	0.050387	0.75785	3	3	5	4
Rbm28	Q8CGC6;F6SB18	-0.28515	0.162101	0.75785	10	6	6	11
Rbm3	O89086;Q8BG13;S4R2M6	0.152332	0.458917	0.880562	1	1	2	1
Rbm39	Q8VH51;B7ZD61;F7AA45;E9Q8F0;B7ZD63	-0.0985416	0.713138	0.927241	3	0	4	2
Rbmxl1	Q91VM5;A0A2I3BRL8;A0A2I3BQC0	-0.125921	0.62769	0.910245	4	2	4	4
Rcc1	Q8VE37;Q6PFB2;A2CER2	-0.0226757	0.906365	0.979256	14	9	14	15
Rcl1	Q9JJT0;A0A494BAM2	-0.60464	0.127183	0.75785	8	3	10	7
Rogdi	Q3TDK6;A0A0J9YUG1	-0.364292	0.311421	0.842535	4	0	5	6
Rpf2	Q9JJ80;G3X926;S4R1Y5;S4R2H5;S4R2R2	-0.378986	0.457491	0.880562	7	6	13	12
Rpl10;Rpl10l	Q6ZWV3;I7HLV2;P86048;A0A1B0GXC3	-0.293074	0.191511	0.75785	2	1	2	5
Rpl10a	A0A3B2WBL1;Q5XJF6;A0A3B2WDD2;P53026;A0A3B2W824;A0A3B2W820;A0A3B2WCA5;D6RE43	-0.192476	0.330052	0.851279	6	5	5	8
Rpl11	Q9CXW4;A2BH06	-0.273449	0.163849	0.75785	4	4	5	4
Rpl12	P35979	-0.136932	0.414238	0.880562	7	7	7	5
Rpl13	P47963	0.125983	0.589569	0.905839	3	4	2	6
Rpl14	Q9CR57;A0A1L1SUF6	0.0575354	0.810325	0.932129	4	3	4	4
Rpl17	Q6ZWZ7;Q9CPR4;B2RY53	-0.129156	0.597572	0.910245	3	4	4	6
Rpl18	A0A1B0GQU8;P35980;A0A1B0GSS8;A0A1B0GSA8;A0A1B0GSF7;A0A1B0GRZ3;A0A1B0GS28	-0.215377	0.27855	0.836744	1	3	3	3
Rpl22	P67984	0.0428628	0.843233	0.94349	3	3	3	4
Rpl23	P62830;A2A6F8	-0.00708918	0.968388	0.990295	6	5	6	6
Rpl23a	P62751	-0.0987115	0.587161	0.905501	5	6	7	6
Rpl27	P61358;A2A4Q0	-0.0633732	0.720382	0.927241	5	5	7	5
Rpl27a	P14115	-0.0549268	0.794268	0.928114	2	2	3	2
Rpl3	P27659;A0A087WQK0;A0A087WNS0;A0A2R8VHN4;Q9CQ09;E9PWZ3	-0.10585	0.564091	0.892721	5	3	8	7
Rpl30	P62889;A0A2I3BQF4	-0.297688	0.191801	0.75785	3	3	4	5
Rpl38	Q9JJI8	0.404791	0.436489	0.880562	3	2	3	3
Rpl4	Q9D8E6	-0.154682	0.444253	0.880562	1	7	6	6
Rpl5	P47962;D3YYV8	-0.129494	0.523693	0.886235	4	4	6	6
Rpl6	P47911;A0A0J9YU32	-0.0132333	0.952356	0.990295	3	3	4	5
Rpl7	P14148;F6XI62	-0.195151	0.306174	0.842535	3	5	6	8
Rpl7a	P12970;V9GX35	-0.190294	0.314228	0.842535	4	4	4	5
Rpl7l1	Q9D8M4;A0A3B2WD11	-0.647623	0.260975	0.825214	2	0	4	4
Rpl8	P62918	-0.0524571	0.82215	0.932129	2	1	4	2
Rpl9	A0A140T8T4;P51410;A0A0G2JES3;D3Z629;D3YZT0;A0A0G2JFQ3;S4R1R7	-0.0980442	0.582515	0.905501	4	3	4	2
Rplp0	P14869;S4R1N1;D3YVM5	-0.176146	0.366483	0.865725	5	6	9	5
Rps10	P63325;Q3UW83;A0A338P7K4;A0A3B2W864;A0A338P731	-0.0378639	0.879545	0.967921	2	2	3	2
Rps11	P62281;A0A1B0GRR3;A0A1B0GSE8	-0.206195	0.293408	0.842535	5	4	7	6
Rps12	Q6ZWZ6;F7AEH4;A0A1W2P7A1;P63323	-0.122979	0.556448	0.892721	2	1	2	2
Rps13	P62301;Q921R2;A0A0U1RQ71	-0.103303	0.568881	0.894926	10	5	9	10
Rps14	P62264;D3YVF4;D3Z7I1;A0A494BAS4	-0.0565233	0.804299	0.932129	7	6	6	6
Rps15a	P62245;F8WJ41;D3YVB4;D3Z712	-0.168421	0.413685	0.880562	6	3	5	4
Rps16	P14131	0.0651327	0.768889	0.927241	4	5	6	7
Rps17	P63276	-0.348366	0.1855	0.75785	5	4	7	6
Rps19	Q9CZX8;D3YUT3;D3Z722;D3YUG3;D3Z5R8;S4R223	0.0339247	0.890128	0.971603	6	7	6	7
Rps2	P25444;D3YVC1;D3YWJ3	0.168617	0.367396	0.865725	3	5	3	3
Rps20	P60867	-0.240364	0.425282	0.880562	2	3	3	2
Rps23	P62267	-0.113753	0.563306	0.892721	4	4	4	3
Rps24	A0A286YEB7;P62849	-0.00976011	0.960129	0.990295	1	3	2	0
Rps25	A0A1L1SQA8;P62852	-0.177207	0.483595	0.880562	3	2	3	2
Rps26	P62855	-0.0866455	0.654739	0.910245	0	2	3	2
Rps27	A0A0G2JDW7;Q6ZWU9;A0A0G2JG29;A0A0G2JEX7	-0.130242	0.468455	0.880562	1	0	1	0
Rps27a;Gm8797;Uba52;Ubc;Ubb	P62983;A0A0A6YW67;E9Q9J0;E9Q5F6;Q5SX22;P0CG49;P0CG50	-0.377926	0.121549	0.75785	0	1	2	2
Rps3	P62908;D3YV43;A0A140LI77	-0.13182	0.558997	0.892721	16	14	19	17
Rps3a	P97351	-0.0880678	0.607386	0.910245	8	14	12	15
Rps4x	P62702;V9GWY0	-0.142246	0.49131	0.880562	14	16	17	17
Rps5	Q91V55;D3YYM6;D3Z1S8;P97461	-0.160978	0.384402	0.865725	6	4	8	8
Rps7	P62082	-0.133743	0.548285	0.892721	9	6	11	7
Rps8	P62242	-0.530269	0.0274059	0.75785	7	8	9	7
Rps9	Q6ZWN5;F7CJS8;D3YWH9;Q9CXW7;D3Z673	0.0243932	0.932771	0.990295	3	3	3	6
Rpsa	P14206;A0A1L1SRW0;A0A1L1SUK3	-0.288853	0.336108	0.85158	3	4	5	4
Rragc	Q99K70;B1AWT2;B1AWT3;Q7TT45;B1AWT4	-0.132025	0.496421	0.880562	3	2	5	5
Rrbp1	A2AVJ7;Q99PL5	-0.236494	0.368451	0.865725	3	7	8	4
Rrp1	P56183;A0A1W2P7C5	-0.463463	0.0538301	0.75785	4	3	2	2
Rrp8	Q9DB85;E9PVA2	-0.496112	0.382074	0.865725	4	3	7	4
Rrp9	Q91WM3	-0.099008	0.69491	0.925772	7	5	10	9
Rrs1	Q9CYH6	-0.744087	0.099426	0.75785	2	3	6	3
Rsl1d1	Q8BVY0;A0A2R8VHW2	-0.256568	0.399641	0.880562	12	10	16	12
Ruvbl1	P60122;D3YW60	-0.112996	0.55261	0.892721	7	3	8	7
Safb	S4R1M2;D3YXK2	-0.0273683	0.912494	0.983404	4	4	5	6
Serpine1	G5E899;P22777	0.140712	0.401938	0.880562	6	5	8	7
Serpinh1	P19324;A0A140LHR4;A0A140LHK0;A0A140LHD6	-0.153079	0.443736	0.880562	9	11	12	8
Sf3a1	Q8K4Z5	-0.472296	0.134512	0.75785	16	12	22	18
Sf3a2	G3UVU2;Q62203;D3YW09;D3Z5A6	-0.692373	0.107955	0.75785	3	2	5	4
Sf3a3	Q9D554	-0.297074	0.176945	0.75785	9	4	11	8
Sf3b1	G5E866;Q99NB9;A0A087WNS2	-0.238058	0.304747	0.842535	21	21	28	23
Sf3b2	Q3UJB0;A0A494B9S9	-0.146086	0.763037	0.927241	9	6	15	9
Sf3b3	Q921M3	-0.356615	0.179835	0.75785	15	12	24	27
Sfpq	Q8VIJ6	-0.481321	0.0720281	0.75785	8	5	15	13
Sh2d3c	Q9QZS8	-0.0526465	0.807554	0.932129	13	16	7	13
Skiv2l2	Q9CZU3	0.375667	0.300293	0.842535	4	4	10	7
Slc25a5	P51881	-0.0644956	0.758721	0.927241	4	4	4	8
Smarca5	Q91ZW3;Q6PGB8;F6Z6F4;Q8BS67	-0.160408	0.503698	0.880562	30	24	36	33
Smc1a	Q9CU62;S4R179	-0.232604	0.254773	0.825214	8	6	10	13
Smc3	Q9CW03	-0.805336	0.221874	0.807598	4	2	14	10
Smu1	Q3UKJ7	-0.41905	0.0701632	0.75785	11	6	8	12
Snrnp200	Q6P4T2	-0.389484	0.182627	0.75785	50	42	66	43
Snrnp40	Q6PE01	-0.307268	0.200596	0.766046	6	5	10	7
Snrpa	Q62189;D3Z0S6;D6RI83	0.179841	0.721658	0.927241	1	1	3	2
Snrpa1	P57784;G5E883;A0A0U1RNZ6	-0.310128	0.173807	0.75785	8	4	10	10
Snrpb2	Q9CQI7;A2CES4	-0.172711	0.479258	0.880562	2	3	3	2
Snrpd1	P62315;A0A3Q4L381;A0A3Q4L2W0	-0.356633	0.0783088	0.75785	2	2	3	2
Snrpd2	P62317	-0.237659	0.23377	0.812541	3	1	3	4
Snrpd3	P62320;A0A1W2P7K5	-0.364173	0.124383	0.75785	3	3	3	3
Snrpe	P62305;E9Q4F4;E9Q0W8	-0.00178971	0.994973	0.996864	3	1	4	4
Snrpg	P62309	-0.1397	0.468799	0.880562	1	2	1	2
Snrpn;Snrpb	P63163;P27048;A0A0G2JGN4	-0.217763	0.290941	0.842535	4	3	7	5
Son	H9KV00;H9KV01;H9KV15;Q9QX47;H9KV02;F7CU80	-0.236857	0.417421	0.880562	5	2	8	5
Sptan1	A3KGU5;E9Q447;A3KGU7;A3KGU9;A3KGU4;A0A5F8MQC3	0.302401	0.429233	0.880562	0	0	0	0
Srsf1	Q6PDM2;H7BX95;F7AI47	0.116759	0.646302	0.910245	3	2	6	4
Srsf10	Q3TFP0;Q9R0U0	-0.157286	0.391289	0.873767	4	5	5	4
Srsf3	P84104	0.0226076	0.915336	0.984453	3	3	4	3
Srsf7	A0A3Q4EH04;A0A3Q4L335;A0A3Q4L393;Q8BL97;A0A3Q4EGP0	-0.16768	0.447288	0.880562	2	3	3	3
Ssb	P32067;A2AR07;F6SXM5;D6RI87	-0.0968828	0.654117	0.910245	8	7	14	10
Ssrp1	A2AW05;Q08943	-0.0800907	0.635644	0.910245	6	2	3	5
Stag2	A2AFF6;O35638	-0.0431612	0.85971	0.959888	2	3	6	2
Supt5h	O55201;A0A140LJ34	-0.352361	0.228334	0.807598	6	5	9	10
Supt6h	Q62383	0.142734	0.51459	0.886235	7	5	18	15
Syncrip	A0A0R4J259;Q7TMK9;G3UZI2;G3V018;G3UZ48;G3UXJ6;G3UWM1;G3XA76;G3UY67;G3UYK7	-0.0799504	0.673987	0.913088	8	8	13	12
Tardbp	Q921F2;Q6VYI4;Q6VYI5;Q8BLD4;Q8R0B4;A0A087WRZ5;A0A087WR97;A0A087WSE4;A0A087WQA5;A0A087WSH7;H3BJV1;A0A087WRP4;A0A087WP57;A0A087WS74;A0A087WNY6;A0A087WQX8;A0A087WS17;A0A087WSC6	-0.078533	0.630584	0.910245	7	5	10	6
Tbl3	Q8C4J7;F6YAR3	-0.322649	0.354134	0.859081	17	14	28	21
Tcirg1	Q9JHF5;F6XRE6;A0A494B9E3;F6ZFB8;Q920R6	-0.547438	0.117906	0.75785	24	24	23	26
Tcp1	P11983;F2Z483;A0A3B2WDE2	0.635382	0.0270754	0.75785	18	17	17	20
Thbs1	P35441	-0.187896	0.453203	0.880562	0	0	0	0
Thrap3	Q569Z6;Q8BZN7;F6YSQ2;F7AB07	-0.254453	0.259516	0.825214	3	1	5	3
Tjp1	B9EHJ3;P39447;A0A0U1RPW2;A0A0U1RPB2	-0.0747636	0.677254	0.915161	4	3	13	8
Tln1	P26039;E9PUM4;A0A1L1SQ51;Q71LX4;Q8CDM9;A0A1L1SRI1;A0A1L1SQP9;F6S1V7;F6SX70;A2AIM2	0.118938	0.821854	0.932129	14	25	16	17
Tmem43	Q9DBS1	-0.226483	0.273842	0.836744	2	2	4	3
Tmem55b	F8WHW3;Q3TWL2;E0CYE6;E0CZF6;E0CZ18	-0.508044	0.179759	0.75785	4	3	2	4
Tmpo	Q61033	-0.115932	0.500764	0.880562	8	7	11	8
Tmpo	Q61029	0.0828581	0.70186	0.927241	3	2	4	3
Tnc	Q80YX1;Q80YX0	0.529262	0.353377	0.859081	4	1	12	7
Top1	Q04750	-0.0826439	0.647669	0.910245	5	3	6	4
Top2a	Q01320	-0.117958	0.522632	0.886235	51	20	45	41
Top2b	Q64511;F6U5K2;F6XX57	0.0912821	0.67382	0.913088	28	23	38	30
Tpm1	P58771;Q8BSH3;E9Q454;E9Q452;E9Q450;Q8BP43;F8WID5;S4R2U0;G5E8R0;G5E8R1;E9Q455;B7ZNL3;E9Q453;G5E8R2;E9Q456;E9Q448;A2AIM4;CON__Q3SX28;P58774;A2AIM5	0.0594585	0.768241	0.927241	0	0	10	2
Tpp2	Q64514;A0A087WRC0;Q05DJ9;A0A087WP19;A0A087WQR6	-0.0751034	0.636987	0.910245	4	1	6	4
Tpr	Q7M739;F6ZDS4;F6RX08	0.0185912	0.95833	0.990295	9	16	24	14
Tra2a	A0A0N4SVC2;E9QP00;Q6PFR5	-0.0693066	0.755241	0.927241	3	3	3	3
Tra2b	F8WJG3;P62996	0.228294	0.50461	0.880562	6	6	7	6
Tuba1a;Tuba3a	P68369;P05214	-0.318479	0.14765	0.75785	1	1	1	0
Tuba1b	P05213;A0A2R8VHF3;Q3UX10	1.16527	0.472624	0.880562	0	0	0	0
Tubb4b;Tubb4a	P68372;Q9D6F9;G3UZR1	-0.365099	0.0675273	0.75785	0	2	1	2
Tubb5	P99024;A0A1D5RM76	-0.212051	0.29347	0.842535	4	4	4	5
U2af1	Q9D883;G3UW94;A0A494B947;A0A494BA95;A0A494B9X9;E9Q809;F8WH71;E9Q5Y2;E9PUZ3;E9Q1I7;E9Q5J3;Q8BGJ9;E9PWX6;E9PWM2	-0.0172648	0.918902	0.986172	2	0	6	2
Ubtf	A2AWT6;A2AWT7;A2AWT5;P25976;G3UZW9;E9Q4A8	0.634109	0.0439409	0.75785	2	0	2	3
Uhrf1	Q8VDF2;E9Q5Y5	-0.0834943	0.629184	0.910245	22	18	25	22
Urb2	E9Q7L1;G3UX45	-0.363368	0.137802	0.75785	4	3	9	5
Utp11l	Q9CZJ1	-0.0862225	0.79034	0.928114	2	0	3	2
Utp14a	Q640M1	-0.308837	0.170292	0.75785	5	4	5	6
Utp15	Q8C7V3	-0.568883	0.0609226	0.75785	7	3	11	11
Utp18	Q5SSI6	-0.177019	0.301196	0.842535	8	6	7	8
Utp20	E9QK83;Q5XG71;A0A1W2P8D7	-0.0583234	0.804496	0.932129	2	0	7	3
Utp3	Q9JI13	-0.27354	0.27702	0.836744	4	3	3	4
Utp6	Q8VCY6	-0.531239	0.0605621	0.75785	4	3	10	7
Vcp	Q01853	-0.24461	0.402376	0.880562	3	10	4	3
Vim	P20152;A0A0A6YWC8;A2AKJ2;P15331;G3X981;A0A2R8W6R6;G5E846;P46660;Q6IMF0;A0A0R4J036;P03995;CON__P78386;CON__Q14533;CON__P78385;Q9Z2T6;CON__Q6NT21;CON__Q61726;E9Q1Y9;CON__O43790;D3YZ35;P97861;Q9ERE2;P08553;P08551	-0.467976	0.186439	0.75785	64	63	63	67
Wdr1	O88342;A0A0J9YU05	-0.306767	0.470861	0.880562	2	1	1	5
Wdr12	Q9JJA4;D3Z369	-0.096451	0.585458	0.905501	6	3	10	8
Wdr3	Q8BHB4;H3BJD8;H3BLC1	-0.441184	0.231618	0.812541	18	8	26	25
Wdr36	Q3TAQ9;Q3TA68	-0.493978	0.171025	0.75785	19	9	24	22
Wdr43	Q6ZQL4;A0A3Q4EHN7;A0A3Q4EGD3	-0.486808	0.143952	0.75785	18	11	20	19
Wdr46	Q9Z0H1;A0A3Q4EBZ6	0.579947	0.46258	0.880562	13	4	15	12
Wdr7	Q920I9;A0A494B9P4;Q8C711;A0A494B9S5	0.029999	0.878345	0.967921	20	18	27	28
Wdr75	Q3U821;D3Z504	-0.568904	0.085693	0.75785	10	5	18	15
Xab2	Q9DCD2;F6TM12	-0.158352	0.49705	0.880562	3	2	4	6
Xrcc6	A0A0R4J187;P23475;A0A2R8VHZ9;E9PZD4;E9Q163	-0.188598	0.267764	0.825214	4	2	6	7
Xrn2	Q9DBR1	-0.112334	0.641173	0.910245	4	3	7	7
Zfp334	A2A4U6	-0.1741	0.529366	0.886642	1	2	2	2
Zfr	O88532;F6QJP7;D3Z5G4;F6V459	-0.106611	0.57523	0.901704	8	2	5	8
Zyx	Q7TQE2;Q62523;A0A0N4SVD2;A0A0N4SUX7;A0A0N4SVP4	-0.336076	0.0790362	0.75785	1	3	2	3
