# Supplementary material for: Direct control of lysosomal catabolic activity by mTORC1 through regulation of V-ATPase assembly
Source: Nat Commun. 2022 Aug 17;13:4848. doi: 10.1038/s41467-022-32515-6 (PMC9385660; doi:10.1038/s41467-022-32515-6)
Supplement: Supplementary file 9 — Source Data [file 41467_2022_32515_MOESM9_ESM.xlsx]

## Sheet: Figure 1
Fig 1b				Fig 1d				Fig 1g
Ctrl	Torin 1			Ctrl	Torin 1			Ctrl	Torin 1
1	0.902769			1	1.3124			1	4.06528
1	0.810132			1	0.848375			1	7.57615
1	0.733555			1	0.868093			1	10.4154
								1	7.1359
								1	3.98332
Fig 1i				Fig 1k
Control	Torin 1			Control	Torin 1
1	5.59776			1	5.1104
1	5.64022			1	3.22403
1	6.22385			1	5.06908

## Sheet: Figure 2
Fig 2b				Fig 2c					Fig 2d
Control	Torin			Control	Rapamycin	Torin 1	AZD8055		Fed	Starved	Restimulated
1	4.61147			4.71591	4.69296	4.47702	4.49328		4.71276	4.52001	4.7191
1	5.71985			4.71459	4.69554	4.4777	4.49411		4.70594	4.52044	4.71607
1	5.50314			4.72089	4.69234	4.4791	4.49426		4.70733	4.52208	4.71682
1	4.28353
1	5.14992
Fig 2e					Fig 2e
Torin 1 nM	pH				Torin 1 nM	DQ-BSA
0	4.71695	4.71471	4.71686		0 nM	0.0712609	0.201578	0.0701802	0.0962453	0.103512	0.0621522	0.0778022	0.0609248	0.0769649	0.0935607
50	4.69797	4.70571	4.70054		50 nM	0.256526	0.178021	0.114277	0.277192	0.224449	0.127825	0.234578	0.14355	0.119069	0.291151
100	4.65741	4.66122	4.66844		100 nM	0.356465	0.427622	0.282065	0.414593	0.280311	0.390006	0.421347	0.250513	0.368743	0.385865
150	4.61256	4.60501	4.60321		150 nM	0.347975	0.650028	0.503571	0.801547	0.642736	0.490774	0.74451	0.456846	0.542862	0.749023
200	4.53048	4.53072	4.53192		200 nM	1.85253	1.98033	2.39075	2.75698	2.56158	2.12763	1.59061	1.80858	2.13287	2.11267
250	4.42458	4.422	4.42268		250 nM	4.44762	3.70092	4.84484	3.36241	2.97057	2.88486	2.40071	3.46524	2.7591	3.08339
500	4.32534	4.33793	4.34293		500 nM	5.34647	4.78041	3.83252	3.42772	3.25758	5.01813	3.72117	4.70955	3.81891	4.32357
Fig 2f									Fig 2g
	Bafilomycin			Bafilomycin + Torin (400 nm)					Control	Torin 400 nm	Baf 2 nm + Tor 400 nm	Baf 3 nm + Tor 400 nm	Baf 4 nm + Tor 400 nm	Baf 5 nm + Tor 400 nm	Baf 6 nm + Tor 400 nm	Baf 10 nm + Tor 400 nm
0 nm	4.71136	4.71981	4.73261	4.34003	4.34043	4.34019			0.969051	3.48867	3.21111	1.11533	1.29831	1.04307	0.568783	0.349327
2 nm				4.36251	4.36376	4.35484			1.3286	3.18938	2.33877	2.06704	0.78642	0.923212	0.743113	0.691222
3 nm				4.56373	4.56858	4.56148			1.00284	3.71094	2.00408	1.6014	0.792502	0.781856	0.657845	0.249684
4 nm				4.6841	4.63326	4.67765			0.832516	2.2173	2.37645	2.24189	0.687293	1.02796	0.904109	0.413178
5 nm				4.76959	4.75998	4.7616			1.20932	3.2566	2.69722	1.82777	1.09873	0.914549	0.688636	0.256885
10 nm				5.16581	5.15855	5.15343			0.846026	3.97693	2.46501	1.3896	0.561538	0.859586	0.97877	0.408352
									1.03741	2.87963	2.9319	2.19906	0.972082	0.586286	0.538812	0.418948
									0.61596	3.34694	3.37352	1.66532	0.89608	0.761869	0.51116	0.507144
Fig. 2i
	MIA PaCa-2										A549										MCR5
Control	0.5813	0.76025	0.86525	0.51995	0.6578	0.497375	0.45911	0.5956	0.6768	0.7264	0.144575	0.415615	0.197455	0.23886	0.148365	0.238175	0.18937	0.16552	0.220315	0.21718	0.6281	0.56965	0.7992	1.2239	0.56395	0.431365	0.62275	0.8473	0.5138	0.8004
Torin 1	1.5439	1.51545	1.1923	1.6358	1.82415	1.0941	1.2304	1.49965	0.97755	1.0453	0.8378	0.944	0.8137	0.73275	0.82935	0.8517	0.426715	0.64785	0.7094	0.6344	2.325	3.5248	4.23315	3.7219	3.29995	3.4197	3.19055	1.26745	2.05945	2.33995
Fig 2j
	MIA PaCa-2			A549			MCR5
Ctrl	4.6313	4.6282	4.6381	4.7052	4.7057	4.7007	4.7387	4.7452	4.7422
Torin 1	4.3453	4.3344	4.3334	4.4306	4.4292	4.4422	4.3379	4.3318	4.3355

## Sheet: Figure 3
Fig 3a
Raptor			RagA			Lamp1
									CtsB
Rictor			Calreticulin				Vdac				Pex19
Golga1
Fig 3d
V1A
							V1E1
								CtsB
	Vod1
Fig 3e
V1A			V1E1			Vod1
Torin/DMSO	rest/stv		Torin/DMSO	rest/stv		Torin/DMSO	rest/stv
2.12284	0.580724		1.23087	0.830878		0.669377	1.11797
1.485	0.027203		1.5482	0.037479		1.31516	2.07198
2.77908	0.531909		2.16032	0.330822		1.54805	0.400123
1.70639	0.55789		1.12265	0.272401		2.45132	1.94613
1.23618	1.40362		1.87935	0.741383		1.2282	1.94837
	0.477869						0.398046
	0.523463						1.7893
	0.627767						1.07264
	0.598701						0.843097

## Sheet: Figure 5
Fig 5e
													Fig 5f
													V1A		V1E1
							Cct2						Cct1 KO	Cct2 KO	Cct1 KO	Cct2 KO
													0.296259	0.557649	0.183462	0.230696
V1A													0.558675	0.961213	0.301999	0.185714
													0.957594	0.32139	0.653842	0.205466
													0.540539	0.316191	0.285375	0.150325
V1E1													0.475188	0.348842	0.401492	0.021252
							Vod1						0.433164	0.676544	0.161763	0.517046
													0.764928	0.717125	0.03509	0.469083
													0.484897	0.32341	0.263295	0.489904
													1.12616		1.0351
													0.242276		0.182135
GAPDH							Cct1
						Fig 5j
Fig 5h
Control	Cct2 KO	Control +Torin1	Cct2 KO +Torin 1			min	WT			Cct1 KO			Cct2 KO
1	1.42735	0.344913	0.611283			1	1	1	1	1	1	1	1	1	1
1	1.52871	0.348709	0.688047			5	0.991567	0.79373	0.813781	1.0106	0.94064	0.911554	0.929951	0.943214	0.830547
1	1.3585	0.558886	0.919816			9	0.926398	0.605023	0.596138	0.97764	0.883509	0.809724	0.865382	0.855764	0.692703
1	1.5052	0.575044	0.950754			13	0.746825	0.480511	0.459753	0.871389	0.858129	0.707283	0.842039	0.8002	0.667186
						17	0.655684	0.395416	0.358814	0.822877	0.837803	0.628003	0.785436	0.737994	0.620171
						21	0.609826	0.340559	0.296438	0.793407	0.825841	0.561434	0.778199	0.703163	0.575604
						25	0.529434	0.274385	0.252669	0.760643	0.732102	0.495114	0.71106	0.668958	0.549133
						29	0.469887	0.252265	0.233886	0.724421	0.704569	0.465471	0.674358	0.680532	0.533024
						33	0.438247	0.234537	0.211422	0.689066	0.739328	0.408907	0.626217	0.664139	0.51235
						37	0.397449	0.231826	0.201113	0.65532	0.731588	0.401465	0.64656	0.625698	0.487532
						41	0.382846	0.215828	0.202861	0.644133	0.673594	0.414845	0.607852	0.641685	0.467215
						45	0.708355	0.662873	1.1247	0.882191	0.861357	1.0732	0.73852	0.641168	1.01582
						49	0.858609	0.884681	1.17693	0.971613	0.811828	1.16634	0.749953	0.687765	1.06119
						53	0.931414	0.900723	1.23853	1.03763	0.841462	1.19456	0.774716	0.642018	1.09518
Fig 5i
Control Cct1	Control Cct2	Cct1 KO	Cct2 KO
1	1	0.335635	0.32082
1	1	0.210163	0.281958
1	1	0.462442	0.396112

## Sheet: Figure 6
Fig 6b
	-20	-10	0	10	20	30	40	50	60	70	80	90	100	110	120	130	140	150	160	170
	2.33952	2.89054	2.69605	2.8013	2.83822	3.02633	3.21115	3.21053	3.24375	3.44633	3.5518	3.58106	3.65973	3.85211	4.03239	4.12568	4.35057	4.3759	4.5567	4.58395
	2.30377	3.14917	3.02408	3.28609	3.30561	3.75291	3.87447	3.89298	4.21777	4.50567	4.85686	4.884	4.67643	5.11095	5.44141	5.57839	5.83153	5.80519	6.23114	6.16794
	2.99682	3.03806	2.96115	3.13103	3.07372	3.1777	3.36948	3.51813	3.6012	3.79779	3.94895	4.11534	4.36907	4.46528	4.89144	4.92299	5.18393	5.58487	5.69471	5.62364
	2.67738	2.65589	2.4835	2.67649	2.85993	3.07987	2.98915	3.22053	3.35385	3.43198	3.76555	4.09596	4.34194	4.63515	5.15276	5.51204	5.7438	5.6538	5.88031	5.69266
	2.97152	3.00483	3.02263	3.27638	3.33333	3.50335	3.49213	3.87563	3.94456	4.18038	4.12115	4.68766	4.87917	5.02453	5.36633	5.54763	3.96172	5.70223	5.69854	5.61378
	3.01586	2.90453	2.83893	3.12926	3.28091	3.36986	3.53681	3.84768	4.09053	4.42656	4.42735	4.67705	4.95285	5.32587	5.04533	5.29543	5.34857	5.4892	5.56944	5.94131
	3.24815	3.16691	3.12635	3.42993	3.53729	3.64811	3.96013	4.31146	4.59582	4.63851	4.96593	5.38191	5.45617	5.52539	5.93122	6.05391	6.73243	6.725	6.74648	7.1989
	3.19567	3.28961	3.4237	3.5493	3.81345	3.79398	4.19829	4.44225	4.58031	4.70743	4.84314	5.12477	5.40234	5.79683	5.73189	5.89296	5.93402	6.05025	6.3005	6.43558
	4.38258	4.19564	4.26646	4.26392	4.56375	4.67375	4.98687	5.24057	5.48656	5.34048	5.56359	5.59685	5.59118	5.83706	5.99137	6.18132	6.26133		6.58933	7.22691
	2.95245	2.83776	3.00533	3.21192	3.2741	3.52776	3.61629	3.8882	4.05212	4.31368	4.33827	4.82092	5.145	5.34349	5.71139	6.05628	6.40362	5.9492	6.30896	6.56175
	3.08208	3.05147	3.1596	3.14878	3.4699	3.6066	3.75048	3.845	4.08485	4.29912	4.48934	4.58448	5.06947	5.14645	5.60942	5.97933	6.4825	6.58346	6.86216	6.99021
	2.84673	2.86201	2.91975	3.07006	3.20917	3.41477	3.64734	3.91616	4.0928	4.41503	4.70291	4.93207	5.32404	5.54944	5.84573	5.846	6.03737	6.00665	6.25865	6.35686
	2.82837	2.76746	2.92609	3.14077	3.39573	3.70104	3.63569	3.82171	4.23058	4.39174	4.64859	4.87384	4.98702	5.23174	5.39012	5.53314	6.01569	5.92	5.73684	5.7887
	2.81801	2.72914	2.91548	3.03774	3.15962	3.37329	3.43869	3.57341	3.84389	4.01309	4.01711	4.43163	4.67551	5.00155	5.24798	5.31465	5.62864	4.96657	5.90769	6.295
	2.55031	2.53789	2.57224	2.70488	2.77289	2.92543	3.05202	3.20506	3.3807	3.42334	3.47718	3.63483	3.87971	4.225	4.5149	5.0092	5.10326	4.80372	5.52655	5.71402
	3.26586	3.2721	3.34783	3.57448	3.59321	3.96884	4.14581	4.26534	4.57173	5.1435	5.49327	5.69804	6.03125	6.2854	6.49037	6.44348	6.50453	6.81179	7.06828	6.82276
	2.68915	2.80963	2.83966	2.85177	3.00113	3.18453	3.33299	3.59139	3.84309	4.05911	4.18806	4.59218	4.92495	4.43585	5.03091	5.4334	5.50845	5.84186	5.69896
	4.25031	4.06646	4.1964	4.3932	4.47156	4.53455	4.67521	4.86387	5.06284	5.18032	5.27626	5.42298	5.61468	5.78692	6.00718	6.0391	6.27569	6.08	6.22959
	2.61708	2.53731	2.83959	3.08485	3.21914	3.53206	3.61459	3.94444	4.36712	4.44228	4.60505	4.79029	4.92655	5.22544	5.47696	5.54431	6.05142	5.93481	6.02298	6.04781
	2.93565	2.89265	2.93761	3.03576	3.13817	3.67652	3.74111	4.08493	4.28488	4.60495	4.91354	5.09928	5.42523	5.75478	6.19717	6.38152	6.27198	6.4446	5.38295	6.21044
	3.04377	3.05	3.35452	3.45926	3.71037	3.6682	3.95333	4.25946	4.42747	4.71837	4.949	5.35355	5.43575	5.78738	5.94762	6.50716	6.87809	7.02857	7.09972	7.14439
	3.03262	2.95399	3.06944	3.37621	3.43765	3.62448	3.91902	4.13978	4.36764	4.4944	4.75674	4.97725	5.29494	5.5446	5.78109	6.09337	6.1995	6.40415	6.40628	6.45505
	2.95333	2.90909	3.16386	3.31494	3.71861	3.82333	4.18147	4.32317	4.56454	4.75351	5.14649	5.55764	5.82548	6.00352	6.37052	6.80402	6.72451	6.82203	6.9516	6.93353
	2.96718	2.85161	3.12289	3.31083	3.37468	3.62032	3.79809	3.85443	4.22899	4.3262	4.7122	4.78718	5.12405	5.3559	5.32883	5.72887	5.68548	6.21326	6.4466	6.2458
	4.06069	3.89853	4.13582	4.39244	4.65084	4.7863	5.06629	5.17016	5.39951	5.48642	5.59225	5.94759	6.11784	6.28542	6.51765	6.74568	6.99951	7.08808	7.36965	7.61703
Fig 6d							Fig 6g
CtsB MG		CtsL MG					Control	Torin 1 1h	Torin 1 2h
Control	Torin 1	Control	Torin 1				9.98606	28.0889	49.4273
14.7254	77.0333	12.5589	51.6786				14.9258	35.2925	54.5892
26.226	59.3204	20.7623	60.0397				12.4412	28.7613	60.61
18.052	45.7521	13.4091	53.2499
14.022	37.7612	9.3366	44.4224

## Sheet: Suppl. Fig. 1
Suppl. Fig. 1a
Time Post Chase
0	1 h	2 h
2.90763	2.05331	1.16315
3.2967	1.38066	1.20698
2.60083	1.64214	1.53688
4.17728	1.67038	1.0401
3.3002	1.84331	1.56539
3.6748	1.33483	1.48777
2.41171	1.60896	1.03678
3.11007	1.6487	1.14692
3.11526	1.75009	1.14037
3.23896	1.41669	0.943757
3.69615	1.592	1.49588
2.96144	1.4165	1.60707
Suppl. Fig. 1b
Beta-Actin
								CTSB						CTSL							CTSX/S
S6K pT389
																	S6K
								CTSD
c
CTSB						CTSD
						Beta-Actin
CTSL
Suppl. Fig. 1e												Suppl. Fig. 1g
	Torin 1											Control			Torin 1
Control	Control	PI	KO CtsB1	KO CtsB2	KO CtsD1	KO CtsD2	KO CtsL1	KO CtsL2				0 uM CHX	5 uM CHX	50 uM CHX	0 uM CHX	5 uM CHX	50 uM CHX
0.609777	2.57496	0.308677	1.4054	1.16893	2.226	1.5539	1.23629	1.52937				1	1.58852	1.55139	7.07705	9.69008	9.22269
0.497019	1.73593	0.306952	1.49384	1.05433	2.18202	1.8235	1.5671	1.34263				1	0.712752	0.587057	7.67447	6.48394	5.56142
0.45973	1.37495	0.278122	1.94777	1.20834	1.75052	2.03865	2.36656	2.09193				1	1.23558	1.28117	10.6364	8.703	8.6269
0.553027	2.12312	0.45156	1.54837	0.946383	1.88397	1.89702	1.65652	1.96447
0.503489	1.84108	0.497734	1.49742	1.32865	2.25241	1.41566	1.74522	1.6708
0.44455	2.0529	0.289375	1.54775	1.4519	2.45734	1.43465	2.18397	2.4629
0.510004	1.96769	0.335266	2.33326	2.03888	2.30011	2.32716	1.47118	1.66753
0.512733	0.8787	0.432588	1.22867	1.23156	3.10711	1.60875	1.21281	1.6433
0.640335	1.58259	0.425021	1.21741	1.15165	1.73878	1.70091	1.3412	1.73401
0.764533	1.45981	0.424255	1.47581	1.13672	2.1682	1.55963	1.30716	1.76993
Suppl. Fig. 1i
ATG5 WT		ATG5 KO
Control	Torin 1	Control	Torin 1
0.458	3.48421	0.875919	3.14195
0.554933	2.86757	0.875517	2.42609
0.716311	4.5364	1.10503	3.42932
0.33778	4.39703	0.739533	2.84205
0.314843	3.84263	1.16018	3.56624
0.570393	3.98631	0.496401	3.64471
0.380924	4.21861	0.782567	2.92933
0.49574	3.74444	0.832253	2.65561
0.74458	2.46981	0.75039	3.38389
0.426492	2.80904	0.805865	2.93245
Suppl. Fig. 1j
					ATG5
Beta-Actin								LC3-I/II			P62

## Sheet: Suppl. Fig. 2
Suppl. Fig. 2b				Suppl. Fig. 2c
Control	Torin 1			pH	Emm. 440/540
1	2.66303			4.2	0.252789
1	2.58554			4.4	0.331467
1	2.08614			4.6	0.415776
1	4.67806			4.8	0.540199
				5	0.613624
				5.2	0.733688
Suppl. Fig. 2e				Suppl. Fig. 2g
Ctrl	Rapamycin			Ctrl	Rapamycin
1	1.00277			1	1.11581
1	1.0466			1	0.55505
1	0.701387			1	1.33193
1	0.788483			1	1.31946
Suppl. Fig. 2h/i
ULK1 pS757						ULK1
pS6K pT389
						Beta-Actin
4E-BP1
S6K
Suppl. Fig. 2j
	Control	BafA1	Torin 1	Torin 1+BafA1
	0.823937	0.294625	3.67881	0.70006
	0.557042	0.339142	3.51584	0.986367
	0.746761	0.417147	4.21078	0.849804
	0.488059	0.377693	4.35207	0.849797
	0.634202	0.22858	4.824	0.795756
	0.645861	0.459098	2.98447	0.625
	0.552354	0.301129	3.26162	0.830115
	0.502661	0.617424	3.06335	0.387444
	0.812538	0.395874	4.09053	0.374458
	0.638129	0.266362	3.10131	0.256576
	0.436949	0.320085	3.49343	0.113121
		0.222582	1.30082
Suppl. Fig. 2k
							S6K pT389					Beta-Actin
LC3-I/II
							ULK1					S6K
ULK1 pS757
Suppl. Fig. 2l
ULK1 pS757															ULK1
S6K pT389								S6K
								Beta-Actin
4EBP1
Suppl. Fig. 2m
		MIA PaCa-2										A549										MCR5
	Control	0.59716	0.71526	0.52528	0.74146	0.58371	0.35708	0.45401	0.48357	0.75691	0.69283	0.045941	0.90008	0.070583	0.30001	0.24328	0.12467	0.053755	0.20653	0.24056	0.038444	0.34914	0.30284	0.40045	0.99093	0.30439	0.27903	0.363	0.41121	0.29853	0.44348
	Torin 1	2.5365	2.0661	2.7888	2.4666	1.9775	1.9255	2.2832	1.9849	2.2037	1.746	2.0738	3.2533	2.4043	1.9772	2.6609	2.0316	1.2311	1.2764	1.751	2.1867	1.2936	2.0593	2.17	2.2218	1.8531	2.1488	1.4042	0.97513	1.3646	1.0491

## Sheet: Suppl. Fig. 3
Suppl. Fig. 3c
ULK1 pS757							S6K pT389					S6K						AKT pS473
Beta-Actin							Akt
	Suppl. Fig. 3d								Suppl. Fig. 3e
	Time (h)	Control			Dexomag					Control			Leupeptin
	0	0.444444	0.444444	0.444444	0.444444	0.444444	0.444444		Control	0.967889	0.940556	0.997444	0.925667	0.915778	0.964222
	18	1.5	1.54444	1.51111	1.55556	1.5	1.43333		Torin 1	2.25778	2.88767	2.63478	1.11367	1.15311	1.47478
	42	6.3	6.92222	6.73333	5.52222	5.63333	5.54444

## Sheet: Suppl. Fig. 4
Suppl. Fig. 4b					Suppl. Fig. 4c
Control	Torin 1				Control	Torin 1
0.961	0.977				0.621	0.642
0.964	0.975				0.673	0.721
0.959	0.972				0.681	0.722
0.971	0.952				0.697	0.622
0.974	0.969				0.604	0.708
0.921	0.976				0.644	0.564
0.975	0.961				0.624	0.664
0.958	0.949				0.631	0.691
0.965	0.97				0.598	0.679
0.959	0.967				0.648	0.687
Suppl. Fig. 4d
Field of view	0	15	30	45	60	75	90	105	120	135
I	1	1.23077	1.30012	1.38928	1.61423	1.66673	1.79728	1.76096	1.71629	1.79849
II	1	1.24837	1.41259	1.47817	1.67141	1.69035	1.88199	1.83739	1.95047	1.98104
III	1	1.1153	1.23041	1.31082	1.33143	1.41661	1.54422	1.51633	1.5984	1.66591
IV	1	1.08859	1.14445	1.19304	1.40975	1.36546	1.45338	1.5085	1.48488	1.64844
V	1	1.14863	1.19873	1.3889	1.57171	1.52266	1.51108	1.64497	1.71934	1.82579
VI	1	1.16967	1.23533	1.27057	1.34827	1.18467	1.34267	1.38137	1.40373	1.3461
VII	1	1.08633	1.19186	1.26175	1.31517	1.27908	1.33605	1.32109	1.32314	1.41164
VIII	1	1.11767	1.31488	1.3171	1.4274	1.35377	1.41558	1.42112	1.45393	1.50576
IX	1	1.04145	1.24339	1.28014	1.45684	1.41009	1.47784	1.50795	1.52137	1.57795
X	1	1.10103	1.17836	1.14142	1.17331	1.17947	1.26635	1.22657	1.29113	1.43887
XI	1	1.05337	1.17393	1.26788	1.37733	1.38679	1.43725	1.42145	1.38836	1.44815
XII	1	1.10302	1.16378	1.18363	1.22663	1.2848	1.37772	1.37875	1.48752	1.56656
Suppl. Fig. 4e
Field of view	0	15	30	45	60	75	90	105	120	135
I	1	0.953981	0.960433	0.936636	0.920819	0.903976	0.941293	0.944489	0.987734	0.965152
II	1	1.02178	1.11354	1.08509	1.00053	0.996893	0.994186	0.979232	1.03091	1.06534
III	1	0.980793	1.00891	1.02838	1.11742	1.02765	1.07091	1.10065	1.00673	1.01339
IV	1	1.05131	0.956583	0.997636	1.03967	0.973083	0.977745	0.857276	0.89454	0.889597
V	1	1.01183	1.06545	0.977788	0.977967	1.02801	1.08039	0.996822	0.962209	1.01546
VI	1	0.932268	0.959693	1.00003	0.933097	0.912238	0.952499	0.965042	0.891727	0.969301
VII	1	0.99007	1.0957	1.16491	1.23262	1.15608	1.23803	1.07026	1.10826	1.11054
VIII	1	0.990201	0.997333	0.955059	1.01837	1.02079	0.996863	1.03693	0.970982	1.01372
IX	1	1.02685	1.02336	1.04195	1.08968	1.05998	1.04051	0.971614	1.00113	0.938892
X	1	1.08245	1.0336	0.939836	0.887651	0.91856	0.944104	0.93661	0.875156	0.84627
XI	1	0.97718	0.999524	1.009	0.952753	0.896162	0.966496	0.907449	0.961599	0.970161
XII	1	1.09014	1.066	1.08125	1.04415	1.05465	1.13411	1.16775	1.21311	1.14842

## Sheet: Suppl. Fig. 6
Suppl. Fig. 6a
Flag							Vod1							HA
							Beta-Actin
V1A
Suppl. Fig. 6c
HA
Flag						Flag-Cct1/2
						Long exposure
V1A

[truncated: 1 more sheets: Suppl. Fig. 7]
